# Supplementary material for: Metabolome signature of autism in the human prefrontal cortex
Source: Commun Biol. 2019 Jun 21;2:234. doi: 10.1038/s42003-019-0485-4 (PMC6588695; doi:10.1038/s42003-019-0485-4)
Supplement: Supplementary file 1 — Supplementary Data 1 [file 42003_2019_485_MOESM1_ESM.xlsx]

## Sheet: Sheet1
	Sample Weight	Species	Diagnosis	Tissue	Year	Day	Sex	Population	Cause of death	Source	PMI	RIN	ADI
human_1	16.5	human	Control	PFC	0	2	M	Caucasian	Complications of prematurity	NICHD-BTB	3	8	N
human_2	15.5	human	Control	PFC	0	5	M	African American	Congenital heart defect	NICHD-BTB	5	8.8	N
human_3	16.2	human	Control	PFC	0	16	F	African American	Unknown	NICHD-BTB	3	8.8	N
human_4	15.7	human	Control	PFC	0	20	F	Caucasian	Pneumonia associated with meconium aspiration	NICHD-BTB	14	7.1	N
human_5	15	human	Control	PFC	0	35	M	Caucasian	Idiopathic pulmonary hemorrhage	NICHD-BTB	7	7.9	N
human_6	15.8	human	Control	PFC	0	96	M	Caucasian	Bronchopneumania	NICHD-BTB	12	7.7	N
human_7	15.5	human	Control	PFC	0	107	M	Caucasian	Sudden infant death syndrome	NICHD-BTB	-	7.7	N
human_8	14.2	human	Control	PFC	0	212	M	-	Unknown	NICHD-BTB	8	8	N
human_9	15	human	Control	PFC	1	78	M	African American	Asthma	NICHD-BTB	19	6.7	N
human_10	14.6	human	Control	PFC	1	123	M	Caucasian	Drowning	NICHD-BTB	19	7.6	N
human_11	15	human	Control	PFC	2	57	F	African American	Acute myocarditis	NICHD-BTB	21	5.5	N
human_12	14.3	human	Control	PFC	2	286	F	African American	Drowning	NICHD-BTB	12	8.2	N
human_13	15	human	Control	PFC	4	0	F	-	Acute bronchopneumonia	HBTRC	-	6.8	N
human_14	16.3	human	Control	PFC	4	258	M	Caucasian	Drowning	NICHD-BTB	17	8.6	N
human_15	14.2	human	Control	PFC	4	274	F	African American	Asthma	NICHD-BTB	15	8.1	N
human_16	14.2	human	Control	PFC	7	272	M	Caucasian	Drowning	NICHD-BTB	12	6.4	N
human_17	14.3	human	Control	PFC	8	2	M	Caucasian	Cardiac arrhythmia	NICHD-BTB	5	8	N
human_18	15	human	Control	PFC	8	214	F	African American	Rejection of cardiac allograft transplantation	NICHD-BTB	20	7.1	N
human_19	14.9	human	Control	PFC	10	262	F	African American	Hanging	NICHD-BTB	22	7.4	N
human_20	14.6	human	Control	PFC	11	294	F	Caucasian	Internal bleeding	NICHD-BTB	-	8.3	N
human_21	14.6	human	Control	PFC	13	360	M	Caucasian	Hanging	NICHD-BTB	13	8.2	N
human_22	16	human	Control	PFC	14	250	M	African American	Hanging	NICHD-BTB	-	6.1	N
human_23	15.5	human	Control	PFC	15	119	M	Caucasian	Cardiac arrythmia	NICHD-BTB	-	8.4	N
human_24	14.7	human	Control	PFC	17	0	M	-	Hanging	HBTRC	28.92	8.1	N
human_25	15.6	human	Control	PFC	19	0	M	-	Respiratory infection	HBTRC	18.58	6.6	N
human_26	15.4	human	Control	PFC	20	63	F	African American	Multiple injures	NICHD-BTB	5	8.7	N
human_27	15.6	human	Control	PFC	20	221	F	Caucasian	Multiple injures	NICHD-BTB	9	7.1	N
human_28	15.2	human	Control	PFC	22	322	M	Caucasian	Multiple injures	NICHD-BTB	7	7.5	N
human_29	15.2	human	Control	PFC	24	0	M	-	Unknown	HBTRC	21.33	7.2	N
human_30	15.7	human	Control	PFC	27	42	M	Caucasian	Multiple injures	NICHD-BTB	15	8.8	N
human_31	14.5	human	Control	PFC	28	0	F	-	Unknown	MPRC	24	6.5	N
human_32	15.5	human	Control	PFC	29	363	M	Caucasian	Multiple injures	NICHD-BTB	19	7.4	N
human_33	15.7	human	Control	PFC	36	0	M	-	Possible pulmonary embolism	HBTRC	21.46	5.7	N
human_34	15	human	Control	PFC	36	0	F	-	Multisystem failure	HBTRC	-	6.6	N
human_35	14.8	human	Control	PFC	39	0	M	-	Heart attack	HBTRC	-	7	N
human_36	16.7	human	Control	PFC	41	241	M	Caucasian	Arteriosclerotic cardiovascular disease	NICHD-BTB	15	8.9	N
human_37	14.1	human	Control	PFC	50	0	M	-	Unknown	HBTRC	20.4	8	N
human_38	15.2	human	Control	PFC	53	112	M	Caucasian	Arteriosclerotic cardiovascular disease	NICHD-BTB	-	8.3	N
human_39	16	human	Control	PFC	56	0	M	-	Unknown	HBTRC	6	8	N
human_40	14.8	human	Control	PFC	61	187	M	Caucasian	Cardiac arrest	NICHD-BTB	-	8.8	N
autism_1	15	human	Autism	PFC	2	0	M	-	Drowning	HBTRC	4	7.3	25
autism_2	15	human	Autism	PFC	4	165	F	African American	Multiple injuries	NICHD-BTB	13	8.7	34
autism_3	14.5	human	Autism	PFC	5	0	M	-	Drowning	HBTRC	25.5	5.3	33
autism_4	16	human	Autism	PFC	5	0	F	-	Drowning	HBTRC	32.73	8.4	35
autism_5	15.2	human	Autism	PFC	5	220	M	Caucasian	Drowning	NICHD-BTB	39	7.4	-
autism_6	15	human	Autism	PFC	7	55	M	Caucasian	Cancer	NICHD-BTB	3	8.6	34
autism_7	14.9	human	Autism	PFC	7	283	F	Caucasian	Seizure disorder	NICHD-BTB	14	5.4	33
autism_8	15.1	human	Autism	PFC	8	0	M	-	Sarcoma	HBTRC	22.16	8.2	25
autism_9	15.1	human	Autism	PFC	8	304	M	African American	Drowning	NICHD-BTB	16	5.2	37
autism_10	15.2	human	Autism	PFC	9	0	M	-	Seizure disorder	HBTRC	27	7.6	33
autism_11	15.3	human	Autism	PFC	10	0	M	-	Epilepsy	HBTRC	-	8.3	-
autism_12	14.7	human	Autism	PFC	10	0	F	-	Drowning	HBTRC	-	8.3	-
autism_13	15.1	human	Autism	PFC	11	0	M	-	Sudden unexpected death	HBTRC	-	5.5	31
autism_14	14.7	human	Autism	PFC	14	126	M	Caucasian	Drowning	NICHD-BTB	9	8.2	34
autism_15	15.3	human	Autism	PFC	15	0	M	-	Head trauma	HBTRC	-	4.7	-
autism_16	15.2	human	Autism	PFC	18	0	F	-	Seizure disorder	HBTRC	6.75	8	42
autism_17	15.5	human	Autism	PFC	19	0	M	-	Stopped breathing	HBTRC	14.83	6.7	-
autism_18	15.2	human	Autism	PFC	20	0	M	-	Accident, auto trauma	HBTRC	23.66	8.1	37
autism_19	15.5	human	Autism	PFC	20	277	F	Caucasian	Seizure disorder	NICHD-BTB	50	5.4	33
autism_20	14.5	human	Autism	PFC	22	0	M	-	Aspiration	HBTRC	25	5.6	39
autism_21	15.6	human	Autism	PFC	24	0	M	-	Acute respiratory distress syndrome	HBTRC	18.51	8.2	-
autism_22	15.5	human	Autism	PFC	27	0	M	-	Drowning	HBTRC	8.3	4.2	-
autism_23	15.2	human	Autism	PFC	29	0	F	-	Seizure disorder	HBTRC	17.83	6.3	47
autism_24	16.1	human	Autism	PFC	29	0	M	-	Seizure suspected	HBTRC	43.25	7.8	30
autism_25	14.5	human	Autism	PFC	30	0	M	-	Epilepsy	HBTRC	22.91	7.4	-
autism_26	15.3	human	Autism	PFC	30	0	M	-	Congestive heart failure	HBTRC	16.06	7.8	43
autism_27	14	human	Autism	PFC	30	0	M	-	Gastrointestinal bleeding	HBTRC	20.33	5.9	29
autism_28	15.1	human	Autism	PFC	39	0	M	-	Cardiac tamponade	HBTRC	13.95	6.8	29
autism_29	14.7	human	Autism	PFC	49	0	F	-	Colorectal cancer	HBTRC	16.33	5.8	-
autism_30	15.5	human	Autism	PFC	50	0	M	-	Unknown	HBTRC	22.67	7.6	-
autism_31	14.3	human	Autism	PFC	52	0	F	-	Unknown	HBTRC	39.15	6	-
autism_32	16.1	human	Autism	PFC	60	0	M	-	Pancreatic cancer	HBTRC	26.5	6.3	35
chimp_1	15.1	chimpanzee	Control	PFC	0	0	M	-	-	BZ	<5	6.9	N
chimp_2	15.1	chimpanzee	Control	PFC	0	1	F	-	-	BZ	<5	7.5	N
chimp_3	15.7	chimpanzee	Control	PFC	0	7	F	-	-	SNPRC	<5	8.2	N
chimp_4	15.4	chimpanzee	Control	PFC	0	7	M	-	-	BZ	<5	2.3	N
chimp_5	16.7	chimpanzee	Control	PFC	0	8	M	-	-	BZ	<5	7.9	N
chimp_6	15.5	chimpanzee	Control	PFC	0	32	F	-	-	SNPRC	<5	7.3	N
chimp_7	14.7	chimpanzee	Control	PFC	0	34	M	-	-	SNPRC	<5	5.8	N
chimp_8	15	chimpanzee	Control	PFC	0	39	M	-	-	BZ	<5	5.6	N
chimp_9	15.5	chimpanzee	Control	PFC	0	45	F	-	-	BZ	<5	6.6	N
chimp_10	14.2	chimpanzee	Control	PFC	1	160	F	-	-	BZ	<5	7.9	N
chimp_11	15.7	chimpanzee	Control	PFC	6	123	F	-	-	BZ	<5	5.7	N
chimp_12	15.4	chimpanzee	Control	PFC	10.4	0	M	-	-	SNPRC	<5	6.6	N
chimp_13	14.1	chimpanzee	Control	PFC	10.9	0	M	-	-	GW	<5	6.7	N
chimp_14	14.9	chimpanzee	Control	PFC	11	346	M	-	-	BPRC	<5	>7	N
chimp_15	16.4	chimpanzee	Control	PFC	12	35	M	-	-	BPRC	<5	6.9	N
chimp_16	14.1	chimpanzee	Control	PFC	16	219	F	-	-	SNPRC	<5	5.9	N
chimp_17	14.8	chimpanzee	Control	PFC	16	292	F	-	-	SNPRC	<5	3.4	N
chimp_18	14.6	chimpanzee	Control	PFC	17	292	F	-	-	GW	<5	6.7	N
chimp_19	15.6	chimpanzee	Control	PFC	18	0	F	-	-	SNPRC	<5	7.8	N
chimp_20	16.3	chimpanzee	Control	PFC	18	183	F	-	-	GW	<5	7.3	N
chimp_21	15.6	chimpanzee	Control	PFC	20	73	F	-	-	SNPRC	<5	8	N
chimp_22	15	chimpanzee	Control	PFC	20	183	F	-	-	SNPRC	<5	5.8	N
chimp_23	16.9	chimpanzee	Control	PFC	21	110	M	-	-	SNPRC	<5	5.6	N
chimp_24	15.8	chimpanzee	Control	PFC	21	146	F	-	-	GW	<5	6.1	N
chimp_25	15.4	chimpanzee	Control	PFC	21	183	F	-	-	GW	<5	7.1	N
chimp_26	14.5	chimpanzee	Control	PFC	22	256	M	-	-	GW	<5	7.7	N
chimp_27	14.2	chimpanzee	Control	PFC	23	329	M	-	-	GW	<5	8.2	N
chimp_28	14.3	chimpanzee	Control	PFC	24	37	M	-	-	GW	<5	7.7	N
chimp_29	14.5	chimpanzee	Control	PFC	25	183	M	-	-	GW	<5	2.4	N
chimp_30	14.7	chimpanzee	Control	PFC	26	146	M	-	-	GW	<5	8.2	N
chimp_31	14.8	chimpanzee	Control	PFC	27	37	M	-	-	GW	<5	8.1	N
chimp_32	15.8	chimpanzee	Control	PFC	28	329	M	-	-	GW	<5	5.7	N
chimp_33	15.5	chimpanzee	Control	PFC	29	0	M	-	-	GW	<5	7.9	N
chimp_34	13.2	chimpanzee	Control	PFC	30	292	F	-	-	GW	<5	5.7	N
chimp_35	15	chimpanzee	Control	PFC	31	73	M	-	-	GW	<5	7.5	N
chimp_36	15.1	chimpanzee	Control	PFC	32	146	M	-	-	SNPRC	<5	5.8	N
chimp_37	16.2	chimpanzee	Control	PFC	34	183	M	-	-	GW	<5	7.6	N
chimp_38	15.3	chimpanzee	Control	PFC	35	9	M	-	-	Zurich	<5	5.8	N
chimp_39	15.1	chimpanzee	Control	PFC	39	329	F	-	-	SNPRC	<5	8	N
chimp_40	16.3	chimpanzee	Control	PFC	42	219	M	-	-	GW	<5	7.7	N
macaque_1	16.6	macaque	Control	PFC	0	-70	F	-	-	Suzhou	<0.3	9.3	N
macaque_2	16.7	macaque	Control	PFC	0	-56	M	-	-	Suzhou	<0.3	8.6	N
macaque_3	15.1	macaque	Control	PFC	0	-42	M	-	-	Suzhou	<0.3	9	N
macaque_4	15	macaque	Control	PFC	0	-30	M	-	-	Suzhou	<0.3	9.1	N
macaque_5	16.2	macaque	Control	PFC	0	0.5	M	-	-	Suzhou	<0.3	8.6	N
macaque_6	15	macaque	Control	PFC	0	1	M	-	-	Suzhou	<0.3	8.5	N
macaque_7	14.2	macaque	Control	PFC	0	7	M	-	-	Suzhou	<0.3	9.3	N
macaque_8	15.6	macaque	Control	PFC	0	16	M	-	-	Suzhou	<0.3	9.1	N
macaque_9	16	macaque	Control	PFC	0	20	M	-	-	Suzhou	<0.3	8.4	N
macaque_10	16.3	macaque	Control	PFC	0	23	M	-	-	Suzhou	<0.3	9.5	N
macaque_11	14.3	macaque	Control	PFC	0	24	M	-	-	Suzhou	<0.3	9	N
macaque_12	14.5	macaque	Control	PFC	0	151	M	-	-	Suzhou	<0.3	9.6	N
macaque_13	14.3	macaque	Control	PFC	0	179	M	-	-	Suzhou	<0.3	8.5	N
macaque_14	15.5	macaque	Control	PFC	0	207	M	-	-	Suzhou	<0.3	8.3	N
macaque_15	14.7	macaque	Control	PFC	0	278	M	-	-	Suzhou	<0.3	8.7	N
macaque_16	15.6	macaque	Control	PFC	0	353	M	-	-	Suzhou	<0.3	9	N
macaque_17	15.7	macaque	Control	PFC	1	80	M	-	-	Suzhou	<0.3	8.3	N
macaque_18	15.7	macaque	Control	PFC	1	170	M	-	-	Suzhou	<0.3	9.3	N
macaque_19	15.7	macaque	Control	PFC	1	242	M	-	-	Suzhou	<0.3	9.1	N
macaque_20	16.2	macaque	Control	PFC	1	294	M	-	-	Suzhou	<0.3	8.1	N
macaque_21	15.1	macaque	Control	PFC	2	9	M	-	-	Suzhou	<0.3	9	N
macaque_22	15.6	macaque	Control	PFC	2	101	M	-	-	Suzhou	<0.3	8.4	N
macaque_23	15.2	macaque	Control	PFC	3	40	M	-	-	Suzhou	<0.3	9.3	N
macaque_24	14.5	macaque	Control	PFC	3	80	M	-	-	Suzhou	<0.3	8.7	N
macaque_25	15.9	macaque	Control	PFC	3	110	M	-	-	Suzhou	<0.3	8.9	N
macaque_26	15.2	macaque	Control	PFC	4	27	M	-	-	Suzhou	<0.3	7.8	N
macaque_27	15.7	macaque	Control	PFC	6	165	M	-	-	Suzhou	<0.3	8.2	N
macaque_28	15	macaque	Control	PFC	7	15	M	-	-	Suzhou	<0.3	8.7	N
macaque_29	14.4	macaque	Control	PFC	8	16	M	-	-	Suzhou	<0.3	9.3	N
macaque_30	16.2	macaque	Control	PFC	9	37	M	-	-	Suzhou	<0.3	7.8	N
macaque_31	15.6	macaque	Control	PFC	9	104	M	-	-	Suzhou	<0.3	8.5	N
macaque_32	14.9	macaque	Control	PFC	10	328	M	-	-	Suzhou	<0.3	8.4	N
macaque_33	15.1	macaque	Control	PFC	11	346	M	-	-	Suzhou	<0.3	8.4	N
macaque_34	14.9	macaque	Control	PFC	13	17	M	-	-	Suzhou	<0.3	8.7	N
macaque_35	15.5	macaque	Control	PFC	14	21	M	-	-	Suzhou	<0.3	8.9	N
macaque_36	14.5	macaque	Control	PFC	14	349	M	-	-	Suzhou	<0.3	8.2	N
macaque_37	16.2	macaque	Control	PFC	15	3	M	-	-	Suzhou	<0.3	7.8	N
macaque_38	15	macaque	Control	PFC	17	22	M	-	-	Suzhou	<0.3	9	N
macaque_39	16.4	macaque	Control	PFC	20	91	M	-	-	Suzhou	<0.3	7.9	N
macaque_40	14.5	macaque	Control	PFC	21	8	M	-	-	Suzhou	<0.3	5.9	N
pm_6	15.1	macaque	Control	PFC	12	324	M	-	-	Suzhou	6	>7	N
pm_5	15.2	macaque	Control	PFC	26	0	F	-	-	Suzhou	5	>7	N
