# Supplementary material for: Metabolome signature of autism in the human prefrontal cortex
Source: Commun Biol. 2019 Jun 21;2:234. doi: 10.1038/s42003-019-0485-4 (PMC6588695; doi:10.1038/s42003-019-0485-4)
Supplement: Supplementary file 2 — Supplementary Data 2 [file 42003_2019_485_MOESM2_ESM.xlsx]

## Sheet: Sheet1
	human_1	human_2	human_3	human_4	human_5	human_6	human_7	human_8	human_9	human_10	human_11	human_12	human_13	human_14	human_15	human_16	human_17	human_18	human_19	human_20	human_21	human_22	human_23	human_24	human_25	human_26	human_27	human_28	human_29	human_30	human_31	human_32	human_33	human_34	human_35	human_36	human_37	human_38	human_39	human_40	autism_1	autism_2	autism_3	autism_4	autism_5	autism_6	autism_7	autism_8	autism_9
sm_neg_1	9.09115	10.9789	8.82457	10.513	8.40968	10.5539	11.5818	10.624	7.84355	11.3315	8.6136	10.5096	11.5709	8.77075	10.6486	12.1869	11.6206	12.4583	10.9434	10.9726	11.9693	12.4151	12.8361	11.7908	12.3666	11.8115	11.039	11.6069	11.9946	11.8361	11.5174	11.1142	11.6698	11.6582	12.5261	11.9455	12.0343	12.1942	12.3481	11.2264	10.3596	7.94323	11.3655	12.0093	10.6435	10.4316	10.6344	10.9354	11.1069
sm_neg_2	13.8439	12.7145	13.0134	11.6953	8.40968	7.65031	11.6514	10.9361	9.22761	7.43756	8.6136	8.20324	10.7419	8.77075	7.43647	10.158	10.1357	11.4516	7.68792	12.5749	7.71658	11.1681	11.6841	10.9371	13.1514	11.3292	10.5677	8.99622	10.7947	12.0881	10.8508	11.3328	12.0149	10.6473	12.1431	8.19868	12.0106	9.89795	11.2606	12.5766	13.7371	7.94323	11.1316	12.9715	11.6695	8.30209	10.6455	12.4016	7.54227
sm_neg_7	7.03876	7.69941	9.93727	8.7116	9.72952	9.30731	8.99445	8.59795	12.9556	8.46798	7.51546	7.17913	9.73638	11.9297	8.11941	7.61867	6.60206	9.31133	10.2723	7.27909	10.6289	9.87278	7.98487	9.03338	7.85066	11.4964	9.38955	8.85461	6.78705	10.9464	7.74515	12.3177	7.03781	8.76581	11.5453	10.2614	12.6968	12.3998	11.924	9.77335	12.2129	13.3081	11.5609	10.7611	8.49132	11.781	10.4562	11.9809	10.9527
sm_neg_8	16.525	16.0581	14.4801	13.4335	8.40968	7.65031	12.4379	13.4976	9.45038	13.4784	8.6136	13.5901	7.90381	8.77075	12.9181	12.4202	13.7402	13.2257	7.68792	9.32864	11.8004	13.2353	9.09182	10.7843	11.661	10.6753	12.4497	9.91815	11.1176	13.9188	7.59453	11.6891	11.415	9.88634	12.581	12.1983	12.144	12.2876	11.8836	11.0751	10.5456	7.94323	10.1832	12.9725	8.01348	8.30209	10.8231	9.19576	12.3949
sm_neg_9	15.0554	15.4018	14.072	13.471	8.40968	7.65031	13.0984	13.3842	11.7143	13.2911	8.6136	13.3208	9.95494	8.77075	13.0235	13.04	13.4165	13.1686	9.51383	11.5478	12.6799	13.0016	11.3532	12.2201	12.6006	12.233	12.7333	11.8813	12.2106	13.4306	10.5224	12.2937	12.6164	11.8545	12.849	12.9296	12.9117	12.8793	12.4716	12.4701	12.4713	14.2085	11.9001	13.2149	11.4009	11.8763	12.3324	11.3235	12.8608
sm_neg_10	7.55978	8.64449	9.55939	9.23856	10.3633	9.15612	8.40863	8.61034	11.061	8.36136	8.07332	7.56226	9.07948	11.0376	8.39556	8.99229	7.7428	9.19092	9.176	7.99032	9.52315	9.14006	8.6671	8.6681	8.85144	10.4248	8.86458	8.31719	7.18555	9.67556	8.6387	10.3722	8.37849	8.84545	10.3728	9.90481	10.8095	11.3495	10.3997	9.93883	10.4172	11.3848	10.1793	10.1783	8.24857	10.8323	9.3775	10.2871	9.94523
sm_neg_13	14.8185	15.0717	14.2095	13.657	12.8515	8.86551	13.4594	13.4919	12.3904	13.3414	8.6136	13.3159	10.7662	8.77075	13.2145	12.8794	13.4997	12.8133	10.4955	12.1276	13.06	12.4911	11.2197	12.6088	12.445	12.7853	12.4012	12.5074	12.5913	12.9142	9.3908	12.6572	13.0107	12.42	12.5812	13.194	12.623	12.5213	12.3109	13.0369	12.6751	8.93381	12.2378	12.8044	10.4754	8.30209	12.5159	11.6413	13.064
sm_neg_14	12.02	13.196	11.6279	10.7163	8.40968	7.65031	10.7507	10.7776	9.49587	10.7088	8.6136	10.5589	7.90381	8.77075	10.5568	10.0543	10.9675	11.0211	7.68792	9.47498	10.1576	10.5871	7.63478	9.89157	9.61877	10.1862	10.7371	9.8252	9.74636	10.0164	7.59453	10.0307	10.2064	9.49206	9.90666	10.5187	10.7664	10.6086	9.76799	10.4618	8.96986	7.94323	9.46839	10.7919	8.01348	8.30209	9.42182	8.52956	10.2811
sm_neg_15	18.032	18.7548	17.0622	16.8903	8.40968	11.5869	16.2648	16.3857	14.9663	16.185	8.6136	16.2355	13.5263	8.77075	15.9367	16.0041	16.3866	16.2527	13.1649	14.8552	15.7678	15.8143	14.4007	15.3974	15.5977	15.4812	15.7688	15.1592	15.3188	16.1753	13.1799	15.3192	15.6867	14.9997	15.7554	15.866	15.8941	15.9297	15.3643	15.7383	15.7476	7.94323	14.9604	16.2537	14.2167	8.30209	15.4951	14.459	15.8125
sm_neg_16	13.0853	11.7969	11.0246	10.2501	8.40968	7.65031	9.06231	10.402	7.84355	10.3735	8.6136	10.8836	7.90381	8.77075	9.80196	8.38849	10.4634	9.15765	7.68792	7.79158	7.96956	9.59341	7.63478	7.72842	9.77068	7.81532	7.91236	7.79671	7.57148	10.5758	7.59453	8.45975	7.95099	7.70379	8.89079	8.95664	7.78403	7.77467	8.80897	7.82243	8.13748	7.94323	7.58324	8.8851	8.01348	8.30209	8.21022	7.51063	9.58014
sm_neg_17	11.4031	12.8753	10.7608	11.0762	12.134	11.0876	6.87978	9.52687	10.7795	12.6169	9.11524	7.66888	13.4495	13.4923	12.3853	10.2561	11.393	10.9698	11.8617	11.0964	12.7467	9.28811	10.6031	11.9803	12.6124	10.0435	13.1794	9.18539	8.30794	9.08765	10.24	10.1733	9.95886	10.6344	12.0862	11.2118	12.316	12.1449	13.1287	12.4484	14.1055	11.3466	12.7935	11.5453	10.287	10.53	13.3865	10.5316	11.8482
sm_neg_18	10.9548	8.93062	9.90071	10.4351	8.40968	11.9976	10.6839	11.255	11.0032	12.5362	8.6136	12.7084	10.9284	8.77075	11.9714	11.4758	12.5109	11.6884	13.4926	10.4012	12.6925	12.584	12.9935	12.3918	11.9456	12.682	11.0438	11.9763	14.2409	10.7259	12.2945	12.2875	11.1628	11.1277	11.5632	12.8952	11.7049	11.9666	11.0891	10.8054	12.2206	7.94323	13.1391	13.2115	11.761	8.30209	12.0054	12.936	12.5943
sm_neg_19	14.0516	14.4212	13.1049	13.0798	8.40968	8.79977	12.4253	12.5224	10.9445	12.34	8.6136	12.4447	9.27763	8.77075	12.1564	12.2079	12.5247	12.3778	8.89088	10.9256	11.8714	12.1112	10.4985	11.4256	11.9805	11.5615	11.8553	11.1359	11.5091	12.4642	9.14548	11.7338	11.855	11.0448	11.9803	12.0365	11.9916	12.0701	11.6936	11.9631	11.523	11.2211	11.2479	12.3119	9.89851	13.2394	11.7693	10.7992	11.9636
sm_neg_20	11.5619	9.75336	11.2787	12.3619	8.40968	7.65031	11.3873	11.9776	9.23966	11.5509	8.6136	11.7528	7.90381	8.77075	10.8449	9.53126	11.1852	9.39415	7.68792	8.48641	10.427	10.2747	7.63478	10.6637	8.41115	8.70401	9.28887	8.43338	10.4577	11.2319	7.59453	10.5217	10.6834	9.57986	9.97274	10.2774	7.78403	9.23355	8.9594	7.82243	8.13748	7.94323	10.3011	9.95814	8.01348	8.30209	11.6564	9.84468	11.2488
sm_neg_21	8.10945	8.57445	8.91545	7.95398	11.017	7.65031	9.63347	7.58331	7.84355	7.43756	8.6136	7.41904	7.90381	8.77075	7.43647	7.79735	7.47868	10.2785	7.68792	7.79158	7.71658	12.2891	12.5256	8.71873	11.4399	7.81532	8.52688	7.79671	7.57148	12.7159	10.0735	9.14608	7.98639	7.70379	12.0299	7.64381	11.0339	7.77467	11.6676	10.5809	14.0065	11.854	7.58324	13.1857	8.01348	9.53549	7.76723	10.9544	7.54227
sm_neg_22	15.0044	15.2168	14.8312	14.6564	8.40968	14.2838	14.312	14.4653	12.6479	13.4757	8.6136	13.1813	13.3798	8.77075	13.5175	13.5893	14.065	13.9349	13.1554	14.7188	12.8779	12.4856	13.105	12.9359	15.3771	13.6857	12.5029	14.2165	13.7304	14.7382	13.3421	13.8587	14.1744	13.0076	13.4757	13.5565	13.4757	12.298	13.8087	13.79	15.8935	10.0354	13.4254	13.85	13.9655	8.30209	13.3318	14.8193	12.7289
sm_neg_24	8.44264	11.0993	11.394	11.5326	13.8111	11.1148	10.249	11.8523	13.7832	6.62485	6.96993	12.5071	9.04994	12.0458	9.64338	11.084	7.96401	10.5998	9.24011	9.08742	8.45418	13.1243	10.4318	9.10119	8.79976	13.0795	8.9238	11.3791	6.39736	14.5043	11.605	13.8927	11.044	11.0477	10.7875	9.25725	9.95361	9.33728	11.1445	7.61847	9.15764	13.2068	8.60698	10.9994	8.7287	12.8478	6.37251	13.6582	9.75603
sm_neg_25	11.2806	14.3335	12.7235	13.1101	15.2571	12.6253	14.4613	13.0059	13.7929	10.5475	11.9684	13.4757	12.5342	13.4746	12.281	12.3187	10.9543	12.0185	12.0898	11.9261	11.6717	13.3882	11.5135	11.7487	11.9667	12.9721	11.7855	12.86	6.9863	14.5456	12.9774	13.9406	12.3125	12.7146	12.1525	11.7231	12.8309	11.2467	11.7095	11.1166	12.5557	13.4944	11.7589	12.2087	11.0394	12.8512	10.5759	14.365	11.1371
sm_neg_36	8.20692	8.63263	8.67153	8.75473	9.87091	10.6878	8.69625	9.02852	9.40757	9.79967	8.6136	10.2001	7.90381	8.77075	11.1936	8.98096	10.9332	8.65104	8.15989	9.15965	10.3638	8.05099	8.15612	8.32589	8.08677	10.9639	8.59752	11.13	9.52247	9.89552	7.84055	9.25239	9.54255	8.69545	8.27593	12.8657	7.78403	9.8226	7.75455	9.83258	8.81035	7.94323	8.39221	7.782	8.01348	8.30209	7.76723	9.09925	9.99934
sm_neg_37	12.3238	12.1703	11.9075	12.1892	8.40968	12.1657	11.3543	11.4183	11.3048	11.8953	8.6136	12.0818	10.7682	8.77075	11.8626	11.391	12.0323	11.1439	11.3027	11.4396	11.9731	11.9696	11.504	11.7475	11.2767	12.0509	10.7388	11.5317	12.7801	11.6394	12.9216	11.4901	11.2285	11.3167	12.5602	12.2232	12.0491	11.8647	11.3024	11.4703	12.9296	7.94323	11.9337	12.6302	11.8029	8.30209	11.7213	12.0645	11.8509
sm_neg_39	9.64787	10.6966	9.78597	10.3742	8.40968	11.2779	10.0234	10.0363	10.3213	10.3043	8.6136	10.7596	9.13514	9.53342	11.5912	10.3228	11.3624	10.3372	9.3532	10.1868	10.7743	9.44436	9.52688	9.7343	9.79142	11.4336	10.1225	11.5275	10.2296	10.9992	9.52792	10.0578	10.4307	9.6471	9.7175	13.2294	9.31313	11.1004	9.14764	10.6697	10.3507	7.94323	9.43417	9.5345	9.46031	9.11097	9.21514	9.86106	10.4625
sm_neg_42	9.01076	10.5683	9.27196	9.85412	8.40968	10.6975	9.37494	9.39877	9.38194	9.55614	8.6136	10.0155	7.90381	8.77075	10.8944	10.353	10.6486	10.334	8.29095	9.32831	10.0629	9.31952	9.21334	8.78692	9.39895	10.6959	10.1075	10.8556	9.46102	10.8857	9.49331	9.46784	9.71925	8.5121	9.53404	12.5533	9.1244	11.2589	8.67355	10.0705	10.1474	7.94323	8.64923	9.43618	9.0011	8.30209	8.86689	9.00833	9.69538
sm_neg_44	10.1953	11.3163	10.9306	8.19032	8.40968	13.2851	10.9532	9.13834	8.30287	10.6071	8.6136	10.2963	8.44197	8.77075	11.8784	9.9018	10.8837	8.77582	8.89841	7.79158	10.7328	7.32638	9.25875	7.72842	9.28223	11.288	7.59786	10.8947	9.94847	10.1406	8.60309	8.32274	9.10651	7.70379	7.77051	13.6542	7.78403	10.2041	7.46126	7.88079	11.6023	7.94323	9.84273	8.45097	9.63957	8.30209	7.76723	9.71704	10.4738
sm_neg_46	9.98241	11.8816	11.0416	11.1734	8.40968	12.4309	10.6282	11.57	10.0672	11.967	8.6136	12.3282	9.99442	8.77075	12.0183	10.9724	12.0581	11.33	10.2808	10.075	11.4806	12.2495	11.8345	11.6946	10.0054	11.1703	10.2941	10.2437	10.992	10.5323	11.6449	10.5136	10.2104	9.83626	10.6547	11.94	11.3235	10.9901	10.946	11.2717	10.8201	7.94323	12.0899	11.255	11.9254	8.30209	8.42078	11.1455	12.1811
sm_neg_47	7.66835	8.57445	7.71689	7.95398	8.9066	9.40424	7.84128	8.94867	8.31821	9.37554	8.6136	8.35221	7.90381	8.77075	7.76491	8.14077	10.0226	8.2015	7.68792	7.79158	9.07086	9.72353	9.95506	9.65885	7.74607	8.90511	7.84967	7.79671	9.13802	7.36512	9.60262	8.39426	7.73832	8.15895	8.54222	8.80311	7.96401	7.77467	8.47309	7.82243	10.2734	7.94323	8.1681	8.87367	10.1798	8.30209	7.76723	8.10578	9.09413
sm_neg_48	12.0204	13.131	12.1685	12.5292	12.9944	11.8079	11.5343	12.2842	12.5267	11.2623	12.196	11.6301	11.5501	13.8591	11.2314	12.257	11.5568	11.9475	11.8218	12.2686	11.8737	11.7939	12.0305	12.1548	11.7297	12.7287	11.5697	12.1916	8.27022	11.6654	11.7803	11.9655	12.2078	12.1189	11.7772	12.0146	11.9647	11.4079	11.8322	12.0386	12.372	12.7683	11.5933	11.898	8.08937	13.4671	11.9134	11.8099	11.8734
sm_neg_53	7.92517	8.61813	7.77313	8.32891	8.56514	7.79275	7.9771	8.28483	8.19782	7.33479	8.48426	7.58862	7.77255	9.03838	7.35999	7.69958	7.45843	8.2745	7.72045	8.34751	7.88004	7.66429	7.88815	7.83406	7.63142	8.37069	7.5261	7.96357	7.47909	7.73107	7.73608	7.82543	7.83098	7.82888	7.64881	7.77078	8.11458	7.89763	7.66847	7.97813	8.07219	8.54358	7.48458	7.70687	8.06976	8.55416	7.91282	7.83941	7.48166
sm_neg_57	13.0887	13.6189	12.2622	11.6812	8.40968	11.8473	10.8292	10.5905	10.4633	10.3003	8.6136	10.316	9.85969	8.77075	10.1891	10.6405	10.4331	10.3023	9.74243	9.32951	10.4105	10.3132	10.4526	10.0552	9.25486	9.78285	9.85871	9.85377	10.2799	10.5875	9.87742	9.41537	9.72046	9.64347	10.1087	10.4038	9.75922	10.682	10.3447	9.89103	14.2658	7.94323	10.2469	11.4369	11.0702	8.30209	10.3165	10.1467	10.0767
sm_neg_58	10.634	12.0735	10.8799	10.6598	11.3885	10.7003	11.1505	10.4954	11.5309	10.4626	9.03514	10.3633	11.1887	8.77075	10.4046	10.3879	10.2954	10.9659	11.3065	10.8482	11.0713	10.31	10.478	10.8517	10.494	11.1953	10.8934	11.2435	10.8855	9.68118	10.9245	10.1863	10.8812	11.3259	10.2446	10.7311	11.427	11.3259	10.0116	11.3132	10.8912	8.20771	10.6814	11.0029	11.4551	8.40342	10.7658	10.4002	10.6594
sm_neg_62	13.462	15.1209	14.0585	14.3189	15.2112	13.7663	14.151	13.8708	14.692	12.9299	9.28238	13.4257	13.452	16.0561	13.0323	14.1833	13.0822	13.8493	13.5032	13.8498	13.373	13.6378	13.8642	13.5646	13.4506	14.5765	13.307	13.7547	7.38565	13.8706	13.7007	14.0272	14.2141	13.889	13.8582	14.0526	14.0542	8.27222	13.7562	13.6581	14.2055	14.8755	13.2046	14.1194	8.12668	14.7988	13.5072	14.0145	13.6003
sm_neg_67	13.8049	15.2674	14.6604	14.9261	15.5922	14.3701	14.8855	14.118	15.2231	13.3292	8.30758	14.1395	14.0532	16.5964	13.3335	14.8227	13.3175	14.5033	13.887	14.0911	13.7378	14.0881	14.4027	13.8048	13.7723	15.2918	13.4757	14.5065	7.35289	14.5524	14.2831	14.3587	14.6029	14.1874	14.2399	14.0488	14.3175	14.3788	14.2859	13.851	14.5722	15.3678	13.4767	14.1732	8.14664	15.7681	13.7249	14.3069	14.0725
sm_neg_70	11.8024	12.3669	12.7217	12.9239	13.0906	12.3264	12.6504	11.6561	13.4271	11.0772	8.23617	12.4897	11.7755	14.3383	11.2951	12.8125	10.7674	12.4231	12.1519	11.719	11.7841	12.0771	12.1825	11.487	11.4141	13.2485	11.2587	12.0427	7.30187	12.6354	12.3221	12.3096	12.1094	11.496	11.9669	11.5861	12.032	8.13349	12.3508	11.7991	12.4984	13.2872	11.6655	11.4664	8.17771	13.1203	11.604	12.104	12.2328
sm_neg_72	10.6112	10.8795	12.0101	10.1612	8.40968	9.99066	7.84128	8.01612	7.84355	8.66992	8.6136	8.49621	7.90381	8.77075	8.13636	7.79735	7.47868	9.47044	7.68792	7.84003	7.71658	9.07086	8.68032	7.72842	9.44183	7.81532	8.22993	7.79671	8.57709	8.17985	8.84534	7.3943	8.57543	9.79952	8.55392	8.66934	7.78403	8.71383	7.52726	10.4436	8.39664	7.94323	8.54381	9.1547	8.01348	8.30209	11.1608	10.7933	8.77129
sm_neg_74	12.4286	12.2369	11.6667	12.0151	11.7831	11.6021	11.4183	10.7744	11.231	11.5688	8.83859	11.2669	12.0062	13.4063	11.4212	11.5957	10.8113	11.58	12.2358	11.8711	12.1458	10.3833	11.3964	11.9377	11.6023	11.1263	11.3831	10.9991	7.90178	10.4709	11.2436	10.3079	10.9764	10.5037	11.0271	10.4147	10.8619	7.30618	11.5124	12.0081	12.2216	11.3957	11.7959	9.50896	7.81935	10.3379	11.5238	10.1923	11.3392
sm_neg_76	11.2526	11.6464	12.8603	11.2074	8.40968	10.5413	8.88313	9.478	7.987	9.7085	8.6136	9.25526	8.57296	13.3887	9.32133	8.45717	9.13478	9.84188	8.48615	9.80375	9.30847	9.5703	9.14499	9.27956	9.85296	8.51559	8.85023	9.22525	9.97811	8.88841	9.45399	8.6464	9.58859	10.9313	9.01355	9.68817	8.75102	9.64799	8.5172	11.6122	9.6854	7.94323	9.45993	9.7651	8.89657	8.30209	11.9626	11.57	9.89485
sm_neg_81	15.7101	16.3759	15.5564	15.7314	8.40968	15.8664	15.5134	15.298	14.471	14.7673	8.6136	14.7993	15.7722	8.77075	14.9746	15.4658	15.0481	14.9106	14.5608	15.5324	14.8392	14.2192	14.6223	15.0738	15.5322	14.9984	14.4824	15.2425	14.6868	14.9636	14.2428	14.9246	15.8259	14.8207	15.1352	15.1266	14.7971	14.7372	14.8499	14.8859	16.2589	7.94323	15.0985	15.0036	15.4239	8.30209	15.7903	15.1473	14.9957
sm_neg_83	11.7997	12.431	11.6313	11.7973	8.40968	11.7733	11.6074	11.3962	10.8223	11.0433	8.6136	10.9489	11.7217	8.77075	11.0921	11.944	11.1836	11.5622	10.8602	11.6395	11.0236	11.0198	11.3497	11.2762	11.9834	11.2614	11.287	11.3387	10.9079	11.4453	11.0566	11.0502	11.7673	11.0189	11.6194	11.2283	11.4461	11.3635	11.4309	11.0793	12.5925	7.94323	11.2174	11.625	12.0187	8.30209	11.7136	11.223	11.2382
sm_neg_84	13.4757	14.2916	13.211	13.6798	13.852	13.1188	13.362	12.4673	13.147	12.8049	8.74339	12.7306	13.6189	15.1964	12.8434	13.3323	12.5466	13.1649	13.3989	13.358	13.4431	12.0686	12.9803	13.2463	13.1911	13.01	12.9116	12.8856	7.76204	12.3211	12.9719	12.1565	12.9029	12.4393	12.7354	12.424	12.7862	12.8678	13.1226	13.5408	13.9515	13.2329	13.1532	12.163	7.90148	13.0135	13.206	12.2961	12.9413
sm_neg_87	7.66835	8.57445	8.8228	9.48529	8.40968	9.82957	7.84128	8.87854	7.84355	9.87076	8.6136	10.2628	7.90381	8.77075	9.50442	8.86704	8.37434	10.0447	7.94122	7.88079	9.96811	10.642	10.2827	9.7249	7.74607	7.83393	9.56505	7.79671	10.1783	9.7236	9.71005	8.31123	8.38753	8.73567	9.54448	9.28	9.37807	10.4668	9.31942	8.38006	9.20976	7.94323	9.85769	11.2362	9.44156	8.30209	11.8494	10.2413	10.6901
sm_neg_88	10.1888	10.0576	10.0697	10.1976	8.40968	10.4157	10.1438	9.97163	8.59336	9.65314	12.3732	9.48049	10.1664	10.2366	9.67335	10.2293	9.79094	9.65409	9.06886	9.95786	9.19115	9.15278	9.46912	9.57216	10.1218	9.61654	9.2942	9.69551	9.22458	9.83226	9.05831	9.65404	10.4155	9.27816	9.88408	9.6965	9.34219	9.37836	9.68108	9.33631	10.8461	7.94323	9.66872	9.64532	9.97724	8.30209	10.173	9.93827	9.73912
sm_neg_89	15.0046	15.8115	14.7853	15.1191	14.8308	15.1315	14.7448	14.5809	13.9108	14.0441	14.8709	14.0813	14.9036	10.3189	14.1615	14.846	14.431	14.9078	13.9323	14.7785	14.0719	14.1109	14.049	14.4104	15.0762	14.3271	14.5024	14.4613	13.9913	14.6286	14.2462	14.2245	15.0506	14.1203	14.657	14.3518	14.6722	14.6655	14.2875	14.2587	15.7351	12.2283	14.3124	14.9039	15.3566	10.8148	15.0644	14.4791	14.2232
sm_neg_92	18.8439	19.9159	17.8396	18.5297	19.3434	17.8025	18.4072	17.0797	17.7612	17.839	16.4238	17.2619	19.1091	20.6722	18.0175	17.9345	17.4392	17.8029	18.7439	18.3708	18.7877	16.3486	17.6337	18.4389	18.4635	17.4683	18.3387	17.6651	15.3802	16.4547	17.6384	16.3382	17.562	17.2542	17.2304	17.2651	17.8032	17.723	18.058	19.0014	19.542	17.8143	18.526	17.0874	16.2017	17.8698	18.5578	16.6035	17.7762
sm_neg_93	10.408	11.3817	9.97884	10.4092	10.7331	9.91034	10.285	9.5064	9.77617	10.1185	8.76951	9.42129	10.6318	11.534	10.1421	9.86689	9.92172	9.83955	10.1363	10.2477	10.1968	9.08436	9.80756	9.95528	10.3534	9.67534	10.2467	10.0834	7.80038	9.06938	9.7307	9.23118	9.85047	9.6475	9.44798	9.71494	9.84271	7.45001	9.95045	10.3775	10.8339	9.98782	9.89327	8.96525	8.51672	9.91483	10.3025	9.03443	9.75652
sm_neg_95	13.6701	14.8419	13.6144	13.7864	9.31608	13.7435	13.7167	13.3135	12.8815	12.9531	8.6136	12.8909	13.8424	8.77075	13.019	13.1583	13.057	13.4651	12.9365	13.6728	13.0819	12.7109	12.5327	13.3002	13.1185	13.3287	13.1754	13.4299	12.9341	12.4103	13.0726	12.9825	13.7185	13.1582	12.8949	13.2474	13.4404	13.3918	12.5504	13.1666	13.7233	7.94323	13.135	13.4671	13.9732	8.30209	13.72	13.1614	13.1445
sm_neg_96	16.0318	17.1901	16.8785	17.2415	17.6168	16.4846	16.9454	15.7482	17.6024	15.1756	8.28564	16.4882	16.1712	19.0846	15.3944	17.0176	14.9546	16.6104	16.3756	16.0059	16.0012	15.9794	16.3026	15.7491	15.7072	17.3775	15.3993	16.3088	7.33721	16.5874	16.4318	16.2336	16.257	15.71	16.018	15.7743	16.2407	16.3445	16.3566	16.1077	16.9831	17.5119	15.805	15.6759	8.15618	17.4962	15.8803	16.1181	16.3291
sm_neg_98	11.8838	12.1499	11.7814	11.9514	8.40968	12.0285	11.6716	11.5811	10.4268	11.1173	8.6136	11.1422	11.8369	9.4592	11.2491	11.7521	11.3857	11.275	10.822	11.7323	11.0581	10.7898	11.2229	11.3181	11.7975	11.2376	10.9722	11.4198	10.9887	11.3434	10.7256	11.2828	12.0065	11.0398	11.5243	11.3717	11.1855	10.9939	11.2414	11.1087	12.4109	7.94323	11.2803	11.3062	11.765	8.30209	11.8833	11.4669	11.2521
sm_neg_99	12.4358	13.4584	13.0479	13.3503	13.6449	12.688	13.3163	12.5999	13.5741	11.6066	8.28225	12.6638	12.2644	14.6702	11.8794	13.0407	11.7295	12.8456	12.506	12.6228	12.3747	12.5789	12.5942	12.3546	12.0907	13.642	11.8944	12.802	7.33479	12.9264	12.636	12.8351	12.8287	12.3842	12.4775	12.2883	12.53	8.90905	12.5794	12.3767	12.9527	13.7875	12.1346	12.0312	8.15766	13.8734	12.2847	12.642	12.5552
sm_neg_101	11.8485	11.9458	11.2125	11.5691	11.9333	10.9421	10.7001	10.1679	10.8174	11.281	8.85658	10.7263	12.0971	12.8597	11.427	11.0393	10.5601	10.882	11.9106	11.1604	12.0074	10.0152	10.5893	11.3805	11.4925	10.2503	11.528	10.5517	7.9282	10.097	11.1188	10.1301	11.045	10.613	11.081	10.2228	10.8559	10.7496	11.1706	11.7616	12.2655	10.8551	11.816	9.30991	7.80382	10.2604	11.3509	10.1793	10.9862
sm_neg_102	12.7575	14.0575	12.3485	12.8673	13.4757	12.2121	12.9996	11.6847	12.1142	12.4868	8.79276	11.7732	13.2797	14.183	12.5431	12.4076	12.2952	12.2068	12.6442	12.512	12.6722	11.2659	12.1573	12.4735	12.859	12.001	12.7396	12.4032	7.8345	11.3959	12.143	11.3325	12.1504	12.1906	11.961	12.0575	12.3566	12.4099	12.3684	12.826	13.4978	12.3234	12.4523	11.5179	7.85889	12.287	12.8838	11.4695	12.1255
sm_neg_103	10.2914	11.3424	10.0251	10.3514	10.9086	9.95779	10.6839	9.65812	9.88965	10.0554	8.71513	9.50244	10.6605	11.4378	10.0776	10.1735	9.82256	9.94699	10.1006	10.3089	10.2094	9.21072	9.82205	10.156	10.2712	9.83461	10.0741	10.1907	7.72054	9.45038	9.8183	9.3442	9.89251	9.99391	9.79802	9.80658	10.0061	10.0131	9.76163	10.2429	10.6718	10.0919	10.0331	9.45317	7.92587	10.2182	10.1866	9.45549	9.58411
sm_neg_104	7.66835	8.57445	9.38907	9.87488	8.40968	9.7185	8.06625	9.14955	8.73345	9.67591	8.6136	9.96268	8.67022	8.77075	9.51155	8.85771	8.87538	9.64797	9.09007	9.09	10.081	9.93895	9.5937	9.97785	7.74607	9.14502	9.25472	8.88403	10.0422	9.00142	9.26287	8.78685	8.87469	9.29048	9.09371	9.50815	9.35373	9.99455	8.81961	9.14112	8.96335	7.94323	9.7499	10.5173	9.38171	8.30209	11.561	10.0155	10.4343
sm_neg_109	13.9822	8.57445	13.3106	11.1235	12.3337	7.65031	10.6709	10.7079	7.84355	7.43756	10.0112	7.41904	9.48367	8.77075	7.43647	7.79735	7.81255	9.5634	7.68792	12.3952	7.71658	10.0949	9.83376	10.7767	10.7947	11.3072	9.46294	8.15408	8.99529	11.1399	9.32127	10.8401	10.6911	9.65352	10.1413	7.64381	10.0865	8.80864	9.3523	11.6831	12.2809	7.94323	9.93488	10.9823	8.85959	8.30209	8.91008	11.0905	7.54227
sm_neg_110	14.0711	10.6718	13.3424	11.1417	10.5013	7.65031	10.7635	10.9259	7.86062	7.43756	8.6136	7.41904	10.1802	8.77075	7.43647	9.95994	9.03311	11.638	8.06864	12.5031	7.71658	11.6337	11.4806	10.946	12.3849	11.2392	11.0366	9.54234	9.98072	12.7022	11.1199	11.0525	11.172	10.2758	11.9164	7.64381	11.6981	10.5434	10.7446	11.5927	13.6974	7.94323	10.5755	12.624	11.3861	8.30209	9.6777	11.473	7.54227
sm_neg_112	13.2111	10.1496	12.6139	10.0253	8.40968	7.65031	10.0089	9.62525	8.3787	7.43756	10.7497	7.41904	8.75696	8.77075	7.43647	8.82152	7.47868	10.3703	7.68792	11.5837	7.71658	10.3673	11.0117	10.1069	11.1318	10.7147	9.94041	8.02455	8.98195	11.2419	9.7912	10.1479	9.85405	9.36633	10.8122	7.64381	10.6705	9.28098	9.66762	11.016	12.572	7.94323	8.78463	11.4543	9.67365	8.30209	7.76723	10.3363	7.54227
sm_neg_113	14.5742	11.3183	14.2301	12.3634	8.40968	7.65031	11.9551	11.0289	10.8595	7.43756	11.6976	7.41904	11.1495	8.77075	7.43647	9.76027	9.18655	11.376	9.96578	12.98	7.71658	10.9997	11.6966	11.7368	11.5812	12.4143	11.2091	10.427	10.6163	11.7755	11.4891	11.2305	11.2558	11.394	10.9537	7.64381	11.9508	10.7918	9.97062	12.7681	13.093	7.94323	10.873	12.3771	11.2116	8.30209	10.285	11.4062	7.54227
sm_neg_114	17.3385	14.9507	16.779	15.3528	8.40968	7.65031	14.8176	14.7036	13.6029	7.43756	8.6136	11.3653	14.4878	8.77075	7.43647	14.2623	13.3236	14.9964	13.1301	16.2056	9.46442	14.8293	15.207	15.0178	15.7567	15.3925	14.5097	13.7088	14.0823	15.8985	14.5859	14.709	15.016	14.4674	15.2771	11.9263	15.3153	14.3429	14.4884	15.6857	17.3029	7.94323	14.4192	16.0734	14.9365	8.30209	14.085	15.0505	10.3283
sm_neg_116	10.5608	9.04217	10.6505	10.2595	8.40968	7.75775	10.3283	7.58331	10.6432	8.13278	9.47759	7.59181	10.2344	8.77075	8.28045	8.06469	7.47868	8.89008	9.76343	8.46907	9.35733	7.91724	7.8188	9.00581	7.74607	9.56583	9.33038	9.27368	8.6828	7.36512	9.42041	7.74728	7.73832	9.56023	7.55015	8.66229	9.64133	9.6282	7.46126	9.64603	8.13748	7.94323	8.19595	7.96674	9.97617	8.30209	9.25926	7.51063	8.46091
sm_neg_117	11.3084	8.57445	10.2613	7.95398	8.40968	7.65031	7.84128	8.28836	7.84355	7.43756	8.6136	7.41904	7.90381	8.77075	7.43647	7.79735	7.47868	7.69854	7.68792	10.2224	7.71658	8.36695	8.63692	7.72842	9.17034	8.70582	7.59786	7.79671	7.57148	10.2274	7.59453	8.97444	8.15887	7.70379	9.28318	7.64381	7.78403	7.77467	8.10355	8.79904	10.7843	7.94323	7.58324	9.64729	8.01348	8.30209	7.76723	9.24583	7.54227
sm_neg_120	10.594	10.8403	11.2684	11.7612	11.4143	11.0173	10.9189	10.7024	12.0232	9.96867	8.23584	11.3395	10.5761	12.864	10.0305	11.2737	9.47976	11.1149	11.1244	10.8533	10.4927	10.8035	10.6499	10.3873	10.1508	11.6725	10.1259	10.9737	7.30164	11.0932	11.1411	11.4815	10.3975	10.4546	10.4616	10.1614	10.8088	8.1338	10.9975	10.5019	10.9745	11.9799	10.3618	8.44918	8.17785	11.214	10.1872	10.6595	10.962
sm_neg_123	9.68158	10.4539	10.6341	10.7568	10.9862	10.0047	10.6529	10.0211	10.9918	9.06524	8.21274	10.0929	9.98139	11.8573	9.37044	10.6853	8.88545	10.1311	9.54167	10.3767	9.48745	10.1651	9.79643	9.59178	9.09607	11.0724	9.18725	10.3829	7.28514	10.8611	10.0148	10.5007	9.78003	9.71942	9.58235	9.45738	9.66273	8.15576	10.1182	9.10107	9.89863	10.8667	9.34543	8.89074	8.18791	10.8809	9.5701	9.57167	9.42029
sm_neg_125	12.2389	13.5293	12.1463	12.816	13.0604	12.2965	11.4985	10.4388	11.9697	12.4664	8.87488	11.8226	13.2988	14.0953	12.4531	12.254	11.8492	12.2041	12.0974	11.6331	11.7182	10.7932	12.0059	11.8505	12.8625	11.6123	12.3535	11.9614	7.95506	10.8619	12.1642	10.7882	11.7154	11.5206	11.7985	11.5657	11.77	11.3728	12.6311	12.0007	13.3699	11.8567	11.5499	10.3292	7.78803	11.2262	12.6918	11.0721	11.9609
sm_neg_126	14.2731	15.1387	15.0902	15.478	15.8214	14.8256	13.9736	13.9982	15.8762	13.5194	8.29345	14.8545	14.4447	17.0885	13.7048	15.1852	13.2428	14.9198	14.7485	14.1323	14.3032	14.3711	14.5824	14.139	14.0262	15.582	13.7888	14.4971	7.34279	14.6505	14.8055	14.6053	14.3693	14.0429	14.2996	14.096	14.5557	14.4042	14.7315	14.3944	15.0996	15.7183	14.1414	13.1998	8.15278	15.6978	14.1573	14.4353	14.6872
sm_neg_127	9.77404	8.57445	9.65788	9.70622	8.40968	12.6477	10.5784	12.2339	8.2294	12.1397	8.6136	12.3441	11.1539	8.77075	12.3581	12.5932	12.658	12.2133	11.4524	12.178	12.5667	11.8299	12.258	11.7435	12.7263	11.9655	11.8016	12.0409	12.6182	12.994	12.1898	12.3461	12.6502	11.4668	12.764	12.7923	11.5919	12.1354	12.5646	11.2833	13.4708	7.94323	12.5689	12.7377	12.2327	8.30209	11.3702	12.733	12.3298
sm_neg_128	13.6579	9.98079	13.2822	12.0138	8.40968	7.65031	11.882	12.9744	10.472	7.43756	8.6136	7.93335	11.4444	8.77075	7.43647	12.531	11.7583	13.1649	10.8474	14.3123	7.71658	13.8958	14.2182	13.5996	14.1427	13.6473	12.8686	11.7738	12.8254	15.0942	13.0766	13.4336	13.3153	12.4441	14.2725	10.221	13.7375	12.4967	13.4678	13.5263	15.7977	7.94323	12.9722	15.0773	12.6748	8.30209	11.1268	13.8493	7.54227
sm_neg_129	13.2812	13.8831	13.9158	14.4646	14.7746	13.756	11.6117	12.9271	14.904	12.6811	8.25884	13.8182	13.3949	15.8415	12.732	13.9153	12.2919	13.8928	13.9182	12.7357	13.4757	13.4422	13.3695	13.1817	13.1518	14.5259	13.0685	13.476	7.31807	13.2305	13.8108	13.7091	12.9324	12.9923	13.1408	13.2037	13.8302	10.1344	13.7787	13.5661	14.2967	14.727	13.3379	10.7425	8.16784	14.572	13.2732	13.2376	13.7047
sm_neg_132	8.75537	9.36855	9.72554	9.77624	9.92353	9.11717	9.70701	9.10313	10.0463	8.11952	8.2221	9.19196	9.0088	10.7886	8.42086	9.70899	8.01173	9.20536	8.65043	9.44207	8.59962	9.26248	8.93075	8.62118	8.17851	10.1396	8.2521	9.4488	7.29183	9.96978	9.08491	9.57629	8.86322	8.74717	8.66953	8.63979	8.84556	8.14686	9.22635	8.20278	8.91552	9.87812	8.4028	7.98902	8.18383	9.89536	8.62471	8.69388	8.50724
sm_neg_136	10.2374	9.35294	10.2176	11.7254	11.7327	11.2137	8.93358	10.7104	13.7783	9.33678	7.57342	11.3868	7.83384	12.6483	8.95287	10.1853	8.1198	11.1072	11.4453	7.1118	9.78756	12.4114	10.2063	10.082	8.75295	12.5034	10.7146	9.70707	6.82846	8.57702	11.5733	13.107	7.07478	10.0689	11.0733	11.104	12.6486	8.76355	12.388	10.9745	11.0748	13.5966	10.3206	7.17786	8.46609	14.3971	10.1771	11.7115	11.7873
sm_neg_137	17.2793	18.5982	16.5581	17.8822	18.335	17.2201	14.5281	16.1749	17.3087	16.8499	10.2428	16.4281	17.3193	19.5043	16.5833	16.694	16.412	17.2203	17.7874	16.5362	17.8777	16.2778	16.8589	17.4817	17.2984	16.621	17.7897	16.6206	9.51514	14.8738	17.2182	16.3415	16.4937	16.4444	16.9085	16.6455	17.4618	17.1809	17.5687	17.8816	18.521	17.548	17.6935	14.9107	12.3601	18.2144	17.6395	16.4475	17.2527
sm_neg_138	15.2992	16.6343	15.8521	16.9486	17.7328	16.2558	12.8703	15.7202	17.6123	14.9371	8.15359	16.0407	15.136	18.372	14.6606	15.8943	14.668	16.321	16.253	14.7598	15.9727	16.4094	15.8978	15.6478	15.3811	17.0033	15.8184	16.0936	7.24289	15.1856	16.3787	16.7479	15.6494	15.9754	16.0804	16.1259	16.8977	16.5913	16.4573	15.9337	16.8365	17.7008	15.9009	13.6126	8.21364	18.6293	15.7535	16.3411	16.2469
sm_neg_139	12.4102	13.485	13.3552	14.2235	14.8772	13.7125	10.9854	12.8078	15.1888	12.2431	8.08322	13.6856	12.459	15.4837	11.971	13.4925	11.7964	13.7909	13.564	11.8162	13.0922	13.9794	13.3794	12.6908	12.6994	14.466	13.1011	13.4027	7.19262	13.155	13.8816	14.3676	13.1467	13.3793	13.6036	13.4757	14.3688	13.9492	14.0897	13.1549	14.0168	15.0428	13.3013	11.9547	8.24426	15.8227	12.8706	14.0141	13.8383
sm_neg_144	7.66835	8.57445	7.71689	7.95398	8.40968	7.65031	7.84128	11.1047	7.84355	12.1647	8.6136	11.9416	7.90381	8.77075	12.0797	11.7399	12.5464	11.6558	10.7128	9.99319	12.2124	12.9971	12.8515	10.3683	11.9921	10.6585	11.6336	11.4797	12.4127	13.1053	12.6314	11.3745	10.085	9.70942	12.7881	13.0074	11.5646	12.1441	12.6419	7.85069	12.6208	7.94323	12.2306	13.7779	11.3185	8.30209	7.76723	12.142	12.2975
sm_neg_145	8.68234	8.57445	7.91853	9.28305	8.40968	12.9683	10.847	13.0853	10.83	13.5783	8.6136	13.6062	11.4982	8.77075	13.7182	13.2814	14.1154	13.2259	13.1825	13.0091	13.9615	13.4757	13.7404	13.5566	13.3202	13.4757	13.2255	13.5149	14.1509	13.6259	13.4032	13.375	13.5542	12.8543	13.5445	14.2199	13.1263	13.4757	13.4752	12.7707	14.0438	7.94323	13.6973	14.233	13.3612	8.30209	11.4529	13.7427	13.8482
sm_neg_146	10.8499	11.331	11.6634	13.4132	8.40968	16.1891	14.455	16.3935	14.3514	16.6596	8.6136	16.7791	15.2439	8.77075	16.7827	16.0828	17.2232	16.0839	16.3571	16.4076	17.2306	16.2486	16.3778	16.8339	16.1215	16.9013	15.9658	16.9244	17.2521	16.3325	16.3084	16.4536	16.873	16.207	16.3244	17.4817	16.1043	16.3327	16.0564	16.2104	16.9372	7.94323	17.0361	17.2182	16.402	8.30209	15.0674	16.8527	16.9715
sm_neg_147	15.1238	15.0512	13.449	15.956	15.2445	15.2532	6.90196	12.811	14.7108	15.3306	9.10367	14.1926	14.3122	17.0539	14.2553	13.2902	13.8089	15.1828	16.2704	12.5566	16.5408	14.1808	14.5577	15.6011	15.1782	13.1217	16.6437	13.2339	8.29095	9.99357	15.4871	14.106	12.9895	13.0974	15.0143	13.882	15.3986	14.4808	16.8476	15.9346	16.5994	15.2406	16.4435	8.37718	7.59062	15.4433	15.6846	13.7132	15.6095
sm_neg_149	12.5061	13.2441	11.685	12.9391	13.038	12.4811	9.27615	11.3593	12.4038	12.2539	8.83739	11.7505	12.3727	14.0582	11.9367	11.7952	11.7087	12.3862	13.0378	11.5355	13.066	11.6657	12.0936	12.6574	12.4079	11.6931	13.1002	11.6825	7.90003	10.1897	12.4896	11.7329	11.6523	11.5565	12.2129	11.8342	12.583	12.2133	12.9899	13.0898	13.4798	12.6096	12.9286	9.91151	7.82038	13.0488	12.7669	11.6877	12.5923
sm_neg_150	19.2385	20.2608	17.6786	19.663	20.1086	18.9542	13.8148	17.244	18.7093	19.0453	8.99765	17.9075	19.1502	21.3411	18.4451	17.8044	18.0444	18.8081	20.0253	17.619	20.2877	17.6908	18.3414	19.4899	19.3561	17.5873	20.3344	17.9245	8.1353	15.172	19.0455	17.7201	17.5777	17.7328	18.5861	18.2294	19.4728	18.9823	19.9017	20.0761	20.8656	19.0119	20.111	14.7319	7.6821	19.5559	19.7904	17.8301	19.2111
sm_neg_152	10.8148	11.684	11.7338	12.6263	13.2429	12.1443	9.3267	11.2546	13.5882	10.7201	8.07664	12.178	10.8343	13.696	10.4291	11.9042	10.2142	12.2052	11.9678	10.2109	11.5516	12.5079	11.7984	11.1102	11.1366	12.8461	11.5726	11.7771	7.18792	11.6338	12.3901	12.8889	11.5521	11.8017	12.0637	11.9251	12.793	12.3673	12.5928	11.5282	12.367	13.4545	11.7491	10.3291	8.24713	14.1464	11.2855	12.4796	12.3066
sm_neg_153	12.9804	13.475	12.7361	14.002	14.8963	13.4757	8.32319	13.3502	14.7789	12.4975	8.15468	13.1231	12.3952	15.1661	12.1836	12.7671	12.1977	13.5919	13.9182	11.9531	13.5989	13.9369	13.031	13.4264	12.7644	14.099	13.3939	13.3044	7.24367	11.6464	13.646	14.3088	12.2826	13.3986	13.2732	13.4928	14.4737	8.47418	13.8789	13.3659	14.2076	15.0221	13.6132	7.5959	8.21317	15.8799	13.2479	13.2601	13.4744
sm_neg_154	16.955	19.2979	17.2196	18.2857	12.6106	19.0744	18.3996	19.1143	18.4186	19.0984	12.2138	19.1685	18.8668	10.5662	19.1298	19.3625	19.5312	19.3114	19.1198	19.3053	19.7575	19.0438	19.3271	19.571	19.331	19.6176	19.103	19.6247	19.5846	19.1346	19.3062	18.8799	19.5738	19.065	19.2595	19.845	19.3942	19.566	18.9714	19.2498	20.3325	9.06287	19.4614	20.1716	19.8781	8.31663	18.6813	19.3096	19.4018
sm_neg_158	10.4157	10.9944	11.2023	12.1455	12.8168	11.5718	8.55108	11.315	13.2031	10.2631	7.93767	11.6552	9.94648	13.0872	9.73929	11.2483	9.79628	11.6372	10.8216	9.68178	10.0977	12.2029	11.3199	10.6562	10.2387	12.6423	10.7894	11.4487	7.08865	11.0709	11.7694	12.7183	10.9724	11.1082	11.5922	11.566	11.8387	8.41727	12.1346	10.8333	10.8095	13.2032	10.8894	8.47722	8.3076	13.9273	10.1798	11.9909	11.6868
sm_neg_161	14.2667	15.7112	14.4984	15.3296	16.1028	14.6489	13.4052	14.5006	15.457	13.7768	11.7664	14.2477	14.1592	16.6947	13.6619	14.525	13.8254	14.7048	14.7881	14.0709	14.7255	14.5587	14.5106	14.5927	14.2744	15.2163	14.5842	14.7188	8.73	13.7599	14.6595	14.7849	14.5881	14.6322	14.5494	14.6902	15.1405	15.1146	14.5321	14.8514	15.4458	15.7165	14.5058	13.7473	13.0898	16.6191	14.6704	14.5743	14.5091
sm_neg_173	8.06255	8.57445	8.10526	7.95398	8.40968	7.65031	7.84128	8.04223	7.84355	7.43756	8.6136	7.41904	7.90381	8.77075	7.43647	7.79735	7.47868	8.22751	7.68792	9.43	7.71658	8.97822	10.4849	9.17015	7.9132	9.36411	7.88353	7.79671	8.77566	9.35132	7.64729	9.99729	7.73832	9.06657	9.32421	7.64381	10.444	7.84743	8.80365	10.0766	11.2319	7.94323	8.79298	11.5032	8.01348	8.30209	9.55951	10.3441	7.54227
sm_neg_174	12.1606	13.5676	12.4934	13.1464	13.4078	12.5144	11.7127	12.6648	13.4163	11.45	8.29613	12.2761	11.7981	14.1942	11.5814	12.5134	11.7158	12.7008	12.2253	11.9975	11.995	12.6314	12.6047	12.1989	11.7633	13.439	11.9499	12.8342	7.34471	12.1997	12.5547	12.8249	12.608	12.6987	12.542	12.3683	12.5171	9.22175	12.542	12.289	12.4244	13.6108	11.6575	11.6975	8.15162	14.7472	12.1064	12.4626	12.0633
sm_neg_175	10.0011	8.57445	10.3456	12.0173	11.9431	11.7761	11.7164	10.9433	11.341	10.9686	10.5096	10.6767	10.4226	8.77075	10.3807	10.0184	9.24239	9.98174	10.4642	9.18506	10.2866	10.1885	9.53261	11.0759	10.0173	9.0932	10.0375	9.14748	10.7466	9.29074	8.34969	9.71785	10.4162	10.6769	9.79962	8.90098	9.18641	10.5659	8.93713	8.71846	9.1027	7.94323	10.7073	10.0457	9.93218	8.30209	11.8491	10.7116	10.8618
sm_neg_176	9.82933	8.57445	10.3251	10.7066	9.51478	10.9738	11.4834	10.9659	11.9828	11.2713	10.8968	10.8765	11.8142	8.77075	11.144	11.3989	10.8114	11.6285	11.958	11.3477	11.6686	11.2616	10.8218	11.3902	10.9844	11.7384	11.7869	11.6613	11.4559	10.2743	11.8635	10.5956	11.3908	11.8479	10.8426	11.4864	12.1766	12.0131	10.7609	11.8054	11.2337	7.94323	11.3945	12.0048	12.3639	8.30209	11.0763	11.1102	11.3931
sm_neg_178	7.66835	8.57445	9.10808	7.95398	8.40968	7.65031	7.84128	9.12542	7.84355	7.43756	8.77326	7.41904	7.90381	8.77075	7.43647	7.79735	7.47868	10.1418	7.68792	11.0043	7.71658	10.5703	10.8434	9.97155	11.1928	9.249	7.91583	7.79671	10.0265	11.8768	9.84955	10.478	9.11559	8.31597	10.4065	7.64381	9.60804	8.71821	10.1263	8.31679	12.3162	7.94323	10.3112	12.1083	10.4082	8.30209	7.76723	12.155	7.54227
sm_neg_179	12.0981	9.19106	10.7671	11.3773	8.40968	7.65031	11.5083	11.5776	9.14635	7.43756	8.6136	7.41904	10.6658	8.77075	7.43647	9.90193	9.21489	11.0431	8.39859	11.7424	7.71658	13.0838	13.8421	12.9195	11.9508	11.8684	9.88007	7.79671	13.0241	11.4793	12.2077	11.8165	11.1453	10.5457	12.7504	7.64381	13.2163	10.4941	12.1007	13.2727	13.8142	7.94323	12.1397	13.2016	11.9258	8.30209	11.5326	12.7711	7.54227
sm_neg_181	12.5778	8.57445	12.4306	10.1865	8.40968	7.65031	10.1336	10.6839	7.84355	7.43756	9.88281	7.41904	9.57658	8.77075	7.43647	9.99133	7.47868	10.5587	8.01977	11.1597	7.71658	10.5088	11.1471	10.2059	12.2764	10.4076	9.44876	7.79671	10.3171	11.8388	10.4663	10.0694	9.92714	10.0283	10.5922	7.64381	11.0601	10.4004	10.87	10.6259	12.824	7.94323	10.6329	11.9813	10.8273	8.30209	9.25828	11.9249	7.54227
sm_neg_182	16.3242	8.57445	16.3232	14.9955	8.40968	7.65031	14.6434	14.7825	13.4391	7.43756	10.6147	11.35	14.1984	8.77075	7.43647	14.2551	13.2806	14.5116	13.2977	15.4383	9.00672	14.167	14.8197	14.6799	15.8565	14.7365	13.6922	13.514	14.5658	15.2765	14.3828	14.3008	14.6419	14.3538	14.4394	12.0057	15.0091	14.3925	14.4908	15.1095	16.6533	7.94323	14.7383	15.6391	14.7845	8.30209	14.0182	15.6967	10.5549
sm_neg_183	13.4448	8.57445	13.3683	11.3883	8.40968	7.65031	11.4501	11.4981	9.79107	7.43756	11.4905	7.41904	10.9202	8.77075	7.43647	10.3358	9.11706	10.5522	9.58428	12.142	7.71658	10.4451	11.4219	11.319	12.5006	11.3058	9.15458	9.59176	11.3455	11.8252	10.5087	11.0054	11.0948	10.8353	10.763	7.64381	11.3491	10.4672	10.8759	11.6949	12.9816	7.94323	11.5733	12.0108	10.6634	8.30209	10.4761	12.5783	7.54227
sm_neg_184	7.66835	8.57445	7.71689	7.95398	8.40968	7.65031	7.84128	10.8356	7.84355	9.884	8.6136	11.3655	7.90381	8.77075	11.4675	11.2656	12.7599	11.6884	7.68792	11.6665	10.737	11.2322	9.13614	10.2135	11.1944	10.8184	10.5841	10.992	7.57148	12.636	9.87392	11.1772	10.4893	10.3822	11.679	11.3948	10.7476	10.2627	11.2969	11.1709	11.1636	7.94323	7.58324	9.85998	9.10634	8.30209	7.76723	7.51063	9.60592
sm_neg_185	9.97029	8.57445	10.287	7.95398	8.40968	7.65031	7.84128	8.9449	7.84355	7.43756	8.6136	7.9144	7.90381	8.77075	7.43647	8.25386	10.4369	9.9506	7.68792	11.0166	7.71658	7.42759	7.63478	7.72842	11.0761	7.81532	7.59786	7.79671	7.57148	11.9736	7.59453	8.65961	7.73832	7.70379	9.14292	7.64381	7.78403	7.77467	9.52463	10.53	10.3576	7.94323	7.58324	7.782	8.01348	8.30209	7.76723	7.51063	7.54227
sm_neg_186	10.0577	8.57445	10.1533	10.578	10.7835	9.65733	9.6754	9.71666	9.49992	9.31955	11.3827	9.51346	9.73168	9.37038	9.40709	9.40784	9.91628	9.97456	9.30907	9.84092	9.46861	10.2534	9.67675	9.86424	10.0558	10.0375	9.86105	10.0864	9.99933	9.94136	10.0338	9.72056	10.2985	9.55019	9.65646	10.2212	10.2772	10.3813	9.84001	10.4196	11.2373	8.92346	9.809	10.1912	9.45903	8.30209	10.238	9.63703	9.69321
sm_neg_187	9.44813	8.57445	10.6884	9.94138	9.4819	7.65031	8.11818	11.9707	9.97271	9.55335	12.4128	12.0823	7.90381	10.1447	12.346	12.6483	14.153	13.2304	7.68792	13.5411	10.0826	10.6637	7.63478	9.43675	12.6279	11.0603	11.1179	11.682	7.57148	13.7855	8.5209	11.9216	10.9356	11.1509	12.2522	11.8114	11.473	10.1973	12.186	13.2779	11.6481	11.66	7.58324	7.782	8.01348	11.4799	7.76723	7.51063	7.6458
sm_neg_188	8.97398	8.57445	10.1215	9.65656	8.40968	7.65031	7.84128	11.7108	9.3238	8.71262	8.6136	11.7407	7.90381	8.77075	12.2332	11.3873	13.8619	12.0958	7.68792	13.2044	9.32265	9.09168	7.63478	8.80194	11.7465	10.8821	9.73802	11.1327	7.57148	12.9603	7.59453	11.6531	10.4724	10.6394	11.3687	11.4126	10.1014	7.77467	11.4254	12.9361	10.3855	7.94323	7.58324	7.782	8.01348	8.30209	7.76723	7.51063	7.54227
sm_neg_189	7.17244	7.8852	7.19054	7.16001	9.44928	8.31002	8.7496	8.38251	11.5941	7.80323	7.74862	7.23007	7.00111	9.172	6.92501	9.47904	6.78819	7.69786	7.40184	7.2263	7.04497	7.78618	7.04738	6.9724	6.97932	10.2673	7.11796	8.62999	6.95361	8.20562	6.98501	8.20467	7.18655	8.54031	7.00345	8.49288	8.60366	8.59699	9.96276	7.08674	9.9347	10.5185	7.76378	7.27962	8.38986	9.66713	8.37098	7.73361	9.81579
sm_neg_190	10.4778	8.57445	11.1659	10.6573	8.40968	7.92865	9.9245	11.5741	10.9009	10.454	11.5084	11.4896	8.20112	8.77075	11.6429	12.0216	12.5336	12.9679	7.68792	12.3529	10.8361	11.4706	9.29493	10.6092	11.9269	11.3336	12.0272	11.5892	7.57148	12.0964	11.0482	11.3187	11.2565	11.3114	11.6661	11.6542	12.2358	11.8121	11.444	12.3298	11.6652	7.94323	7.58324	10.1512	10.9913	8.30209	7.76723	7.51063	9.65694
sm_neg_191	11.0743	8.57445	11.6242	11.4428	8.40968	9.22047	10.6586	12.0738	11.4275	10.8191	8.6136	11.8694	8.95677	12.0358	12.0729	11.7768	13.0582	11.7564	7.68792	12.928	11.2688	10.3229	8.90418	11.1281	11.7718	11.9401	10.9233	12.1301	8.77578	11.9264	9.73567	11.9154	11.801	11.7952	11.2751	12.0672	11.0197	10.3893	11.1605	12.9333	11.3298	7.94323	7.58324	7.782	8.86793	8.30209	7.92165	8.29563	10.2762
sm_neg_192	15.5666	8.57445	16.1051	16.2137	8.40968	14.2661	15.3066	16.3692	16.0015	15.2664	10.2544	16.1683	14.2963	8.77075	16.3686	16.8031	17.2625	16.8789	12.7133	17.315	15.7944	15.3541	14.5297	15.6837	16.7343	16.3924	15.881	16.6112	13.978	16.7305	15.09	16.0583	16.2235	16.2057	16.2675	16.4496	16.2972	15.8172	16.1062	17.3042	16.8812	7.94323	12.279	14.6576	15.3414	8.30209	13.249	13.4918	14.8776
sm_neg_193	12.8756	10.8488	13.4757	13.2504	9.86358	11.5051	12.7073	13.8084	13.4894	12.7527	9.57719	13.6172	11.5843	8.77075	13.8734	14.2242	14.6023	14.1549	9.62114	14.7095	13.2036	12.7845	11.8323	13.093	14.0798	13.7895	13.2121	14.0573	11.2312	14.1399	12.3245	13.4791	13.6207	13.6472	13.6699	13.9187	13.6302	13.028	13.6012	14.6963	14.0791	7.94323	9.24266	11.6939	12.4253	8.30209	10.3945	10.6554	12.2913
sm_neg_194	12.5653	11.6031	13.107	12.7788	8.40968	11.0045	12.0603	13.4804	12.9086	12.2748	8.6136	13.2811	10.7604	8.77075	13.5408	14.4196	14.4262	14.4816	8.60184	14.4264	12.7758	13.0447	11.8995	12.6508	14.29	13.4206	13.482	13.6528	10.739	14.4737	12.6358	13.2202	13.1987	13.2744	13.938	13.5043	13.8398	13.2613	13.8042	14.3409	14.279	7.94323	8.35835	11.9324	12.5599	8.30209	9.49134	10.2022	11.8966
sm_neg_195	8.28504	8.57445	9.84812	9.1201	8.40968	8.62086	8.02552	10.151	9.70591	9.13185	8.6136	9.98625	7.90381	8.77075	10.4243	10.8415	11.2014	10.8906	7.68792	11.0502	9.36539	9.45331	7.85443	8.83099	11.2681	9.84823	9.93592	10.3398	7.57148	11.1999	8.77972	9.97959	9.75134	9.84011	10.5858	10.1085	10.1063	9.55762	10.3431	10.9758	10.7626	7.94323	7.58324	7.782	8.01348	8.30209	7.76723	7.58013	7.70266
sm_neg_196	9.08584	8.57445	9.90817	8.86666	8.40968	7.65031	8.99698	10.3982	9.7312	9.17735	8.6136	10.237	7.90381	8.77075	10.4894	10.896	11.3187	10.6018	7.68792	11.2258	9.53753	9.00695	7.63478	9.42333	10.5611	10.217	9.40361	10.4662	7.57148	10.8666	8.12033	10.1514	10.1085	10.0577	10.0459	10.3074	9.70035	8.56052	10.1213	11.3066	10.102	7.94323	7.58324	7.782	8.01348	8.30209	7.76723	7.51063	8.49041
sm_neg_197	9.96986	8.57445	10.4823	10.1955	8.40968	8.06904	9.13615	11.0446	10.4238	9.98174	8.6136	10.8748	7.90381	8.77075	11.2115	11.0058	11.8598	11.8997	7.68792	11.9696	10.2882	10.4907	7.63478	10.1728	10.9976	10.9282	10.8861	11.4083	7.57148	10.9944	10.004	10.7244	10.629	11.0073	10.6907	11.0428	11.265	10.6986	10.468	11.9606	10.7326	7.94323	7.58324	7.782	9.56204	8.30209	7.76723	7.51063	9.14111
sm_neg_198	9.99549	7.5339	10.1564	10.7311	10.0354	11.194	9.21256	8.78986	14.9286	10.3538	7.30775	9.31108	8.95971	12.7404	7.95667	12.1485	8.95777	10.8887	10.9231	8.66425	9.05744	8.02053	9.97024	8.87534	6.5885	14.1066	7.05153	9.95645	6.63868	8.63402	7.71623	11.7358	6.90531	8.96669	7.74237	12.1806	11.9538	13.1467	12.8048	10.6686	12.695	14.2912	10.8037	7.02356	8.5817	14.0485	11.2329	10.1843	12.1843
sm_neg_201	14.5854	8.57445	13.5284	13.6211	9.4757	13.9093	12.3317	11.0442	11.5843	10.6705	9.77539	12.0386	11.8899	8.77075	11.1713	12.3709	12.1443	12.0043	11.4781	11.4689	11.5148	11.6477	12.0874	11.9701	11.5162	11.4474	10.9324	11.6968	11.761	11.5252	11.5625	11.0726	11.2242	11.4563	11.9089	11.3923	11.4164	12.4435	11.8808	11.8386	13.5562	7.94323	10.222	11.0959	12.4954	8.30209	10.7571	11.2704	10.0592
sm_neg_202	13.8532	8.57445	12.779	12.784	8.40968	13.1246	11.6784	10.2148	10.9548	9.86643	9.36845	11.2503	11.0686	8.77075	10.3118	11.1799	11.2872	10.6874	10.7419	10.5326	10.7951	10.5736	10.8638	11.1868	10.1392	10.646	9.78019	10.9621	11.0369	10.2115	10.3909	10.3192	10.3578	10.7485	10.5698	10.709	10.2672	11.2662	10.69	11.02	12.1784	8.25774	9.45153	9.71985	11.2869	8.30209	9.88987	10.4935	9.19671
sm_neg_204	10.8302	8.57445	12.1551	12.3949	8.40968	12.1089	11.88	11.8318	9.77412	11.1599	8.6136	11.2949	11.2151	8.77075	11.5571	11.7528	11.7448	11.8643	10.4464	12.4328	10.9342	10.9484	10.6589	11.5131	13.304	11.0287	10.9206	11.2748	11.6602	12.7845	11.0785	11.8515	11.9895	11.1277	11.7328	11.467	11.4389	10.5568	11.1955	12.1393	13.4757	7.94323	11.7755	11.4587	11.6597	8.30209	11.7165	11.8097	11.5703
sm_neg_205	13.211	8.57445	13.5539	14.3542	8.40968	12.1486	10.7308	10.749	10.661	10.0674	8.6136	9.27814	11.8585	8.77075	9.76423	11.4678	9.80858	11.9519	10.026	10.1447	9.26461	10.1646	11.3974	9.93067	10.8375	10.0816	10.3724	10.8821	10.9694	12.7749	10.0576	11.7602	10.7554	10.0036	10.9998	11.0039	9.68843	10.7101	9.72426	10.2667	11.0948	7.94323	9.7733	8.42665	10.5896	8.30209	13.0178	10.8624	9.63743
sm_neg_206	10.9713	8.57445	10.9645	11.0964	9.187	11.8846	11.1507	10.134	9.72623	10.6451	10.3996	10.1991	12.2361	8.77075	13.7095	11.5372	10.7946	11.0873	11.6539	9.43432	9.68347	10.5851	12.5794	10.1655	9.78606	11.9041	11.3849	10.8224	12.7063	9.41854	10.5764	9.79561	10.6404	10.5391	11.4236	10.9136	9.60052	10.6595	10.6466	9.516	12.736	7.94323	10.1412	10.3363	11.2045	8.30209	8.79582	10.8094	10.2579
sm_neg_218	8.88455	13.6237	11.5497	12.3281	12.6964	11.227	7.4345	10.5756	10.7029	11.8883	13.4687	11.1574	12.3255	13.5823	12.6452	11.1495	11.7556	11.6618	12.1842	11.5866	13.0268	10.6603	11.3821	12.2974	12.7579	9.61804	13.291	10.951	13.152	10.1531	12.0625	10.8227	11.0927	11.1151	12.2219	10.6295	11.67	6.7853	12.4266	11.967	12.91	11.2471	12.7291	10.2659	13.0067	10.4284	11.653	11.3071	11.4443
sm_neg_219	16.9047	18.182	16.4581	17.0566	17.6395	16.1168	16.0321	15.6416	16.2007	16.0403	19.0492	16.003	17.0511	18.812	16.4798	16.4144	15.9417	16.3701	17.2358	16.6866	17.3241	15.3144	15.935	16.9732	16.7718	15.5542	16.855	16.0422	18.1029	15.2534	16.5014	15.5193	15.8486	15.6698	16.3959	15.4442	16.2385	16.4843	16.4137	17.1107	17.747	16.3738	17.0534	15.9507	19.4686	16.3167	16.6735	15.9523	16.091
sm_neg_223	9.61734	8.57445	10.4747	10.856	9.75388	11.7825	10.8357	11.2745	10.6074	11.3537	10.2816	11.4744	11.1514	8.77075	11.1981	11.4496	11.3347	11.7584	11.1701	10.957	11.5701	11.6994	11.8591	11.687	10.8342	11.2688	11.3895	11.0622	11.8658	11.6219	11.5443	11.0364	11.4786	11.2075	11.7287	11.645	11.6687	12.0138	11.4859	11.1155	11.324	9.1825	11.4759	12.2994	11.8975	10.7342	11.7108	11.5224	11.6605
sm_neg_224	11.6747	13.8146	13.5463	13.7753	15.203	12.6142	8.63491	13.6351	14.7005	11.4914	11.764	13.4878	12.593	15.0678	12.3667	13.2608	11.8038	13.1758	13.1841	12.5022	13.1291	13.7595	12.7203	12.6659	12.4564	14.0028	12.7393	13.5099	8.44295	14.1429	13.4757	14.4203	12.7111	13.4133	13.3285	13.061	14.0286	13.4225	13.2028	12.4297	13.4194	14.8212	13.0474	12.7295	8.83374	14.6931	11.4714	14.1555	12.7321
sm_neg_225	15.7484	17.8914	15.4546	16.2177	17.0444	14.9591	13.6189	14.588	14.5788	15.6353	10.8638	14.8537	17.288	17.8816	16.4156	15.0172	15.4335	15.3642	16.1241	15.6944	16.9821	14.3274	15.0323	16.3268	16.6562	13.652	17.0159	14.9067	11.5211	13.7878	15.7995	14.5648	14.9109	14.9883	15.9084	14.5052	15.6023	15.1675	15.959	16.1065	17.0456	15.2023	16.6449	14.739	11.125	14.5527	15.4314	15.0713	15.0776
sm_neg_227	12.7834	8.57445	13.529	14.1461	8.40968	14.9774	14.0356	14.4059	13.7636	14.4924	8.6136	14.5271	14.3316	8.77075	14.2663	13.8145	14.4404	14.1456	14.3508	14.0148	14.7717	14.0825	14.2927	14.8729	13.0071	14.4149	13.6557	14.1406	15.0663	13.8831	13.8308	14.1214	14.587	14.3286	14.0931	14.8326	14.0744	14.4086	13.8323	14.3292	13.9702	7.94323	14.6074	14.7371	14.2853	8.30209	14.9103	14.6343	14.8425
sm_neg_229	11.1012	8.57445	11.914	12.2892	8.40968	13.2524	12.2904	12.7383	12.0829	12.8188	8.6136	12.761	12.6085	8.77075	12.6079	11.9143	12.7415	13.0961	12.6946	12.291	13.0301	12.9904	12.3555	13.1459	11.068	12.7418	12.6733	12.4983	13.2174	11.9552	12.8338	12.4331	12.9398	12.6555	12.372	13.0345	13.0314	13.2925	12.0159	12.6313	11.9078	7.94323	12.8722	13.6732	13.2146	9.10938	13.1157	12.8895	13.093
sm_neg_230	7.52753	8.90689	7.88348	8.20935	8.70489	7.84428	9.4706	8.39967	8.61567	7.24241	8.36798	7.78961	7.64747	9.30216	7.29123	8.19058	7.98123	8.05525	7.63316	7.77242	7.73104	7.69423	7.86504	7.51374	7.73877	8.89247	7.57797	8.33453	7.39603	7.87153	7.63436	7.84811	7.7538	7.94133	7.4883	7.88492	8.01678	8.16402	7.89272	7.78119	8.06799	8.8079	7.39589	8.03253	8.12036	9.71875	7.85604	7.57395	7.98464
sm_neg_231	11.1959	8.57445	11.4266	11.0606	8.40968	11.7702	10.719	10.7558	8.94948	10.1455	8.6136	9.99023	9.20977	8.77075	9.85642	9.46851	9.79086	9.45807	8.59736	8.74637	9.19453	9.63734	9.11482	9.48749	9.05017	9.00701	8.6689	8.4126	10.1011	9.55299	9.07277	9.26546	9.80689	9.09752	9.19149	9.74457	8.64574	9.28516	8.83833	9.08242	9.05171	7.94323	9.95559	9.94291	9.23519	8.30209	10.7191	10.2576	9.93739
sm_neg_232	7.66835	8.57445	7.71689	8.94101	8.40968	10.8143	8.07541	9.66	7.84355	10.7503	8.6136	10.9082	7.98898	8.77075	10.0278	8.71469	9.91881	9.74129	9.79474	7.79158	10.308	11.2768	10.4537	10.6034	7.74607	8.49792	8.73629	8.28747	12.1316	10.3078	9.91412	9.65048	9.3334	8.70033	9.65051	10.6063	9.12119	10.0554	9.22117	8.87639	8.13748	7.94323	10.7381	10.667	8.75516	8.30209	11.1498	10.2859	11.1823
sm_neg_240	10.7255	13.0703	12.2083	11.9197	13.8348	11.3817	8.60672	12.4348	12.9731	10.0859	13.6221	12.038	12.089	13.5452	11.7231	11.6925	9.99913	11.1926	11.4003	11.521	11.7359	12.771	11.5346	10.9972	11.1648	12.1247	11.0397	11.5316	10.9753	13.2485	11.8046	13.1205	12.9707	13.3554	13.1491	10.9926	11.7523	11.2525	10.9471	9.71737	10.709	12.108	10.6944	12.2341	12.1381	12.5507	9.6544	13.0726	9.93457
sm_neg_241	12.2486	8.57445	13.3259	14.1888	8.40968	14.3388	13.3352	13.4757	12.9929	14.0567	8.6136	14.1958	13.2562	8.77075	13.7358	13.2507	13.5525	13.7415	14.1491	13.4757	14.3378	14.1055	13.8792	14.4592	13.1733	13.2632	13.0384	13.0903	15.2639	13.4483	13.6307	13.6385	13.468	13.4436	13.1571	14.0752	13.4511	13.8418	12.7701	13.7688	14.0758	7.94323	14.5306	14.0574	13.532	8.30209	15.0673	13.9539	14.5277
sm_neg_244	8.43191	8.57445	9.88479	10.3083	11.5633	10.9231	9.91346	10.2629	9.52588	10.869	13.9006	10.9361	9.91366	8.77075	10.5394	10.4978	10.1683	10.8186	10.9554	9.9854	10.9965	11.3543	11.2971	11.0971	10.5388	9.83745	10.2008	9.67113	11.8772	10.8855	10.6308	10.3591	10.13	10.1357	10.493	10.7747	10.4207	10.8375	10.0855	10.4381	10.021	12.8609	11.2631	10.946	10.4167	11.8224	11.6057	10.7187	11.2449
sm_neg_249	10.3171	8.57445	11.0798	7.95398	8.40968	10.7669	10.3015	11.7816	10.3323	10.3145	8.6136	9.6889	10.0831	8.77075	9.72352	9.6731	11.5075	11.5511	9.56821	10.5023	9.60099	9.00162	9.17142	9.09441	11.4379	10.3519	8.02732	9.95588	9.99811	9.72288	9.20265	9.64313	10.5916	9.57247	9.77017	10.304	8.9482	8.41389	10.4953	9.17473	13.7813	10.5915	8.91969	11.1084	9.34655	8.30209	7.76723	11.6714	9.26951
sm_neg_253	7.66835	8.57445	10.2597	9.4211	8.40968	11.9225	14.493	11.7757	14.9312	12.8265	16.4612	12.9293	14.172	8.77075	14.3138	11.8755	14.1613	14.0203	11.7386	16.0451	12.8914	13.2752	14.7781	14.5258	13.1538	14.9701	13.9028	14.3626	9.5613	12.6714	8.51484	13.7493	14.0542	14.3723	14.1032	14.311	13.6269	13.0753	14.2577	14.7233	13.1133	13.2673	7.58324	13.0418	8.21303	8.30209	9.55778	9.56506	9.21141
sm_neg_254	10.7516	10.6176	10.2872	9.13125	11.7831	8.23735	6.78196	8.31321	7.28866	10.8949	9.16628	7.40979	10.839	11.8662	10.4897	8.02427	9.47683	9.73965	9.38797	9.97867	10.3181	6.84105	10.3858	11.6711	11.8795	8.12459	11.3032	8.34478	8.38287	6.34964	9.21197	6.61882	9.95417	10.9136	11.2214	11.1489	11.7971	11.4316	12.5914	13.1403	11.9658	10.9254	13.0697	8.77904	12.4142	9.53142	11.6236	8.60942	11.5017
sm_neg_255	7.66835	8.57445	8.15898	9.20862	8.40968	10.0123	9.4835	7.92867	9.26343	9.17192	8.6136	7.67997	10.1374	8.77075	9.36713	10.5554	10.8691	10.8643	10.8292	9.18572	9.80932	10.6625	11.307	10.1189	9.62961	10.0265	10.3209	10.4033	12.4478	9.43745	9.06435	9.10756	10.2196	10.8381	10.5907	10.5358	9.41704	10.4329	10.503	9.37586	9.25937	8.26454	7.87012	9.57558	8.01348	8.30209	7.76723	9.22922	7.56723
sm_neg_259	11.9802	8.57445	11.8803	7.95398	8.40968	11.2859	9.89508	12.2047	10.189	12.2883	8.6136	11.215	8.75428	8.77075	11.5813	10.1987	12.8226	9.58144	7.68792	11.3731	11.3195	7.32638	10.504	10.4304	7.74607	12.2371	7.59786	11.408	8.82147	10.6573	9.51258	10.2931	8.976	10.3352	8.84102	12.4987	7.78403	10.2778	9.03405	11.9156	12.5028	12.4347	9.41943	7.782	12.1792	8.30209	8.13438	9.51201	11.4932
sm_neg_260	14.1321	8.57445	14.1555	10.9282	8.40968	13.6302	12.3792	14.3416	12.6479	14.371	8.6136	13.4656	12.1165	8.77075	13.8205	13.2412	14.8656	12.7935	10.8507	13.3708	13.7121	11.4438	13.4757	12.7731	10.8965	14.5445	11.5648	13.6991	11.7389	13.5233	12.4147	12.4374	11.8832	12.7342	12.447	14.6015	10.7492	13.1963	12.2957	14.1408	15.6545	14.8	11.6864	12.0378	14.9159	8.30209	11.0883	11.8137	13.6778
sm_neg_261	16.8043	8.57445	16.9236	14.7315	8.40968	16.3901	15.3781	16.9708	15.7037	16.9768	17.8174	16.1086	15.3701	15.0294	16.4446	16.1957	17.3938	15.8406	14.3043	16.3327	16.4807	14.6565	16.1555	15.6914	14.5475	17.2241	14.9407	16.5597	14.7991	16.1583	15.5938	15.1849	15.001	15.6968	15.3371	17.2713	14.7807	16.3233	15.2095	16.9076	18.4742	17.5863	14.8392	15.4327	17.8465	14.5382	14.5154	14.7676	16.4421
sm_neg_267	13.3542	13.6177	12.3725	13.0525	13.3672	12.2032	12.6025	12.522	13.0289	11.9083	15.7295	12.0324	12.4041	14.3432	11.5391	12.7545	11.7643	12.5459	12.2891	12.7713	12.3558	12.3052	12.3611	12.7413	11.9538	13.3951	11.6173	12.412	11.059	12.4889	12.1857	12.1959	12.7216	12.402	12.3547	12.3823	12.5784	12.8665	12.5358	12.7448	12.5702	13.2199	12.2638	13.2075	13.8005	14.0121	11.9683	12.3916	12.1785
sm_neg_270	8.09976	12.7047	11.2345	11.9485	12.4717	11.4135	7.32332	10.6045	11.2244	12.863	12.5098	10.6637	12.5562	13.538	12.0914	10.9091	11.0264	11.5734	12.907	11.3951	12.984	10.669	11.2559	12.3254	12.1043	11.0765	12.2925	11.3936	7.96821	10.1361	11.4565	11.178	11.1177	10.6353	11.6185	11.6412	11.6778	11.4829	12.5079	12.4016	13.045	11.2839	12.5201	8.50928	12.6123	12.3029	12.7762	10.8444	11.453
sm_neg_271	12.2981	8.57445	13.1965	13.7682	8.40968	14.5982	13.9695	14.3766	13.5652	14.565	15.2078	14.5472	13.6949	8.77075	14.3539	14.1377	14.6528	14.6298	13.9775	14.3422	14.5534	14.5388	14.2013	14.4612	14.6759	14.454	13.6079	14.257	14.9456	14.3774	14.3073	13.8909	14.2994	14.1896	13.8717	14.786	14.1979	14.2482	14.1063	14.8792	11.2225	14.6958	14.5757	14.6672	14.9082	8.30209	14.5399	14.2795	14.9255
sm_neg_272	9.72251	8.57445	10.6738	10.9894	8.40968	12.1524	11.4505	11.8223	11.0374	12.1405	8.6136	12.0919	11.1039	8.77075	11.9397	11.7439	12.1855	12.1041	11.5653	11.7779	12.0467	12.1596	11.7934	11.9255	12.2732	11.9326	11.1337	11.7418	12.4802	12.0949	11.8157	11.5237	11.7555	11.7167	11.527	12.322	11.6809	11.7493	11.776	12.458	8.13748	12.1748	12.1317	12.1197	12.3512	8.30209	12.0597	11.8647	12.4656
sm_neg_273	7.3855	10.6867	10.7926	11.1726	12.1292	10.6507	8.35936	10.2866	12.0128	9.80714	11.7271	10.5141	10.2486	12.6653	10.1406	10.4796	8.96069	10.8143	11.7362	9.96082	11.2433	11.1605	10.4514	10.8072	10.0688	11.9037	10.1176	10.9786	7.21906	10.9665	10.8287	11.8591	10.5285	9.74827	10.7273	11.3591	11.3962	11.1217	11.4554	10.44	11.5364	11.8297	11.0335	7.49545	11.7246	13.0998	10.911	11.1092	10.7118
sm_neg_275	7.66835	8.57445	7.71689	9.71981	8.40968	11.0496	8.03036	9.57425	7.84355	9.75271	8.6136	9.98717	7.90381	8.77075	9.30202	7.79735	9.21325	8.77983	8.06656	7.80546	9.27878	10.3359	8.75238	9.88016	7.74607	7.9232	8.60465	7.79671	10.5556	9.16073	8.5917	9.21727	9.90957	8.3338	9.32043	9.22242	8.40924	9.52659	8.71133	8.48302	8.13748	7.94323	9.48308	9.96231	8.01348	8.30209	11.9363	10.0108	10.5947
sm_neg_276	9.23173	8.57445	9.00119	10.2097	8.40968	11.1928	9.87852	10.2368	8.66674	10.274	8.6136	10.3987	9.83731	8.77075	10.1338	11.3638	10.0301	11.3562	9.67713	9.75462	10.3495	11.7683	11.4631	10.541	10.6514	9.69368	11.1038	9.56912	10.8548	11.3225	11.2171	9.84255	10.5857	9.88532	11.5614	10.2028	11.303	11.7306	11.3266	9.79214	8.13748	9.61103	10.2241	11.9739	11.3131	8.30209	11.6241	10.5226	10.8412
sm_neg_280	8.09894	12.8894	10.8229	11.5541	11.5679	11.6494	7.3243	9.9459	11.7675	11.6156	11.3552	11.0919	12.434	13.1443	11.6453	11.6824	11.0045	11.2117	12.7554	10.9706	12.6691	10.8406	10.1223	11.2417	11.2891	8.87523	12.7859	10.569	7.96746	10.0824	10.9896	10.8796	10.1586	9.39917	10.59	10.3179	10.9505	10.1781	12.406	11.8398	12.4952	10.6817	11.9979	9.59274	12.4016	10.9777	12.0997	11.5371	10.7172
sm_neg_281	8.74768	8.57445	9.87788	8.85247	8.40968	9.89928	7.84128	9.7408	7.84355	10.3461	8.6136	10.6865	7.90381	8.77075	9.49747	7.79735	9.95047	7.69854	7.68792	8.73821	10.1943	9.73413	7.71338	9.5771	8.66851	9.06421	8.32654	8.92008	7.57148	10.6039	8.91987	9.43098	9.37219	7.70379	9.50629	10.4908	9.89956	9.19865	9.0512	8.07187	8.13748	7.94323	10.7095	11.5748	8.12784	8.30209	9.79232	9.28004	10.9124
sm_neg_282	8.17388	12.0509	9.68346	10.4336	10.7536	10.4188	7.23433	8.02019	10.4546	11.0135	10.134	9.88224	11.7636	11.8107	10.9482	10.3462	10.3989	10.0748	10.9209	9.12581	10.9645	9.55747	8.90029	9.47926	10.6997	7.97325	12.07	9.79682	8.03638	8.72412	9.88886	9.66607	9.25464	8.73325	9.48201	9.69908	10.172	9.46762	11.3759	10.1682	11.7735	9.4218	10.191	8.6901	11.5529	9.69565	11.3502	10.2721	9.62842
sm_neg_284	8.15294	12.3326	10.0995	10.8659	11.0502	10.9234	7.25947	9.37684	11.1102	11.27	10.7592	10.4685	12.0454	12.3409	11.141	10.9831	10.5725	10.5814	12.297	10.4419	12.2276	10.1809	9.36903	10.7066	10.8187	8.43088	12.4357	10.0065	8.01712	9.27867	10.3818	10.2543	9.61181	8.89063	9.97636	9.74815	10.4063	9.72545	11.8703	11.2805	12.1055	9.80526	11.4299	9.07491	11.8919	10.1639	11.5878	10.8638	9.97293
sm_neg_285	7.46171	13.1021	11.949	12.3998	13.0747	12.2684	8.21976	11.5076	13.7497	11.3521	12.6624	12.3474	12.3395	13.8752	11.625	12.703	11.1963	12.0682	13.1574	11.4202	12.6957	12.5023	11.0495	11.317	11.4181	11.5663	12.5018	12.1038	7.31403	12.1991	11.8906	12.7551	11.3294	10.8941	11.4054	11.7955	12.3971	11.7529	12.6535	11.9352	12.9268	12.6109	12.1215	11.2644	13.1938	13.2712	12.1281	12.9789	11.393
sm_neg_286	12.9114	11.7519	13.5231	13.2915	9.7976	13.3332	11.8627	13.2759	12.638	13.3284	13.8822	13.496	12.1374	8.77075	12.9182	11.9803	13.2007	12.7336	11.751	13.0952	13.6654	13.1936	12.9516	13.3575	13.3162	13.2344	12.9895	13.1196	11.7498	13.6235	13.1877	12.8619	13.2531	12.1847	13.3217	13.6192	13.7745	13.4759	13.0647	12.9759	9.18762	12.948	13.714	14.5341	13.5259	8.30209	13.4757	12.9917	13.7068
sm_neg_287	7.14561	10.0279	10.1403	10.6587	10.0393	10.3508	8.79874	8.42575	12.7592	6.83744	10.147	10.958	9.44782	11.8145	9.08573	11.1608	8.03243	10.3536	11.1304	8.16025	10.4725	11.5082	8.34839	8.33534	7.26107	8.92592	10.1354	9.716	6.92018	11.3413	9.94607	11.9078	9.32651	8.58557	9.56302	9.47934	10.0695	8.64148	11.3634	9.26264	10.1348	11.5141	9.79407	8.97668	11.1588	11.8409	9.21571	11.7052	9.49545
sm_neg_288	7.39508	10.9839	10.1321	10.5501	11.307	10.4262	8.3418	8.24543	12.0442	9.38683	10.4832	10.6505	10.4759	11.7653	9.81957	10.8031	9.64402	10.3649	10.2733	7.48009	10.0312	10.8152	9.06734	8.3442	9.47266	9.85644	10.8677	10.511	7.23101	10.6723	10.0902	11.194	9.49712	8.57957	9.72776	10.1646	10.8419	10.1345	10.9222	8.92364	11.1699	10.8536	9.44986	9.24805	11.3818	11.7248	10.2047	11.208	9.64086
sm_neg_301	12.4091	12.9508	12.6237	12.608	14.1217	12.1381	12.7824	12.1093	12.7542	11.9501	15.9364	11.8522	12.9941	14.968	11.9277	13.0122	12.0675	12.1183	12.5124	12.7242	12.4361	11.6735	12.7324	12.5613	12.7593	12.783	12.2142	12.7191	12.187	11.9534	12.0662	11.974	12.664	12.6154	12.3602	12.2457	12.4834	12.5424	12.44	12.8295	14.1084	12.8398	12.1171	12.4056	12.796	12.7086	12.3691	12.1193	12.0633
sm_neg_304	7.50878	9.0958	9.04021	8.84026	10.5046	8.78976	8.13356	8.78693	9.43034	7.65715	9.68917	8.7449	9.0655	10.6996	8.30942	9.31236	7.2565	8.64143	8.81396	8.56307	8.78616	9.04837	9.1989	7.93222	8.71733	9.63757	8.811	8.81532	7.37266	9.08488	9.05695	8.89693	10.0157	9.1981	9.37006	9.46383	9.61653	9.4953	9.83314	9.35702	10.1436	9.83056	9.59918	9.90156	9.70444	9.67821	8.74371	9.31715	9.00191
sm_neg_306	12.7715	8.57445	12.1688	14.4329	8.40968	14.5096	14.0676	13.9553	13.3532	13.5679	13.6279	13.567	12.9828	8.77075	13.0734	13.1564	13.029	13.0019	12.8632	12.4904	13.2681	13.1489	12.8266	13.8598	12.0909	12.3083	12.9288	12.3572	13.3324	13.4909	11.6289	12.9262	13.5325	13.0346	13.0879	12.7854	12.0649	13.3746	12.2964	11.7083	14.2488	13.1123	13.6151	13.3823	13.0756	8.30209	14.493	13.5443	13.6394
sm_neg_307	11.7193	8.57445	11.1242	13.1815	8.40968	13.1267	12.9279	12.704	12.2796	12.455	12.6089	12.3716	11.91	8.77075	11.8261	11.9424	11.9489	11.3653	11.7415	11.3769	12.2206	11.7849	11.647	12.7342	10.897	11.1623	11.414	11.3175	12.2864	12.1957	10.2639	11.9247	12.4292	12.0357	11.8008	11.7913	10.6503	11.8951	11.1186	10.6336	12.8275	12.0074	12.4174	11.8396	11.495	8.30209	13.2136	12.3391	12.3606
sm_neg_308	9.7134	8.57445	9.15546	11.06	8.40968	11.5465	10.9655	11.0142	10.3266	10.6896	10.1281	10.6351	9.78814	8.77075	10.1449	10.8497	10.1699	10.6261	9.70702	9.22882	10.1363	10.9045	10.5857	10.9143	9.82169	9.03492	10.5759	9.18617	10.2509	11.3402	9.25787	10.0429	10.4834	10.0414	10.8397	9.6883	9.64105	10.968	9.97489	8.20163	11.7048	9.97457	10.587	10.892	10.7772	8.30209	11.505	10.5612	10.6719
sm_neg_311	10.1818	8.57445	10.7113	9.94896	8.40968	10.9957	9.33661	10.317	9.79134	9.77564	9.98647	9.86182	12.7868	8.77075	12.9664	9.57961	9.7843	13.4022	8.92938	10.1764	9.42267	9.23	8.51043	10.4598	9.76745	10.4582	9.7854	9.75028	8.99238	9.73281	8.8944	9.92979	10.1722	10.9025	9.65721	11.9053	9.02764	9.54778	9.86956	9.36466	8.13748	8.781	9.78178	10.3585	9.46193	8.30209	10.4091	10.9368	10.1436
sm_neg_312	7.25931	9.64941	9.80482	9.8243	10.6955	9.65108	8.59049	8.25083	10.6695	6.8707	9.83755	10.223	8.594	10.1602	8.45042	9.56436	6.90914	9.20354	8.26648	7.7767	7.98563	10.3063	8.87934	7.23311	7.64702	10.0421	7.89268	8.48403	7.06184	11.2492	9.80329	10.8173	8.1998	8.39378	8.99131	8.52441	8.723	8.45295	8.8106	7.21561	8.53529	10.4003	8.02146	9.62357	8.32393	10.2987	7.16183	11.464	8.16559
sm_neg_313	14.2819	8.57445	14.6306	15.0152	8.40968	14.4842	14.1929	13.956	13.6578	13.7679	14.3113	13.8205	13.1871	8.77075	13.2605	13.4492	13.1458	13.3697	13.0997	13.2043	13.5995	13.3948	12.9205	13.9951	12.9005	12.9806	13.045	12.8711	13.5941	13.4992	12.6368	13.1485	13.7054	13.4299	13.1697	13.0631	12.393	13.6448	12.6595	12.6838	8.13748	13.4842	13.8223	13.6401	13.2638	8.30209	14.6511	13.7414	13.8868
sm_neg_314	7.09393	12.7823	11.7724	11.593	14.23	11.2272	8.89339	11.9474	12.9222	8.47576	11.8056	11.9235	11.0364	12.2817	10.8843	11.3385	9.65169	10.8768	11.3243	10.8844	10.8523	12.3016	10.3825	10.6136	10.5859	12.3893	10.6432	11.4677	6.85579	13.4196	11.6139	12.9654	9.36661	11.7188	10.4153	11.83	12.3756	11.5833	10.5622	9.90068	11.5555	12.8328	11.1647	11.1082	10.4033	12.6296	10.0981	13.2661	9.69511
sm_neg_315	10.8252	8.57445	11.2938	11.4191	8.40968	11.3425	10.5859	10.6684	10.0225	10.6003	10.4507	10.5564	9.60448	8.77075	10.0753	9.25385	9.864	10.4859	9.70486	9.59017	10.1888	10.6553	8.95127	10.5936	10.2675	9.44046	10.2433	9.32732	10.2781	9.75472	9.9082	9.81196	10.2291	10.0042	9.67656	9.71757	9.4201	10.6779	8.78608	8.98642	8.13748	9.89587	10.5754	10.751	10.2457	8.30209	11.2672	10.4413	10.7259
sm_neg_316	11.5518	8.57445	11.9579	11.9276	8.40968	11.5484	11.3176	11.1447	10.725	10.995	11.126	11.0701	10.1465	8.77075	10.4474	11.1207	10.365	11.0034	10.1351	10.1658	10.7561	11.1531	10.6491	11.0485	10.4426	9.87	10.7299	9.96138	10.5978	11.3254	10.4251	10.4367	10.8981	10.4019	10.9472	10.0135	9.76884	11.1857	10.3405	9.57591	8.13748	10.5234	10.982	11.3044	10.8134	8.30209	11.8113	10.8514	11.2105
sm_neg_317	8.35736	12.5432	11.4129	12.2685	13.2429	12.5503	7.01404	10.6766	11.467	12.9712	13.6745	11.8866	14.1616	13.1635	13.4714	11.2956	11.6454	12.0361	13.2989	12.392	12.6462	11.2012	12.2457	12.4281	12.9398	11.2721	13.5281	11.7531	8.2051	8.97892	11.3284	10.7877	14.3432	12.1737	13.2493	10.9491	10.584	11.0892	11.5674	11.7877	10.66	9.55841	10.7337	12.8522	12.3624	11.3271	11.9158	8.90239	11.2586
sm_neg_318	14.3498	8.57445	13.3526	13.947	8.40968	14.7389	14.1313	13.823	13.4757	14.0628	15.0744	13.4486	13.6328	8.77075	13.6205	13.9204	14.2282	13.4757	14.062	12.4852	13.8976	13.3853	13.6276	13.5248	13.6495	13.6263	12.6687	13.6859	14.6316	13.2225	13.0469	13.3872	14.3764	13.455	13.6902	14.4049	13.3927	13.3592	13.4611	13.2474	8.13748	14.4141	13.9182	13.9269	13.9202	8.30209	12.5409	12.875	13.4441
sm_neg_319	10.8921	8.57445	9.67051	10.0084	8.40968	11.4891	10.1957	10.3321	9.44559	10.6624	10.5926	10.022	9.56339	8.77075	10.2153	9.6673	10.8156	10.5386	10.4904	7.98564	10.1397	10.7218	9.61609	9.73141	9.54323	9.67302	9.73539	9.65966	11.262	9.47887	10.218	9.65971	10.811	9.64683	10.2819	10.8812	10.4015	10.5171	9.64628	8.87507	8.13748	10.4925	10.4369	11.0777	10.9403	8.30209	8.34034	9.0678	10.022
sm_neg_320	7.22242	8.2123	10.6651	11.266	13.0227	11.4322	8.65806	10.7855	12.9743	9.79078	12.8205	11.6636	11.317	12.0165	11.0468	10.9015	9.23403	10.9319	12.0148	10.6207	10.3577	11.9137	11.3192	10.0207	9.86035	13.065	10.8305	11.7809	7.01588	9.44542	10.1607	11.8453	13.4351	12.3204	12.3995	10.895	10.1124	10.7734	10.0537	9.05533	7.74485	10.1483	7.01652	12.1507	11.3676	12.8255	9.07399	7.71114	10.1179
sm_neg_321	16.3558	8.57445	15.3218	15.8772	8.40968	16.6783	15.8251	15.5595	15.0445	15.7907	16.7608	15.1644	15.2011	8.77075	15.315	15.5352	15.9054	15.3787	15.6487	14.088	15.5169	15.1936	15.2657	15.2034	15.2962	15.2005	14.5297	15.2468	16.3812	14.9093	14.8555	14.9633	16.0437	15.0796	15.4072	16.0642	15.1676	15.2571	15.0682	14.7349	9.25466	16.0167	15.5668	15.8461	15.7844	8.30209	14.2618	14.5311	15.1659
sm_neg_324	7.20481	8.4217	10.0333	9.36936	9.38142	8.91646	8.6903	8.33034	11.2073	7.95096	9.72275	9.5462	7.75388	10.7155	7.60209	10.3562	6.83326	9.26004	8.09214	7.2632	8.51746	9.9931	9.79538	7.02175	7.41765	10.7965	8.57498	8.86071	6.99394	9.74365	8.87171	10.1953	12.3192	9.1858	9.17807	9.11751	9.78574	8.54331	10.7163	7.70491	9.07414	10.408	7.52205	10.897	8.95343	12.3043	8.31155	9.77384	9.57323
sm_neg_326	18.8236	8.57445	18.6751	17.4882	8.40968	17.0039	16.5081	15.6061	14.7297	15.3966	16.0827	15.1489	14.3428	9.45324	14.7781	14.9122	14.9915	14.8528	14.3094	14.5325	14.8159	14.8506	14.6677	15.1092	15.1797	15.1128	14.397	14.8589	15.9287	14.6391	15.1069	14.4697	14.8832	14.8941	14.7193	15.447	15.1694	15.5741	14.9023	15.3634	10.4283	14.9191	14.9067	15.7326	15.2542	8.30209	14.5807	14.3504	14.7056
sm_neg_327	16.9643	8.57445	16.8605	15.4433	8.40968	15.1562	14.6438	13.7252	12.6312	13.563	13.8422	13.3028	12.2334	8.77075	12.9219	13.317	13.1369	13.1635	12.3245	12.5582	12.8316	13.3503	13.2033	13.1633	13.6959	13.1101	12.7544	12.8064	14.0947	13.199	13.5467	12.6055	12.9252	12.9362	13.1573	13.5147	13.5123	13.9542	13.4757	13.4757	8.13748	12.8609	13.02	14.1306	13.4991	8.30209	12.6704	12.4721	12.8032
sm_neg_329	11.2481	8.57445	8.66952	9.29458	8.40968	14.1905	11.9338	12.486	9.36785	12.33	10.4529	11.8006	8.41939	8.77075	12.1205	8.33406	11.9826	10.104	9.66322	9.24875	10.3502	14.907	10.679	10.6461	9.27529	11.5202	10.4953	11.4054	13.0685	10.9311	11.8141	10.7781	11.2827	9.93512	11.8856	12.279	10.4222	10.9581	11.0144	10.2615	8.13748	10.0222	10.9345	13.6665	9.95625	8.30209	7.76723	10.1326	11.295
sm_neg_330	8.31071	12.7778	9.86351	11.5514	13.3908	10.112	7.07004	9.18955	10.1317	11.648	11.253	9.1925	10.4161	12.5678	10.1505	10.0708	9.79908	10.8168	12.4071	9.53059	12.1968	9.47143	10.8885	11.3669	11.3246	9.66895	13.1204	10.1593	8.16221	6.6258	9.88619	9.59488	11.0394	10.5334	11.1649	11.3824	13.1682	11.2064	13.5921	14.1219	13.4349	11.8038	12.5578	8.27067	13.4757	11.9658	12.6945	9.28757	12.5452
sm_neg_331	12.4835	8.57445	11.7644	11.1744	8.40968	12.7529	12.1613	11.9892	11.2902	12.0393	12.8435	11.7543	11.2748	8.77075	12.0856	11.6903	12.0186	11.6614	11.4285	11.3392	11.7195	13.3955	12.1	11.7381	11.8526	12.438	11.6584	12.328	12.5506	11.6343	12.427	11.4476	12.0665	11.4285	12.2963	12.4156	12.267	12.2098	12.1661	11.9272	8.13748	11.901	11.6156	13.3152	12.1062	8.30209	9.53936	11.1885	11.718
sm_neg_332	7.34305	11.3542	10.1807	11.2935	13.7235	10.1206	8.4371	8.59114	11.7253	9.37529	10.9866	10.5262	8.08403	12.0024	7.93431	10.1737	7.64607	10.6265	11.1812	7.42078	10.1014	10.8637	10.366	8.99165	9.25976	11.4376	10.8782	10.126	7.16618	9.13652	10.2938	11.3355	10.8716	10.606	10.9821	11.4458	13.5021	11.2106	12.4609	11.9646	11.8987	12.9802	10.9573	9.20221	12.7298	13.3761	10.6341	11.5732	11.9337
sm_neg_333	14.8951	8.57445	14.0819	14.1587	8.40968	15.9777	15.1914	15.0919	14.2452	14.9219	15.8978	14.6205	14.065	8.77075	14.8576	14.7302	14.7982	14.9342	14.2596	14.1255	14.465	16.477	15.0373	14.6096	14.6295	15.1456	14.9358	15.0857	15.4106	14.6321	15.4731	14.1845	14.9173	14.3494	15.3755	15.2023	15.3361	15.3631	14.9475	14.717	15.9316	14.6795	14.5485	16.5231	15.4143	8.30209	12.5789	14.0834	14.6229
sm_neg_334	16.6095	8.57445	15.8966	16.4344	8.40968	17.8913	17.0918	16.9717	16.1513	16.735	17.9026	16.4471	16.0268	8.77075	16.5818	16.1286	16.6012	16.2729	16.0754	15.9815	16.333	17.7554	16.3364	16.5342	15.9959	16.9099	16.2467	16.8875	17.233	15.939	16.7382	15.9755	16.7187	16.1711	16.6648	16.9751	16.6417	16.7319	16.1821	16.5457	17.5954	16.533	16.391	17.8458	16.7706	15.6547	15.0111	15.9608	16.4401
sm_neg_336	7.40034	8.40425	8.03337	8.71957	10.3416	7.829	8.33218	8.01523	9.16726	7.18409	8.54144	8.15539	7.41594	9.2167	7.16005	7.92702	7.10551	8.22724	7.96751	7.48608	7.35361	8.42449	8.1118	7.31983	7.33168	8.76578	8.15751	8.24705	7.23755	7.81937	7.94723	8.77622	8.53575	8.24724	8.56533	8.58355	10.3668	8.56979	9.75801	8.79056	8.80157	10.0046	7.93208	7.58887	9.52449	10.3867	7.68854	8.86401	9.22419
sm_neg_337	10.3082	8.57445	9.96994	13.0849	8.40968	13.6385	12.3045	12.659	10.6102	12.0749	9.54154	12.2343	10.2004	8.77075	11.1907	10.2866	10.7495	9.97451	9.89138	9.34097	10.717	10.972	9.67226	11.9639	8.20585	7.81532	10.2723	8.48032	11.3678	11.9864	7.59453	11.0279	11.4591	10.5903	10.5656	10.0296	7.78403	10.8423	9.26553	7.82243	8.13748	10.0751	11.7888	10.5469	9.37968	8.30209	13.5406	12.166	12.1785
sm_neg_339	13.9533	8.57445	13.9061	15.4167	8.40968	15.4017	15.0832	14.8828	14.3785	14.4173	14.9925	14.4799	14.2478	8.77075	14.1748	14.5327	13.9607	14.2581	13.9533	13.7976	14.2846	14.1155	14.0524	14.8325	13.6953	13.4046	14.0901	13.5535	14.3479	14.6082	13.1286	13.9559	14.5901	14.2403	14.2451	13.8141	13.5152	14.6432	13.5892	12.9633	8.13748	14.249	14.5396	14.5274	14.3675	12.8832	15.5277	14.5873	14.6767
sm_neg_340	12.8093	8.57445	12.8141	14.0275	8.40968	13.874	13.8028	13.5372	13.2207	13.0977	13.6851	13.1745	13.1134	8.77075	12.9701	13.3162	12.7826	12.7974	12.7422	12.7384	13.0834	12.668	12.8149	13.582	12.4375	12.2285	12.6871	12.428	13.0793	13.3737	11.6776	12.8312	13.3885	13.0637	12.9267	12.7001	12.07	13.2316	12.4084	11.7673	8.13748	13.111	13.2832	12.9795	12.8973	8.30209	14.13	13.3115	13.4035
sm_neg_341	11.1057	8.57445	11.121	12.1865	8.40968	12.4321	12.0677	11.9788	11.4841	11.5823	11.7627	11.6656	11.3974	8.77075	11.4764	11.0727	11.047	11.8231	11.1146	10.9026	11.4176	11.5557	10.562	11.9798	10.1003	10.5105	11.5855	10.677	11.4699	11.2975	10.5284	11.0765	11.6385	11.3455	11.3038	10.9245	10.8998	12.102	10.2455	9.92593	8.13748	11.2185	11.6813	11.8666	11.6481	8.30209	12.5767	11.8367	11.8616
sm_neg_342	10.9655	8.57445	10.8632	12.0228	8.40968	12.3207	12.0128	11.8271	11.3779	11.4141	11.6299	11.5016	11.2079	8.77075	11.2759	12.2858	11.0048	12.0012	11.0313	10.7298	11.1476	11.935	11.8289	11.7634	11.314	10.3694	11.8188	10.2982	11.2592	12.518	10.7388	11.0121	11.5945	11.2349	12.0914	10.7848	11.2207	12.3089	11.4731	9.71976	8.13748	11.1581	11.5503	12.1667	11.9535	8.30209	12.4335	11.5982	11.6701
sm_neg_354	11.7181	8.57445	12.1838	7.95398	8.40968	11.6756	10.6848	12.7147	10.1548	12.4013	12.5548	9.93251	10.4967	8.77075	11.4352	7.79735	12.729	9.58862	9.61986	12.0035	10.4739	10.5444	10.1634	9.88197	11.3049	11.1463	7.59786	10.8963	8.89159	8.6217	11.4773	9.7859	9.17125	11.4451	7.55015	12.2409	10.1975	7.77467	9.04083	10.4543	8.13748	10.3554	11.8285	12.1229	12.4852	8.30209	7.76723	12.7073	11.5776
sm_neg_355	13.0958	8.57445	13.4449	10.2373	8.40968	12.8756	11.97	13.9062	12.1017	13.5729	14.1033	11.5954	12.2895	8.77075	12.8667	13.1704	13.8638	13.041	11.5124	13.4643	12.1719	12.8062	13.7893	11.7524	14.5902	12.5205	11.476	12.4635	11.0476	13.1358	13.5869	11.3827	11.6098	12.7397	12.9545	13.4673	13.0827	11.9638	13.4656	12.0384	8.13748	14.3441	13.1167	14.4058	14.7312	8.30209	7.76723	14.0477	12.6722
sm_neg_356	14.8722	8.57445	15.2672	12.8302	8.40968	14.7873	14.2507	15.6512	14.3523	15.2915	16.3325	13.6058	14.4795	17.3222	14.5438	14.64	15.5985	14.3197	13.7148	15.3368	14.2245	14.0477	15.0974	13.9861	15.7788	14.6432	13.1364	14.5869	13.3188	14.4025	14.8228	13.4828	13.7181	14.7514	14.2698	15.2968	14.5425	13.4487	14.6749	14.3834	12.3576	16.1747	14.9698	15.599	15.9431	8.73923	11.2798	15.7037	14.6038
sm_neg_357	17.1913	8.57445	17.6233	15.725	8.40968	17.151	16.6965	17.9118	16.7797	17.5455	18.9836	15.9536	16.9464	8.77075	16.7954	16.7616	17.8354	16.5635	16.2535	17.6745	16.704	16.1364	17.041	16.3712	17.7842	17.0805	15.4562	16.9984	15.8163	16.3365	16.9444	15.782	16.1489	17.078	16.3555	17.5931	16.766	15.8412	16.6443	16.7539	19.2909	18.5394	17.2868	17.7694	18.1664	16.88	14.2103	18.0156	16.8611
sm_neg_362	9.60733	8.57445	9.61841	10.483	8.40968	11.4133	10.8545	11.6354	9.66256	10.8451	11.5458	11.3428	10.7628	8.77075	11.2318	11.3691	11.5267	10.8931	10.679	11.2373	10.9171	10.7357	10.279	11.2355	11.5236	11.0065	10.5831	11.0606	11.0301	11.2841	10.3674	11.41	12.2501	10.3669	11.1571	10.9481	10.6276	10.1629	10.682	10.1899	8.13748	7.94323	11.5366	11.0549	11.2296	8.30209	12.8905	11.7963	11.6093
sm_neg_366	10.2196	9.21804	11.9738	11.2047	8.40968	13.514	11.7107	12.3035	11.1322	12.8929	11.2221	12.4783	12.0657	8.77075	12.0901	14.4971	13.4326	11.8872	16.3208	13.242	13.0476	12.7168	11.5569	12.2178	15.9167	10.5627	10.4092	14.0681	16.6893	12.9851	15.2527	11.4396	11.9077	12.797	12.8872	13.3619	14.204	11.2585	13.3643	11.6062	12.9698	13.3635	15.8667	16.1524	12.109	16.9318	9.52485	16.6599	12.6859
sm_neg_374	7.31132	10.5889	11.7783	11.9499	11.5721	11.1695	8.49522	10.2944	13.3114	10.3931	7.99087	11.8349	8.8633	13.7685	10.357	12.0069	8.69902	11.8258	12.1584	10.9233	11.0007	11.9415	11.1886	10.1408	9.84482	12.6956	10.2839	10.66	7.12665	10.6307	11.2675	11.7379	10.6119	10.5439	11.2252	11.3574	11.4254	11.8601	11.7223	11.1731	12.5316	12.277	10.1015	7.42031	8.28445	12.9008	10.1062	9.66904	11.2199
sm_neg_379	11.906	8.57445	13.1758	12.2929	8.40968	10.5175	12.7638	13.4667	11.889	12.077	12.7773	7.41904	11.7989	8.77075	10.3577	11.8351	11.7685	11.2024	10.5174	12.7336	9.5999	10.7074	10.6116	10.9415	12.8551	10.7716	9.18177	11.4072	9.73152	10.69	11.0272	10.778	11.5827	10.9933	11.0773	9.07597	9.87464	9.27878	11.5934	11.4761	8.13748	10.5985	10.4401	11.2764	11.6704	8.30209	10.5771	12.5506	10.8386
sm_neg_383	13.9928	8.57445	13.8886	11.4471	8.40968	7.65031	8.41912	10.9539	10.6945	7.4599	9.87048	8.37477	9.29768	8.77075	7.43647	11.4484	11.7709	9.16281	8.37752	11.7762	9.50849	9.79273	11.5367	7.99774	7.74607	12.253	8.55782	11.0449	7.595	11.5693	10.5955	9.63207	7.73832	9.04018	7.55015	14.0469	7.78403	12.088	8.55987	8.9961	8.13748	10.7263	9.68777	10.0299	11.7348	8.30209	8.16438	9.26457	9.93466
sm_neg_387	12.7453	13.3322	11.4121	13.6392	9.16879	16.5525	16.6157	17.2241	16.418	16.3459	18.3089	17.3842	16.215	8.77075	16.8755	16.988	17.1243	16.2344	15.8107	17.0509	17.0103	16.1911	15.9917	17.3288	14.725	16.8112	16.0749	16.2972	15.5808	17.0043	15.5534	16.7417	17.4291	16.6036	16.6278	16.1794	16.0727	16.2516	16.3304	15.928	11.2708	16.4719	17.7465	17.7192	17.2362	17.3246	15.8415	17.0544	17.2005
sm_neg_392	12.769	8.57445	10.5834	7.95398	8.40968	12.6571	10.5927	12.4304	7.84355	11.8551	9.94352	11.6092	7.90381	8.77075	12.209	8.51674	12.7859	8.97386	8.79388	9.69139	9.66171	9.38083	7.63478	9.73494	12.6788	9.16084	7.59786	11.0901	12.3698	7.79027	7.59453	11.0265	11.3918	7.70379	7.9491	11.5395	7.78403	7.77467	7.46126	7.82243	8.13748	8.92612	11.0363	7.782	8.01348	8.30209	7.76723	9.67869	9.60565
sm_neg_393	13.6795	8.57445	11.3063	9.15105	8.40968	13.5724	11.3212	13.323	7.84355	12.8537	11.3605	12.4464	7.90381	8.77075	13.2953	10.001	13.924	10.4672	10.3529	10.6301	11.3176	10.4614	7.63478	10.8392	13.3191	9.59976	7.59786	11.9515	13.299	8.80041	9.43728	11.6433	12.0909	9.0936	9.37471	12.3753	8.01898	7.77467	9.23611	9.00165	8.13748	10.5768	11.8828	8.68503	8.01348	8.30209	7.76723	10.7988	11.2527
sm_neg_395	11.5017	8.57445	10.1952	7.95398	8.40968	12.0947	7.84128	10.8448	9.43376	11.7993	11.5346	11.6176	7.90381	8.77075	12.0026	10.485	12.4813	10.4786	10.1666	8.8258	11.319	9.25868	7.63478	8.63528	10.34	8.37439	7.59786	11.0827	11.931	8.4476	10.038	8.89799	7.73832	9.2253	7.55015	12.235	7.78403	8.70366	8.73268	7.82243	8.13748	10.5869	10.6498	8.40505	10.0896	8.30209	7.76723	9.43787	11.2165
sm_neg_396	12.1714	8.57445	10.5468	8.9123	8.40968	11.9967	10.8375	11.8495	9.02916	11.3916	11.2765	10.9926	8.34944	8.77075	11.5612	9.60243	11.9894	10.0882	9.92108	10.1645	10.5129	9.82311	8.00147	10.397	11.7764	9.5187	8.51725	10.8637	11.6692	8.97889	9.07711	10.6261	11.095	9.58555	9.17159	11.154	8.57975	7.77467	8.54076	10.0889	8.13748	10.1605	10.7839	9.49911	9.03837	8.30209	7.76723	10.2362	10.3034
sm_neg_397	10.9509	8.57445	9.81603	7.95398	8.40968	10.8414	10.1066	10.6612	7.84355	9.72011	9.8119	9.66609	7.90381	8.77075	10.1661	10.2706	10.7112	9.52154	8.51963	9.51031	9.12762	9.27378	8.684	9.89035	12.0134	8.63822	7.59786	9.965	10.624	9.50084	8.94705	10.1518	10.3325	8.07132	9.20103	9.93293	8.61961	7.77467	9.67515	8.07111	8.13748	7.94323	9.50719	9.22746	8.01348	8.30209	7.76723	9.03252	9.45483
sm_neg_399	12.703	8.57445	11.3305	9.13367	8.40968	12.6977	11.5285	12.4714	9.91398	12.0671	11.8206	11.8651	8.88798	8.77075	12.3042	11.7407	12.6781	11.7844	10.6979	10.7816	11.3543	11.3997	10.1521	11.1136	13.3529	10.2313	9.37971	11.7713	12.364	10.8724	11.076	11.2501	11.8097	10.1655	11.1782	11.9569	10.6588	9.78837	11.0826	10.1695	8.13748	10.6658	11.6556	11.5602	10.9975	8.30209	7.76723	10.7218	11.1922
sm_neg_400	12.3409	8.57445	11.2566	8.59317	8.40968	12.9799	9.91402	11.8202	10.479	12.7264	12.8758	12.4892	7.90381	8.77075	12.8715	11.4004	13.2078	10.8579	11.621	10.5325	12.454	9.97497	8.12769	10.4501	11.0898	10.5946	8.65102	12.1437	12.7547	10.1487	10.4932	10.0418	9.78812	10.8482	7.85495	13.0731	7.78403	9.80298	9.01632	8.79403	8.13748	11.7237	11.9119	9.94282	10.7775	8.30209	7.76723	10.6314	12.0963
sm_neg_401	6.97088	7.60507	11.9678	11.3613	12.1652	11.3544	9.11877	8.70734	15.0131	10.7112	11.1715	10.7437	9.84521	13.7434	9.25168	12.2299	6.50755	11.1347	11.9161	8.02803	9.26241	12.4181	11.7771	6.66513	7.66714	14.8125	9.79115	10.3881	6.70248	8.54723	10.7617	12.2732	13.0821	12.7744	12.2799	13.1203	11.9026	12.8571	13.1323	10.0779	10.1232	11.9921	8.56768	9.85442	13.5018	15.474	11.1628	7.82423	12.2534
sm_neg_402	14.5908	8.57445	13.5585	11.6999	8.40968	15.1531	12.3515	14.1263	12.7072	14.864	15.236	14.6697	10.6661	8.77075	15.0727	13.3716	15.4644	13.1201	13.6115	12.7187	14.5165	12.1949	11.1033	12.9402	13.1599	12.676	11.3879	14.2792	14.996	11.9098	12.7206	12.3857	12.3162	12.7959	10.5875	15.2126	10.4251	12.1291	11.3757	11.6516	8.13748	13.8213	13.9968	12.0947	13.0345	8.30209	8.25907	12.7995	14.2471
sm_neg_403	13.8121	8.57445	12.6904	11.4743	8.40968	13.7702	12.7098	13.4811	11.2379	13.1473	13.484	12.8887	10.5299	8.77075	13.3295	12.5536	13.7809	12.5579	12.0544	12.306	12.6485	12.2546	11.3191	12.3199	14.148	12.2918	11.1413	12.9726	13.4247	11.7772	11.9644	12.631	12.9869	11.4353	12.001	13.1459	11.4932	10.8578	11.9858	11.9107	8.13748	12.3478	12.6711	12.2313	12.0011	8.30209	7.76723	12.0924	12.3333
sm_neg_404	16.0615	8.57445	14.6477	13.4752	8.40968	16.0465	14.8163	15.7154	13.2423	15.3343	15.865	15.0596	12.8987	8.77075	15.6204	14.3996	16.0958	14.5333	14.1084	14.4001	14.7897	14.0716	13.0103	14.4912	15.9859	13.8957	12.9895	15.1435	15.7466	13.4615	13.9139	14.4763	15.1035	13.6436	13.8127	15.3009	13.6276	12.7617	13.6407	13.9115	8.13748	14.4745	14.8748	14.2626	13.9739	8.30209	9.2375	14.2064	14.3696
sm_neg_405	10.6206	8.57445	10.1515	9.24278	8.40968	10.661	9.8009	10.4382	9.53378	10.0815	10.739	9.93002	8.88075	8.77075	10.1441	10.8117	10.4418	10.4903	9.59033	9.89304	10.1539	10.1747	9.71733	9.84026	11.4065	9.68706	9.64053	10.1436	10.3612	9.9607	10.1115	9.75481	10.3416	9.55392	10.2377	10.114	10.1656	9.6877	10.2047	9.55961	8.13748	9.85	10.0137	10.3609	10.4179	8.30209	7.76723	9.59786	9.9067
sm_neg_406	11.5655	8.57445	10.8891	10.3455	8.40968	11.499	11.081	11.2839	10.3386	10.955	12.0446	10.9234	10.3364	8.77075	11.1238	11.1369	11.3772	11.0213	10.6412	10.863	10.9133	10.7174	10.2961	10.9592	11.8336	10.5063	10.2927	11.2717	11.2164	10.497	10.6963	10.6714	11.1698	10.4878	10.7914	11.1427	10.6791	10.237	10.5967	10.6555	8.13748	10.9394	10.8145	10.9758	10.8897	8.30209	8.49598	10.5361	10.6495
sm_neg_407	7.35092	16.428	17.0236	16.7256	18.1694	16.4041	13.9297	14.8761	18.4654	16.0181	17.5976	15.5994	16.21	19.0209	15.3416	16.9203	14.3455	16.1556	16.852	15.6029	15.6758	16.3055	16.4231	14.9316	15.2806	18.2606	15.6931	16.6551	7.17599	14.278	15.8864	16.4683	17.6616	17.2991	16.8166	17.2387	16.9138	17.3184	16.9553	16.1762	16.8253	16.853	15.2266	16.0416	18.0795	19.2728	16.6113	14.5025	16.6565
sm_neg_408	12.3096	8.57445	11.7099	11.1989	8.40968	12.3363	11.858	12.0681	11.0916	11.7657	12.9161	11.684	10.9692	8.77075	11.9108	12.4699	12.067	12.3247	11.4954	11.5741	11.7697	11.7787	11.628	11.6597	13.0621	11.2949	11.5388	12.0186	12.0853	11.6829	11.8951	11.5058	11.978	11.109	11.9135	11.8712	11.9476	11.5289	11.8578	11.5527	8.13748	11.8117	11.6101	12.2398	12.3002	8.30209	9.53551	11.4325	11.4531
sm_neg_409	14.4644	8.57445	13.797	13.1209	8.40968	14.4915	13.9466	14.1662	13.157	13.8752	15.1673	13.7837	13.0413	8.77075	14.0298	14.8554	14.2713	14.7383	13.5378	13.6894	13.8641	14.1758	14.0259	13.782	15.4774	13.4801	13.958	14.1228	14.1906	13.9479	14.3676	13.3932	14.0908	13.3292	14.3067	14.0445	14.4587	14.067	14.1517	13.4443	8.13748	13.8914	13.7931	14.7533	14.8818	8.30209	11.3766	13.394	13.5457
sm_neg_410	11.6575	8.57445	11.4002	9.69912	8.40968	12.422	9.94248	11.2467	11.2779	12.2912	12.9676	12.1883	9.8235	8.77075	12.3168	12.4914	12.4826	12.0028	11.6865	10.5832	12.3876	11.238	11.0176	10.9457	11.3244	10.9157	11.0541	11.9378	12.2513	11.1436	11.9803	9.90334	9.96269	11.1362	10.2781	12.7493	10.5693	12.0908	10.7658	9.67465	8.13748	11.9951	11.7086	11.3096	12.614	8.30209	9.8497	10.5742	12.2134
sm_neg_411	17.5545	8.57445	16.9191	16.5357	8.40968	17.5698	17.0886	17.2973	16.346	16.9676	18.662	16.8101	16.2523	8.77075	17.0846	17.0696	17.3745	17.0096	16.6467	16.8359	17.0191	16.2555	16.1891	16.8309	17.6729	16.6228	16.1771	17.2992	17.2931	16.0568	16.6098	16.3974	17.1687	16.3756	16.4722	17.1678	16.729	16.3433	16.2298	16.6167	8.13748	17.0785	16.8592	17.0089	17.2193	8.30209	14.7238	16.4286	16.6019
sm_neg_412	7.24869	14.4416	16.4149	15.3372	15.7272	14.7805	8.60993	13.2084	16.1416	15.0023	16.5975	13.7773	13.647	16.449	13.2946	13.8828	13.8332	13.4083	14.0817	13.5831	12.8742	15.484	13.9471	13.0564	13.4284	16.406	13.7832	16.0362	7.04861	13.6276	14.3042	16.3835	15.5393	16.1289	14.0053	15.5762	15.1737	15.6557	13.8595	13.2318	14.5823	15.4908	13.4757	14.012	15.5699	17.5478	14.3358	13.035	13.8535
sm_neg_413	8.0555	13.0768	12.523	12.8481	13.5048	12.7267	7.37646	10.797	12.7615	13.3084	13.4846	11.439	13.5931	14.6726	12.6719	12.8308	11.625	12.4289	13.7276	12.8964	13.22	11.3817	12.7844	12.5722	12.612	12.6367	13.0689	12.3091	7.92751	8.68793	12.1323	11.1606	13.2534	12.7798	12.8119	12.8426	12.5207	12.8299	13.4421	13.718	13.5324	11.8342	12.6479	11.9639	14.0115	13.3073	13.7344	9.60802	12.9169
sm_neg_414	13.0902	8.57445	12.9583	12.0594	8.40968	13.6538	11.8603	12.6647	12.989	13.4924	14.8548	13.4608	11.4413	8.77075	13.5212	13.3954	13.6412	12.8735	13.2061	12.3475	13.7592	11.854	11.8032	12.4322	12.098	12.605	12.0342	13.3677	13.4961	12.0267	12.6897	11.554	11.5222	12.7684	11.131	14.0621	11.3565	12.8096	11.6264	11.6478	8.13748	13.4757	13.1071	12.1307	13.4574	8.30209	11.3358	12.1808	13.5338
sm_neg_415	15.9632	8.57445	15.4733	15.128	8.40968	15.9193	15.6737	15.6884	14.9416	15.3452	17.0453	15.2297	14.9022	8.77075	15.4527	15.8045	15.6606	15.6208	15.1931	15.4305	15.4738	14.9475	14.9892	15.3832	16.3662	15.212	14.8506	15.7484	15.6861	14.8435	15.2388	15.0206	15.7071	14.9869	15.21	15.5851	15.3769	14.9695	15.0641	15.286	8.13748	15.6148	15.3487	15.6011	15.7974	8.30209	13.4626	14.9662	15.092
sm_neg_416	13.5299	8.57445	13.0693	12.648	8.40968	13.54	13.2933	13.3016	12.5882	12.9977	14.4326	12.8316	12.5591	8.77075	13.0338	12.6665	13.138	13.2674	12.7809	13.0756	13.0568	12.6853	12.0144	13.0745	13.1923	12.8586	12.5193	13.3112	13.2462	11.9144	12.8979	12.7144	13.3227	12.6726	12.6035	13.0646	13.015	12.4563	12.0758	12.9625	8.13748	13.1833	12.9558	13.2476	13.2891	8.30209	10.9767	12.6913	12.7538
sm_neg_417	11.9698	8.57445	11.6679	11.2294	8.40968	11.7916	11.9012	11.6322	11.0356	11.2234	12.8354	11.0942	10.8128	8.77075	11.2944	12.026	11.4252	11.7248	11.298	11.5553	11.4464	11.4174	11.3541	11.5629	12.6812	11.4283	10.9629	11.9647	11.6534	11.3981	11.3504	11.403	11.8556	11.1794	11.5314	11.4252	11.4419	10.9267	11.5403	11.408	8.13748	11.415	11.3453	11.6096	11.6688	8.30209	9.05222	11.1023	11.1911
sm_neg_418	14.3595	8.57445	14.0933	13.8573	8.40968	14.3033	14.3572	14.1348	13.6097	13.7776	15.4511	13.6608	13.6181	8.77075	13.8239	14.3821	13.9227	14.1673	13.7657	14.0565	13.9676	13.5703	13.6962	13.9981	14.9184	13.8758	13.4836	14.2578	14.0852	13.5264	13.8516	13.6709	14.303	13.6398	13.8564	13.9863	14.0063	13.5411	13.7771	14.0179	8.13748	14.1987	13.8824	14.1446	14.3087	8.30209	12.175	13.562	13.5925
sm_neg_433	7.80931	8.57445	8.33369	8.24342	8.40968	9.32246	8.17818	9.37363	7.84355	9.072	8.6136	8.35898	7.90381	8.77075	7.94614	7.79735	8.19976	8.2744	7.68792	8.84071	7.79513	8.72007	8.09408	8.49632	9.48302	7.81532	7.84625	7.79671	9.3427	8.50338	7.73293	7.88404	8.16554	7.84658	8.56264	8.6987	8.75759	8.52689	7.91184	8.09735	8.13748	7.94323	8.62777	9.76176	8.01348	8.30209	8.74912	8.36245	8.51187
sm_neg_434	8.86485	8.57445	8.32733	7.95398	8.40968	7.65031	7.84128	7.77013	7.84355	7.43756	8.6136	7.41904	7.90381	8.77075	7.43647	7.79735	7.47868	7.69854	7.68792	7.79158	7.71658	7.32638	8.45453	7.72842	8.11196	7.81532	7.59786	7.79671	13.0146	7.36512	7.59453	7.3943	7.73832	7.70379	7.55015	7.64381	7.78403	7.77467	7.46126	7.82243	8.13748	7.94323	7.58324	8.20016	8.01348	8.30209	7.76723	7.51063	7.54227
sm_neg_436	9.26793	11.5418	10.6096	10.7345	10.7328	10.3445	10.8209	10.6937	11.2423	10.1717	11.8622	9.91833	10.7524	12.1944	9.8637	10.8281	9.97621	10.3429	10.4405	10.4172	10.1677	10.4056	10.1787	10.4022	10.992	11.1792	10.4337	10.7407	9.89051	10.5459	10.4556	10.3196	10.646	10.3855	10.3273	10.0621	10.4218	9.85633	10.2912	10.6384	10.9694	11.2874	10.5458	10.3086	10.9322	11.7592	10.5641	10.463	10.546
sm_neg_442	9.77557	8.57445	12.0562	11.2386	8.40968	11.283	9.96773	10.4185	9.80542	10.9934	9.37508	10.3661	9.7805	8.77075	10.0912	10.2473	10.6244	10.3413	9.95859	9.44797	11.2776	11.8638	10.9586	10.943	9.19854	9.72866	10.2742	9.76412	12.0857	9.15782	10.9146	9.93199	10.4788	11.2301	9.97027	12.0394	10.9797	11.503	10.1083	9.93148	8.13748	11.3965	9.93882	11.0229	10.0858	8.30209	11.6112	10.3464	10.8367
sm_neg_445	12.1343	13.1317	11.0763	11.6392	12.8831	11.6488	11.5755	11.2642	11.303	11.7945	13.1916	11.0699	11.7929	13.3024	11.6215	11.7199	11.959	11.576	11.365	11.8961	11.7624	10.6059	11.365	11.7182	11.524	11.4609	12.0274	11.9978	12.4957	10.7558	11.5316	10.9133	11.6688	11.8628	11.3214	11.4007	11.6666	11.8457	11.7334	11.7954	12.7196	11.8753	10.8992	11.7351	12.4034	12.1222	11.7125	11.0863	11.2639
sm_neg_446	10.7299	8.57445	11.5894	11.8082	8.40968	12.4656	11.1039	12.0505	10.1096	11.6635	11.5453	11.258	10.4591	8.77075	11.0872	10.7369	11.3257	10.611	10.3631	10.7732	11.387	11.2214	10.2558	10.9384	10.621	10.8097	10.6073	10.6948	11.7715	11.3379	10.5127	10.8529	11.1597	10.9879	11.2661	11.5251	11.1058	11.3106	10.4811	11.1365	8.13748	11.372	11.5851	11.9415	10.859	8.30209	11.4929	11.4921	11.4557
sm_neg_448	10.806	8.57445	12.7615	13.1854	8.40968	13.171	11.7572	11.9531	9.67994	11.6899	9.56512	11.6516	7.90381	8.77075	11.0435	9.15618	10.6039	8.71614	9.14714	10.5441	10.3791	10.3001	7.71492	11.3748	9.21829	7.81532	8.85372	8.11247	10.73	10.9418	7.59453	10.5533	11.1068	10.6253	9.50706	9.44285	7.78403	9.54037	8.26606	9.11898	8.13748	9.40896	11.7325	8.4746	8.01348	8.30209	14.0424	12.9566	11.6622
sm_neg_449	9.78484	8.57445	10.7331	10.9516	8.40968	10.8869	10.3887	10.3136	9.56881	10.0093	10.0325	9.93288	9.1177	8.77075	9.82117	9.98294	9.5945	9.90662	9.18634	9.6544	9.58313	10.1308	9.59345	10.1079	10.0049	8.81732	9.77627	8.98122	9.7162	10.4493	9.15513	9.66168	10.0409	9.87742	9.82317	9.31523	8.85089	10.2514	9.48135	9.13492	8.13748	9.47638	10.2542	9.90572	9.58086	8.30209	11.2682	10.7023	10.1913
sm_neg_450	10.5359	8.57445	11.3736	11.4017	8.40968	11.4826	11.1237	10.8114	10.2913	10.616	10.922	10.6265	9.95823	8.77075	10.3594	11.3286	10.2766	11.058	9.99419	10.5439	10.389	11.2112	10.9409	10.7313	11.235	9.29484	10.7661	9.49229	10.4978	11.702	10.1829	10.1349	10.7439	10.5454	11.0118	9.72399	10.0126	11.4327	10.657	9.76558	8.13748	10.1569	10.9098	11.0176	10.7315	8.30209	11.7519	11.1724	10.9039
sm_neg_451	12.549	8.57445	13.3566	13.5761	8.40968	13.3583	13.1406	12.8186	12.4167	12.5571	13.1066	12.5508	12.3478	8.77075	12.3372	12.6589	12.2144	12.2216	11.9779	12.5554	12.3772	12.2639	12.1761	12.7894	12.5618	11.6306	12.0134	11.7973	12.3763	12.7543	11.3861	12.1644	12.7705	12.4777	12.1914	11.877	11.2485	12.5246	11.951	12.0766	8.13748	12.3306	12.7655	12.2514	11.9619	8.30209	13.7376	13.1311	12.7323
sm_neg_452	13.9451	8.57445	14.8717	15.2397	8.40968	14.9903	14.5579	14.3328	13.7366	14.0273	14.6904	14.0055	13.7172	8.77075	13.7569	13.8864	13.6068	13.6752	13.3813	13.9742	13.7802	13.6992	13.3982	14.237	13.8085	12.8955	13.5008	13.1244	13.8189	14.0599	12.8665	13.4664	14.1539	13.9093	13.6044	13.3122	12.8657	14.0322	13.0881	13.38	8.13748	13.694	14.2566	13.7627	13.5441	8.30209	15.459	14.7157	14.2018
sm_neg_453	7.20432	12.1628	11.9394	11.2976	13.4639	10.9312	12.2623	10.1496	12.3882	8.98012	11.3772	11.6191	11.0925	12.5174	10.6874	11.1976	8.76786	10.5968	10.4324	10.3626	9.74494	11.806	10.2553	7.72766	10.1113	11.9611	9.91657	10.6176	6.99332	12.7188	11.5005	12.2329	9.93964	11.1039	10.8288	10.5497	11.3722	10.8184	10.7038	8.47402	10.6312	12.1439	9.78941	10.6412	8.36567	12.4092	10.0164	12.489	9.9145
sm_neg_454	11.5725	8.57445	12.2816	12.434	8.40968	12.4047	12.0635	11.8511	11.3074	11.638	11.9318	11.6247	9.25461	8.77075	11.3798	10.456	11.2289	11.2971	10.9948	11.5667	11.3135	11.3164	10.0463	11.7984	10.5259	10.4889	11.0371	10.579	11.4597	10.9068	10.4718	11.1535	11.603	11.5166	10.9445	10.8689	10.5056	11.58	9.96576	10.9655	8.13748	11.1631	11.797	11.3425	11.0047	8.30209	12.7345	12.1334	11.7804
sm_neg_455	7.66835	8.57445	7.71689	7.95398	8.40968	7.65031	7.84128	7.58331	7.84355	7.53604	8.6136	8.12907	7.96129	8.77075	8.19129	7.79735	8.58735	7.69854	8.33107	7.79158	8.04168	9.94391	8.26772	9.44627	7.74607	8.87111	9.07699	9.30632	10.1276	8.80731	8.99835	9.35479	8.7455	7.70379	10.5717	9.22911	10.0782	10.9385	8.75621	7.82243	8.13748	7.94323	8.63867	10.739	8.01348	8.30209	8.37065	9.56422	8.22402
sm_neg_460	7.70661	8.57445	8.26641	9.86873	8.40968	10.8922	9.10547	10.1849	9.79338	10.9175	9.82773	10.8506	9.49748	8.77075	10.4966	10.035	10.6625	10.4343	10.5735	9.2322	10.9917	10.5357	10.5219	11.3612	8.15772	10.4344	9.39066	9.31518	11.3347	9.76574	10.1402	9.91185	9.46543	10.591	9.67703	10.8153	10.1161	10.3315	10.0513	10.0992	8.13748	7.94323	10.6606	10.3325	10.6141	9.96371	10.9833	10.7186	11.2711
sm_neg_462	15.1089	8.57445	15.5708	15.2689	8.40968	15.4978	14.656	14.0041	13.3066	13.7396	14.4838	13.5994	13.1298	8.77075	13.362	13.0186	13.5194	13.7811	12.7969	12.8812	14.0057	13.3831	13.5611	13.8895	13.4757	13.0691	12.8342	12.9098	14.17	13.2615	13.3857	13.0085	13.6449	15.0864	13.4478	13.7514	13.6945	14.1623	13.0429	15.4431	8.13748	7.94323	13.2549	15.0776	13.4246	13.6534	14.1462	13.4153	13.4071
sm_neg_463	12.782	8.57445	13.1965	12.7699	8.40968	13.139	12.2192	11.6125	10.7957	11.4192	11.8144	11.2863	10.5459	8.77075	11.0709	11.1611	11.1204	11.85	10.3598	10.3198	11.58	11.5337	11.7961	11.4718	11.692	10.5528	10.8127	10.3277	11.8668	11.4961	11.4404	10.6015	11.2504	12.6922	11.5505	11.382	11.7453	12.2231	11.3223	13.0688	8.13748	7.94323	10.9195	13.1062	11.2829	11.5451	11.7554	11.0667	11.058
sm_neg_464	11.028	8.57445	8.40477	10.8954	8.40968	11.5884	10.5133	9.92083	8.93359	9.78469	8.6136	9.63053	8.21726	8.77075	9.43644	7.79735	9.58982	9.73903	8.50463	8.53778	9.82144	9.57591	8.40027	9.69615	8.16158	8.73225	8.64354	8.56058	10.1951	8.48362	9.36429	9.03853	9.44209	11.0123	9.26232	9.6215	9.35185	10.0831	7.93184	11.3835	8.13748	7.94323	9.0547	11.1067	8.94243	9.00515	9.99767	9.27897	9.34338
sm_neg_465	11.6303	8.57445	12.0078	12.3367	8.40968	12.6334	11.4241	12.2999	11.1806	12.89	13.4757	12.5262	12.5741	8.77075	12.3607	12.5125	12.7394	11.8853	12.6476	12.2181	12.3505	12.6155	11.9019	12.106	11.459	12.2339	11.8684	11.957	14.6196	11.8664	11.917	11.8901	12.6531	12.3153	12.4103	13.0648	12.0738	12.3161	12.0371	11.5164	8.13748	7.94323	12.8569	13.0287	12.3325	14.4585	12.8573	12.3628	12.5245
sm_neg_473	7.30189	9.84586	10.2799	9.71055	10.9135	9.4416	9.85764	8.5649	9.87086	7.90695	7.9744	10.2357	7.23673	10.079	8.61952	9.58724	6.96843	8.89113	8.76745	8.60212	8.15919	9.91866	8.65788	7.55289	8.16979	9.8737	7.7006	8.41248	7.11489	10.9497	9.75605	10.462	7.87359	8.79167	8.48586	8.38506	8.38972	8.38234	8.68823	7.27877	8.98096	9.95033	8.59846	8.45521	8.29161	9.56225	7.22485	11.3645	8.13437
sm_neg_474	11.3249	8.57445	10.0756	11.9257	8.40968	12.5943	11.9171	11.8337	10.9786	11.5487	11.6289	11.562	10.9664	8.77075	11.3377	11.2864	11.1293	11.4758	10.5866	11.0966	11.2462	11.3921	10.4221	11.6234	10.7843	10.3124	11.0884	10.4042	11.3649	11.4481	10.3739	11.0128	11.3272	11.1666	11.1807	11.2784	10.1596	11.3327	10.233	10.628	8.13748	7.94323	11.4757	11.1602	10.7882	10.8007	12.3538	11.6024	11.6585
sm_neg_475	11.8852	8.57445	10.6186	12.5627	8.40968	12.9845	12.3976	12.2654	11.407	11.911	12.2132	11.9959	11.4493	8.77075	11.7602	12.179	11.6856	11.931	11.0095	11.6181	11.666	11.7999	11.3077	12.1819	11.6242	10.7599	11.5095	10.8663	11.7564	12.1895	10.8961	11.4677	11.8152	11.6518	11.7214	11.8146	10.6931	11.8524	11.1436	11.2017	8.13748	11.4578	11.9074	11.6341	11.2769	11.2889	12.8856	12.0194	12.0157
sm_neg_484	10.1759	8.57445	10.8694	12.4765	8.40968	12.6194	12.2635	12.1384	11.1753	11.9548	11.4413	11.9254	10.4077	8.77075	11.1797	10.6077	10.7943	10.8714	10.955	10.4304	11.2166	11.1016	10.1577	11.8019	9.87674	9.67536	10.5915	9.85661	11.6678	11.0158	9.95757	11.0306	11.3756	10.8463	10.4143	10.4375	10.4781	11.1056	10.6836	9.52774	8.13748	10.7857	11.6913	12.0508	10.5453	10.5259	11.9245	11.1585	11.9528
sm_neg_487	7.35023	10.908	10.6766	10.7207	12.4915	9.79314	10.6673	9.80545	11.8013	9.1971	10.0349	9.76539	10.3719	11.8971	9.88538	10.7055	8.43467	10.1731	10.4124	9.56106	10.2372	10.3957	10.1416	9.57507	9.63816	10.5933	10.032	10.2294	8.82233	10.5918	10.4057	10.3328	11.2752	11.1966	10.7016	11.0985	11.3022	8.8322	10.9128	11.203	11.4918	11.4075	10.6124	10.2243	11.2584	11.8131	10.3839	10.5039	10.7452
sm_neg_488	11.6394	8.57445	9.34026	12.8496	8.40968	9.89208	10.0486	11.3106	9.75372	10.6608	10.6529	8.33363	9.97315	8.77075	9.23407	9.87539	9.45887	9.75642	10.0577	10.2264	9.62044	10.1673	10.6211	10.2968	9.82526	9.29821	9.55972	9.52045	10.3843	9.44881	10.5495	9.49676	10.0205	10.3049	9.90662	9.49578	9.64713	9.67984	9.77264	10.3187	8.13748	10.4362	10.9882	11.3025	10.6134	10.8905	11.0673	11.1234	10.4064
sm_neg_508	8.2081	8.57445	8.80959	7.95398	8.72063	8.19357	8.87195	8.53559	9.55959	7.64186	10.0391	7.83052	8.19126	8.77075	8.15319	7.79735	8.56287	8.73292	9.25309	8.42527	8.57094	8.22793	7.63478	8.11608	8.10448	8.92829	9.09325	8.62236	7.97847	7.36512	8.47428	8.4904	8.6742	7.70379	8.85646	8.35004	9.33736	9.22092	7.97075	9.64487	8.13748	8.80081	7.58324	8.58038	9.06374	9.90786	9.00073	8.03058	8.16713
sm_neg_513	11.3854	8.57445	11.6512	10.7419	12.1159	10.8354	11.612	10.8099	11.846	11.0662	12.9779	10.4506	11.8421	8.77075	11.055	11.8409	10.9451	11.3503	11.3777	11.6286	10.749	10.2528	10.9821	10.7769	11.8528	11.5699	11.7249	11.2793	11.0366	10.9969	11.5282	11.0468	11.4638	11.3892	10.9158	11.3453	11.9405	11.8219	11.1251	11.6685	8.13748	11.8167	11.1877	11.7046	12.2282	12.4195	11.3138	10.5868	11.1813
sm_neg_514	7.26164	10.4219	10.2024	9.9936	11.3178	8.88747	8.58621	8.23875	10.9205	6.87394	8.4079	8.76591	10.9033	10.425	7.01701	8.98042	8.59106	9.42858	9.60785	7.58671	8.52998	8.79524	8.82301	9.87648	8.96488	10.7394	10.3328	10.7701	7.06475	9.99942	9.95728	9.29987	9.74219	8.56846	9.3481	8.34015	11.0625	8.44907	7.75775	8.23014	9.95766	9.63686	8.37923	7.36999	8.32215	10.9244	7.16529	10.22	9.27312
sm_neg_515	11.7424	8.57445	11.1459	11.9007	12.9542	12.2194	11.731	11.6599	11.5544	11.6481	12.4151	11.3365	11.8716	8.77075	11.5182	12.1169	11.2575	12.0666	11.6056	11.6377	11.9712	11.6638	12.2579	11.7742	11.6576	10.7777	10.5735	11.5795	11.8458	11.7274	11.1416	11.0773	11.4686	11.7001	11.8177	11.5743	11.5842	12.449	11.7579	12.4732	8.13748	11.3891	11.91	11.9942	11.9738	12.1241	10.9678	12.1791	12.0027
sm_neg_520	12.9061	8.57445	12.4461	13.2983	14.3062	13.1247	12.5735	12.8826	12.5392	12.7423	13.7648	12.5475	12.8344	8.77075	12.366	13.3071	12.4674	13.1979	12.5556	12.9674	12.9001	12.3174	13.0348	12.6893	12.4247	12.3307	11.2388	12.6909	12.8384	12.5593	11.2892	12.3653	13.128	12.6155	12.7317	13.006	12.7262	13.1083	12.7744	13.2702	8.13748	12.8932	12.9672	12.9541	12.5498	13.0561	12.6421	13.2141	12.9129
sm_neg_522	7.32057	11.6778	10.9134	8.83656	12.857	9.57655	11.0523	9.6883	10.936	6.9556	9.80252	9.47871	7.27075	10.2404	9.62207	8.38753	9.30847	9.76276	10.8603	10.1008	9.73661	10.0109	9.54631	10.3853	9.53479	11.1195	10.2034	9.84776	8.98382	9.24242	9.82547	10.156	10.5623	9.45017	9.55384	9.85825	8.35883	8.5998	8.47774	9.12445	9.5827	9.47514	9.24351	8.57328	8.81214	11.2511	9.99742	10.1862	9.86526
sm_neg_523	7.22321	13.4254	14.0645	14.0667	15.0183	12.8966	14.4519	11.0323	15.1427	12.0268	11.8854	13.0568	10.9045	15.2108	12.5459	13.9835	6.85888	13.2203	13.9996	10.1406	13.4547	13.4261	13.1326	11.9051	11.1216	13.415	11.7165	12.8975	9.24503	13.4204	13.5068	14.0457	13.5609	12.9709	12.8913	12.3632	8.51975	11.7388	12.7016	13.2808	11.1939	13.2412	13.0392	10.4608	12.917	14.3924	10.7214	13.4757	12.4718
sm_neg_524	17.2108	8.57445	17.2238	17.4133	19.1981	17.9659	17.4134	17.4116	16.8288	16.9121	18.5785	16.9012	17.3759	8.77075	16.6251	17.4244	16.9164	17.5512	16.9143	17.4972	17.5257	17.0876	17.3242	17.651	16.9155	16.7795	16.9417	17.1105	17.4523	16.7356	17.2944	16.4973	17.5762	17.405	17.2749	17.4353	17.0366	17.6503	16.7397	17.6864	8.13748	17.0503	17.0444	17.6353	17.8387	18.3936	17.4437	17.3533	17.1356
sm_neg_528	21.0687	8.57445	21.1207	21.6355	23.3297	21.682	21.3527	21.1465	20.9924	20.613	23.095	20.5923	21.409	13.6305	20.4055	21.5951	20.6347	21.3877	20.8536	21.3882	21.3318	20.6547	21.3274	21.4613	21.0909	20.8818	20.8256	21.1458	21.1609	20.5885	21.0837	20.188	21.4156	21.26	21.0557	21.1916	21.1226	21.5559	20.7146	21.5434	22.011	21.1996	20.8683	21.5562	21.9554	22.6713	21.3325	21.0119	20.893
sm_neg_529	14.9044	8.57445	14.8075	14.9628	16.8345	15.8504	15.0716	15.1993	14.1037	14.8353	15.6161	14.6407	14.9406	8.77075	14.4073	15.832	14.6752	15.4607	14.5448	15.2328	15.1163	15.2257	15.9285	15.4268	15.1058	13.9413	14.5781	14.667	15.3427	15.3502	15.2459	14.2685	15.2501	15.2354	15.3139	15.1993	14.5964	15.4584	15.2844	15.5391	8.13748	14.5356	14.8183	15.4431	15.4692	15.8587	15.0512	15.2338	14.9935
sm_neg_531	7.92352	18.8296	16.6888	17.1844	18.1662	16.3445	17.0025	15.4918	16.4815	16.5142	17.4693	15.7161	17.5623	18.9764	16.6423	16.7593	15.967	16.5595	17.1855	16.762	17.3491	15.239	16.4994	16.916	16.8818	15.9409	16.787	16.401	16.4099	15.0854	16.4745	15.4974	16.6033	16.3467	16.1512	16.162	16.1763	16.3876	16.0419	17.444	17.7159	16.1345	16.8172	15.8724	17.1394	16.9703	16.9045	15.7083	16.0392
sm_neg_532	7.50042	17.3075	16.38	16.6066	17.6418	15.8065	16.5595	14.7969	16.9044	14.9872	16.6741	15.5792	16.0262	18.206	15.3386	16.5578	14.5402	16.1614	16.1595	15.3932	15.8814	15.2682	15.9459	15.4865	15.2656	16.1502	15.296	15.765	14.7589	15.5471	15.9487	15.7616	16.1265	15.767	15.6358	15.6382	15.4812	15.8404	15.21	15.9903	16.3813	16.2	15.4946	15.0823	16.1119	17.1565	15.4845	15.791	15.3973
sm_neg_536	13.7905	8.57445	13.8181	14.14	15.2471	14.1197	14.1324	13.8319	13.6889	13.6048	15.0555	13.4496	13.9921	8.77075	13.3566	13.6648	13.6408	14.1018	13.7352	14.1296	13.8976	13.5948	13.4839	14.1622	13.4391	13.8567	13.7675	13.8245	13.8466	13.0602	13.9276	13.2878	14.0962	13.985	13.8369	13.8696	13.9434	14.1953	13.1631	14.3763	8.13748	14.0086	13.6403	14.1864	14.4666	14.909	13.9995	13.7203	13.8263
sm_neg_537	16.5359	8.57445	16.6036	16.7323	18.3642	17.1599	16.7223	16.6526	16.4109	16.2197	18.0839	16.2455	16.7475	8.77075	16.0165	16.7379	16.2	16.9837	16.3559	16.7954	16.8028	16.5101	16.6562	16.921	16.3268	16.3379	16.52	16.5525	16.6851	16.0188	16.7878	15.8547	16.8657	16.6833	16.7404	16.6942	16.7105	17.1295	16.106	16.9048	10.731	16.5732	16.3658	17.1164	17.3881	17.9752	16.7118	16.5359	16.452
sm_neg_541	7.30472	8.14167	9.3511	8.57337	9.81833	8.29913	10.3364	10.3679	9.3892	6.93363	8.09416	8.03886	7.24189	9.98233	7.93929	9.23054	8.1737	7.45234	9.37536	7.37708	7.22411	8.78376	8.95517	7.17406	8.06714	9.96933	9.12106	8.40772	7.36918	9.58007	8.36534	9.12567	8.72947	8.31718	8.85653	8.2664	8.38504	8.37765	7.97246	9.53469	8.95135	9.49813	9.00661	8.29392	8.28946	9.68397	7.26359	9.56454	7.88556
sm_neg_548	7.38409	8.40664	8.17555	9.20111	10.049	8.21567	9.79124	9.93649	10.0486	8.07024	8.9389	8.55718	7.38637	10.1141	8.48797	9.12729	7.08289	8.78695	8.73586	8.60124	9.40112	9.24292	8.78847	7.29506	7.30656	9.67365	7.32277	8.27436	7.68982	9.20778	8.26696	8.89841	9.11108	8.1833	8.34425	8.13051	8.25385	8.24603	8.59821	9.11248	8.33896	8.734	8.06545	7.49403	9.8343	9.58652	7.34651	9.17575	8.09131
sm_neg_551	7.3159	11.1867	10.5429	10.6209	11.6669	10.3711	8.48684	8.17564	11.8635	9.90316	10.0006	10.6166	9.67044	11.8776	9.72233	10.9774	9.47632	10.4739	9.76005	8.99312	9.08565	10.1002	10.6506	8.27657	9.35576	11.1649	9.29689	10.9097	9.59917	10.9348	10.4582	10.7491	9.83379	10.3371	9.35814	10.049	8.47972	10.2423	9.44201	8.85276	8.97341	9.87519	7.94043	8.48632	10.6056	9.90751	9.2987	9.01514	9.2583
sm_neg_553	12.5146	8.57445	11.3046	13.5849	13.031	12.036	11.1203	10.6672	10.5548	10.2826	11.7007	11.1329	11.0593	8.77075	10.634	11.8763	11.0475	11.2374	10.338	11.2855	11.2698	10.5562	11.1734	11.0696	11.1071	10.36	10.5472	11.0823	10.9904	11.3252	10.8603	10.4975	11.4068	11.01	10.9821	11.3217	9.95713	11.4015	11.2424	11.5419	8.13748	9.89168	10.1752	10.3607	11.0922	11.3989	10.9451	10.8978	10.4956
sm_neg_557	8.66408	10.5872	8.16879	8.51061	9.2732	9.55838	8.19834	9.00569	7.84355	8.59279	8.6136	8.68138	7.90381	8.77075	8.21501	8.47827	8.73529	8.64335	8.24501	8.52225	8.77811	8.90415	8.93297	9.29968	7.74607	7.81532	8.38914	7.79671	9.01574	8.78877	8.5094	8.16235	8.97907	8.6965	8.72701	8.64798	7.78403	8.18364	8.38528	8.41347	8.13748	7.94323	8.39499	8.75777	8.27588	8.30209	8.38539	9.0513	8.73182
sm_neg_558	9.1906	8.57445	7.73939	10.4459	8.40968	10.5657	10.3969	10.3423	8.36241	8.97964	8.6136	9.189	8.90903	8.77075	9.04995	9.08859	9.20604	8.74607	9.64168	8.49751	8.20166	8.77421	7.81481	9.0258	8.59403	7.81532	8.84934	7.97027	9.71505	10.1493	7.59453	9.13417	9.78917	8.0458	9.2975	7.64381	7.78403	7.89795	8.05191	7.82243	8.13748	7.94323	9.40855	8.68158	8.55414	8.30209	11.0073	9.40368	9.09569
sm_neg_559	7.90209	11.8178	10.675	10.6532	11.3806	10.1309	10.6151	9.9751	9.93948	10.4291	10.1458	9.83469	11.1106	11.8735	10.7516	10.2956	10.4125	10.0465	10.4656	10.8543	10.535	9.58855	10.1338	10.5525	10.6864	10.0518	10.799	10.9793	10.9057	9.27557	10.1666	9.58311	10.3155	10.4448	9.92899	10.2875	11.7109	10.2392	10.3467	10.8736	11.1356	10.3127	10.3602	10.3069	11.2354	10.7619	11.1675	9.55393	10.2216
sm_neg_560	9.46783	8.57445	10.7729	10.9405	8.40968	10.6	10.4442	10.332	8.06315	8.98254	8.6136	9.21487	8.77505	8.77075	9.30482	9.0812	9.03604	8.48922	9.14234	9.42188	8.07653	8.62005	7.63478	8.99705	9.73009	7.81532	8.54698	7.8575	8.87046	10.1903	7.59453	9.28925	10.0027	8.719	9.18778	7.64381	7.78403	7.77467	7.73992	7.82243	8.13748	7.94323	9.73973	8.25953	8.11463	8.53702	11.7922	10.3644	9.34058
sm_neg_561	13.0543	8.57445	10.9291	13.2907	11.1327	11.1442	10.6657	12.3311	10.0837	11.8193	10.6349	11.4158	9.67256	8.77075	10.2069	10.4194	11.4723	10.3985	9.59494	11.7006	11.783	11.4706	11.6805	10.1785	9.68507	9.68459	10.0175	10.009	10.2879	10.1286	11.5593	9.80256	10.0611	10.3856	9.86506	10.3658	9.57422	10.4117	9.71683	10.5336	8.13748	12.4081	11.7134	12.1519	11.8705	11.988	11.806	11.8549	11.7075
sm_neg_563	8.94338	13.1903	12.9377	12.1888	12.6878	11.4977	11.8777	11.2671	11.3042	11.6951	13.0535	11.2532	12.2063	13.1148	11.8594	11.8421	11.6475	11.3441	11.8062	12.1911	11.8295	10.8783	11.3844	11.9826	11.9502	11.2893	12.1329	12.1405	12.2713	10.5937	11.5411	10.863	11.4987	11.5162	11.0839	11.3811	13.3862	11.5238	11.5808	12.3529	12.3159	11.6019	11.7639	11.9836	12.1047	11.9424	12.2461	10.8361	11.3901
sm_neg_564	7.25139	7.99494	9.90819	9.51244	9.28377	8.97853	8.60499	8.25527	10.1824	8.29749	8.28728	9.49103	7.14482	10.2923	7.00644	7.55472	6.89812	8.63009	7.44738	7.3163	7.15189	8.71505	8.28988	7.09277	7.10139	10.6123	7.19436	8.49732	7.05198	8.72626	8.93453	9.91925	9.04923	10.0774	7.24996	10.1794	8.66877	10.3706	8.76863	7.20387	7.77036	10.1209	7.15753	7.3596	8.32994	10.8214	7.99605	8.80155	6.96866
sm_neg_569	11.1373	8.57445	10.9481	10.9842	12.2188	11.7655	10.8521	11.3092	10.4941	10.7684	9.0376	10.9787	10.6567	12.0525	10.4911	11.0319	10.8656	11.0835	10.2263	11.3566	11.1238	11.1379	11.1489	11.2597	10.2132	10.2839	10.5297	10.3371	11.0703	10.6034	11.1484	10.1487	11.3147	10.8895	11.0162	11.0187	10.4184	11.2813	10.4995	11.1059	8.13748	7.94323	10.7852	11.6075	11.5148	11.5327	11.1568	11.2582	10.8218
sm_neg_571	9.71549	12.5528	11.7391	12.1787	12.6859	11.7052	12.5793	12.1863	12.2968	11.0034	13.363	11.4601	11.3723	13.3407	11.0453	11.7606	11.6012	11.8313	12.288	12.2227	12.1105	11.469	11.7679	12.1856	11.3048	12.3178	11.1678	11.7957	9.00547	11.6113	11.63	11.7108	11.8604	11.7134	11.565	11.5111	11.7717	11.7565	11.3723	12.3778	12.7327	12.4173	12.0007	11.3599	8.09323	12.9129	12.0155	11.7582	11.4625
sm_neg_572	7.49084	12.6497	11.9027	12.286	12.6485	11.8353	8.6698	12.4828	12.8706	10.8353	8.30399	11.6632	11.408	13.4395	10.9397	12.0884	10.7091	11.9462	12.1053	12.2676	11.9951	11.6953	11.8266	11.9829	11.2341	12.5934	11.1731	11.8549	7.35032	11.9312	11.7056	12.0071	12.1781	11.9974	11.7562	11.8311	11.9387	10.9405	11.8519	12.1578	11.69	12.7213	11.8054	11.9349	8.1482	13.2924	11.406	11.964	11.607
sm_neg_576	7.79946	14.6889	12.8367	13.2946	14.1307	12.8412	13.2472	12.695	12.8608	12.7799	9.73539	12.2169	13.4757	14.6833	12.7094	12.8342	12.6989	12.825	12.9846	13.2144	13.105	12.1217	12.81	13.0758	13.283	12.8644	13.0964	13.1078	7.69205	12.0984	12.6059	12.2542	12.8548	12.9199	12.5252	12.8156	12.9853	13.1226	12.5741	13.3068	13.7756	13.1627	12.8291	12.3285	7.94262	13.7576	13.1874	12.3811	12.5544
sm_neg_580	7.47693	10.6587	10.8146	11.2848	11.1752	10.0349	9.99096	11.1118	10.766	9.66225	11.2246	10.1359	9.67584	11.8087	9.20849	9.85235	8.75278	9.85063	10.5908	10.8963	10.6424	10.4217	9.98185	10.7692	9.79983	11.279	9.4212	10.361	7.33298	10.1776	10.34	11.1196	10.4488	10.4104	9.73082	10.4157	10.4304	10.4823	9.56659	10.3637	9.91701	11.5553	10.3861	9.12199	10.1356	12.2117	9.44431	10.1414	10.28
sm_neg_587	7.70446	13.4855	13.4852	12.3614	14.8007	13.2446	13.6998	11.6767	14.5845	11.864	15.3795	12.0892	12.1666	13.2321	11.8076	14.2856	11.8897	13.5888	10.6355	11.1839	10.4413	13.0809	13.2494	10.5635	12.031	13.7332	12.0873	13.4906	7.04637	14.0672	13.9126	12.2665	12.6669	13.4757	12.7544	13.2604	13.4591	13.3726	13.3717	11.0885	13.1071	15.047	10.3679	14.2596	13.4624	16.3692	12.1517	14.1431	14.0505
sm_neg_589	7.15668	9.76599	10.4592	8.81962	11.2552	10.0627	10.3223	8.40791	11.6265	8.45477	11.9247	8.91879	8.69683	9.14067	8.42427	11.1467	8.33348	10.4632	7.39275	7.20834	7.02362	10.3295	10.1166	6.94837	8.69333	10.7036	8.75558	10.3587	6.93397	11.357	10.98	9.32574	9.46252	10.3916	9.6714	10.2081	10.4576	10.4178	10.4116	7.06336	9.39658	12.1337	6.90253	11.1714	10.0886	13.427	8.61963	11.3526	11.0796
sm_neg_590	7.15339	8.67536	9.65668	7.92602	10.3496	9.22872	9.39636	8.41322	10.7247	7.40765	11.0725	8.16338	7.85243	8.18344	7.43141	10.2935	7.383	9.63207	7.39085	7.20458	7.01916	9.38231	9.27966	6.94335	7.62577	9.78031	7.94316	9.59528	6.92987	10.5471	10.1228	8.47481	8.6082	9.49862	8.73145	9.41583	9.50674	9.41541	9.44361	7.05847	8.14262	11.1628	6.89815	10.2077	9.2412	12.4606	7.53395	10.5358	10.233
sm_neg_592	10.8631	15.4722	15.1691	14.0944	16.3291	14.8593	15.0286	13.2201	15.9488	13.4488	17.3308	13.5896	14.1494	15.0544	13.4185	15.8286	13.4171	15.2336	12.6181	12.5621	12.4268	14.4679	14.8259	12.549	13.8857	15.1558	13.8625	15.0467	7.67818	15.2662	15.5092	13.699	14.3985	14.9725	14.3468	14.7683	15.0521	14.9476	14.6339	12.7848	14.7952	16.4689	12.3072	15.6748	15.0551	17.8566	13.8913	15.5558	15.6372
sm_neg_600	14.3862	15.1507	16.3735	15.8065	17.9421	15.3258	13.4767	14.6991	17.044	13.7552	16.5753	14.6004	15.5821	17.6841	14.8949	15.891	13.2147	15.0025	15.3562	13.7172	15.1227	16.0765	14.6275	14.3953	14.3477	15.8005	14.8073	14.5946	13.6709	15.742	16.1451	16.5582	13.6626	14.3282	15.2407	13.6779	14.8152	15.0529	15.5103	14.3736	15.4325	16.0628	14.5197	13.5795	15.7405	15.7174	13.1512	15.6924	14.4235
sm_neg_601	18.0768	20.4053	18.1029	18.5657	17.3969	19.5844	18.0902	19.0326	18.3984	18.8556	20.3549	19.1306	17.8609	21.1878	18.6816	19.3185	19.4201	18.682	18.6202	19.1343	18.9801	18.9666	18.2566	19.2618	18.504	18.3223	18.3467	18.6927	19.7699	18.5206	19.0153	18.2155	18.7258	18.8159	18.7425	18.5026	18.7689	18.9679	18.354	18.6015	20.1208	19.2908	19.5162	19.7255	19.0935	20.1724	19.1186	19.5799	19.5677
sm_neg_609	7.77921	11.8864	10.4729	11.0072	11.6438	10.6635	10.7137	10.3355	10.6326	10.5113	8.68304	10.1392	11.0749	12.2265	10.3692	10.8603	10.4098	11.0513	10.5365	10.5968	10.6734	9.85846	10.5623	10.6367	10.9275	10.498	10.8174	10.88	10.6236	10.0675	10.4605	10.0025	10.5731	10.6314	10.3352	10.6429	10.708	10.7267	10.4233	10.6546	11.078	10.868	10.2899	10.6064	11.0091	11.495	10.7424	10.5376	10.8098
sm_neg_626	7.76272	11.2895	9.76696	10.1838	10.9172	9.9071	10.0404	9.71389	9.80042	9.7288	8.67271	9.25227	10.3888	11.087	9.82543	9.89044	9.83175	9.84425	9.95483	10.0836	9.97667	9.20842	9.90252	9.96334	10.2137	9.82512	10.0524	10.0945	7.65827	9.34288	9.52574	9.35557	9.79113	9.88512	9.67256	9.80677	9.87058	10.0248	9.64939	10.1049	10.7069	9.99619	9.71957	9.3105	10.4641	10.4403	10.2227	9.49586	9.57891
sm_neg_629	8.62537	15.5757	13.6713	14.4607	14.8483	13.3272	13.545	13.7666	13.1022	14.1461	14.8853	12.7492	14.6522	15.5976	13.5788	12.9936	13.4361	13.3039	14.2225	14.5773	14.4134	12.6158	13.3602	14.4913	14.3089	13.3506	14.1253	13.8423	14.2905	12.0561	13.4308	12.947	13.6072	13.8971	13.0283	13.7485	13.864	13.793	13.4094	14.5982	14.4696	13.785	13.9078	12.5737	14.1637	14.3852	13.9819	12.5898	13.4276
sm_neg_644	7.85073	11.7184	10.2053	10.7957	11.3301	10.0714	10.2303	10.3249	10.0144	10.4108	9.35364	9.59724	10.8783	11.7481	10.1995	10.0502	10.2029	10.1441	10.501	10.7912	10.5391	9.51499	10.1657	10.5572	10.5806	10.0651	10.5193	10.5144	10.2166	9.49326	10.0733	9.80418	10.2049	10.4464	9.97567	10.2993	10.4782	10.3201	9.97046	10.7098	10.9064	10.4393	10.255	9.42339	10.7391	10.9592	10.6003	9.72485	10.0026
sm_neg_653	10.4838	13.1501	11.9983	12.8686	13.2513	11.7514	12.7898	11.9252	12.4033	11.0893	14.111	11.5906	11.7214	14.4	11.7033	12.3632	11.6537	11.7644	11.7427	12.0439	11.7292	12.1546	11.2772	11.9652	11.4607	13.0967	11.4907	12.2856	12.2411	11.9745	12.0269	12.3021	12.4188	12.3463	11.898	11.607	12.7418	12.3866	12.3382	11.7685	13.2511	12.9628	11.5673	12.4206	12.4683	13.249	12.0049	11.7368	12.1807
sm_neg_684	7.018	11.6151	13.3287	11.6329	14.9984	12.5116	12.0195	12.8784	15.475	9.87279	7.47925	11.3348	11.065	14.4873	11.3973	13.6324	9.1001	13.1959	13.4654	9.97433	12.438	13.5956	13.0994	12.047	11.0084	13.6182	13.3922	12.0651	9.79743	13.7887	13.1169	13.617	8.56233	11.2349	12.9771	11.8621	13.6893	13.8201	14.8635	12.4255	13.8733	14.5181	12.7653	9.91873	9.4354	14.1731	10.4448	12.6694	13.036
sm_neg_686	15.2659	17.5418	15.033	16.1983	15.4568	15.8196	15.3284	16.044	15.5405	15.596	17.3977	16.1607	15.7548	17.1342	16.4049	16.6239	17.2685	16.4422	16.003	17.4696	15.9601	16.5532	16.6616	16.4434	16.9186	16.1863	16.4315	15.5229	16.8886	16.2178	16.7494	16.5826	16.9345	16.4625	16.6466	16.0121	16.5608	17.4603	16.3134	17.2797	17.6957	15.6739	16.476	18.3116	17.0192	17.644	16.4304	16.5573	16.2959
sm_neg_687	14.407	16.3345	13.143	14.0315	14.4613	14.2652	15.0234	15.9717	15.0126	15.1926	15.3466	15.4833	14.8515	16.0137	15.9483	16.0348	16.6025	15.8712	15.3134	16.7407	15.0409	15.7658	15.9145	15.6847	16.0423	15.4476	15.4934	14.4655	16.462	15.4243	15.8252	15.7925	15.9326	15.7977	15.4162	15.1261	15.6453	16.336	15.1683	16.1214	16.8991	14.6951	16.0748	17.2619	16.4794	16.6844	15.3669	16.2333	15.2474
sm_neg_689	11.7513	12.5254	11.9094	11.3302	12.8549	12.1149	11.87	11.5428	12.2025	11.6613	8.8189	11.5066	12.3041	8.77075	11.7879	12.665	11.4707	11.691	12.1768	11.9624	12.0143	10.9214	12.3243	11.8757	12.3606	11.9691	11.4479	12.118	11.9094	11.9058	11.4538	11.1557	11.9597	12.0933	12.1616	11.9304	12.3171	11.5642	12.0467	11.6101	8.13748	12.0402	11.9584	11.6943	12.1284	12.4774	11.8612	11.7195	12.0014
sm_neg_690	7.04638	10.4468	12.0575	10.3831	13.662	11.3671	10.9646	11.1111	14.1309	8.36106	7.52875	9.98842	10.7147	13.1003	10.6272	12.5958	7.65949	11.5656	11.5761	8.39703	10.5111	12.5409	11.4334	10.0483	9.25246	12.0985	11.1452	11.2704	7.90096	12.386	12.0996	12.0652	7.04629	9.67196	11.348	10.1062	10.3277	11.613	12.846	10.0981	11.5605	12.1953	10.1366	7.15192	8.48553	11.6239	7.92363	10.154	11.0233
sm_neg_694	16.2254	17.881	16.2598	16.2036	17.3875	16.14	15.3676	14.8958	16.0348	15.5295	16.6491	14.4623	16.9484	18.2846	15.9523	16.3219	15.0397	16.1904	16.5546	15.7463	16.6191	14.9228	15.9774	16.4281	16.2681	15.2051	16.5093	15.8254	15.7551	14.629	15.8735	14.865	14.1427	15.413	16.1285	15.2608	15.3612	15.8603	15.9212	16.7534	16.8698	16.0985	15.934	13.1593	15.5903	16.5389	15.559	14.7763	15.9063
sm_neg_696	13.8427	13.5584	12.169	12.2091	13.0768	11.797	12.02	11.5927	11.695	11.594	11.7625	11.5571	12.6277	13.4719	11.7866	11.6786	11.4742	11.8423	12.0091	12.1079	12.0785	11.1981	12.3058	12.2488	12.2758	11.686	12.1884	12.1616	12.2592	10.9523	11.6903	11.2336	11.9015	11.8728	11.6879	11.7655	11.9406	12.1225	10.4397	12.3189	12.6509	12.1814	11.7892	10.5027	10.8215	13.0851	12.181	11.3165	11.5972
sm_neg_699	7.66835	8.57445	7.71689	7.95398	8.40968	7.65031	11.044	12.739	9.50561	11.835	8.6136	13.2679	9.35205	8.77075	11.9423	11.7728	13.9794	10.1153	10.0299	13.3937	12.3244	12.4471	11.8715	12.4456	12.7745	10.9001	10.1571	10.612	12.3222	12.6602	11.2107	13.2206	12.4751	12.0281	12.2251	12.0525	11.4143	11.1291	12.6507	13.4074	8.13748	7.94323	12.9314	12.9788	10.9445	9.85937	12.1327	12.6828	12.2642
sm_neg_706	10.8162	14.8373	10.7161	8.63572	11.7553	11.7869	12.6021	14.1464	13.2627	15.1919	12.5246	15.6313	10.8743	15.4671	14.9072	14.2992	16.3035	14.515	14.164	15.2244	15.8895	16.0864	15.0394	15.8824	13.9222	14.3784	14.7787	14.3092	16.5662	15.0587	15.6903	15.1001	14.9614	15.9653	15.3025	15.5573	14.9441	16.7352	15.4975	15.0419	12.6081	16.0719	16.0027	18.4816	15.1569	15.0834	15.871	15.2651	16.2575
sm_neg_715	6.91731	11.3201	12.3137	12.1415	14.6526	10.9908	9.85504	13.3682	14.3693	9.26454	13.4027	9.20925	9.03161	14.1206	9.98365	10.9397	9.95484	11.7437	12.7766	8.30393	12.9655	13.7922	12.0181	12.5269	11.3691	11.1887	13.9478	11.5001	9.10393	14.1524	12.0231	14.7229	6.90267	12.0608	14.1728	8.92971	13.8384	13.334	13.3916	11.454	12.7038	14.2921	12.6128	7.02116	14.4098	13.7309	9.94541	13.9795	11.2948
sm_neg_718	14.723	15.3801	14.3941	7.95398	15.6275	14.3295	15.5897	12.1498	14.7427	15.0794	17.846	13.7004	13.9575	13.991	14.0368	13.4064	13.7401	14.4133	16.2427	15.0143	13.7537	12.7867	13.9664	14.7017	14.7101	13.8567	14.5801	15.0271	14.7958	13.6155	13.7103	12.8609	14.192	14.3573	13.7314	12.7548	14.0064	14.3562	13.4321	7.82243	16.2474	14.7808	13.8429	14.6028	14.2798	14.8133	15.9778	13.4244	13.8589
sm_neg_719	17.3646	18.068	15.9753	16.135	17.4514	16.1211	15.6674	15.0981	15.8009	15.6752	16.085	14.6716	17.2193	18.1989	16.069	16.1605	15.5099	16.3873	16.6499	16.2898	16.7208	14.6358	15.9877	16.4687	16.504	15.3009	16.6379	16.6525	16.517	14.2788	15.5694	14.6559	14.4108	15.3644	15.1379	15.4336	15.6908	15.9363	16.1901	16.8133	17.242	16.0714	16.3277	11.6036	14.8656	16.5365	16.1328	14.7618	16.0413
sm_neg_721	7.66835	14.0198	7.71689	8.37841	10.786	8.30808	12.3358	14.2821	13.3532	14.7771	8.6136	14.7477	7.90381	14.265	13.8989	13.2504	15.1771	13.2144	13.0303	13.7962	14.7456	14.2891	14.0227	14.2575	12.4031	12.9073	12.7701	12.6493	14.9212	13.4757	13.7979	13.4859	13.4369	14.6881	13.2577	14.4798	13.0973	14.2697	13.8093	13.652	8.13748	15.6399	15.1756	16.3246	13.4049	13.7716	14.1952	14.4635	14.8164
sm_neg_722	7.66835	8.57445	7.71689	7.95398	8.40968	7.65031	7.84128	8.4778	7.84355	11.6766	8.6136	12.1834	7.90381	8.77075	11.1151	8.9244	12.785	9.01809	9.57974	11.4006	12.8755	13.2617	10.7524	12.4124	9.63853	9.56267	10.7692	10.4018	13.7805	11.3522	11.9988	11.3888	11.0194	12.5059	12.2265	12.9773	11.1519	13.8031	12.0187	11.8596	8.13748	10.0708	12.7261	15.291	8.01348	10.9215	11.1037	11.8187	13.1105
sm_neg_731	7.66835	8.57445	7.71689	7.95398	8.40968	7.65031	9.83158	12.5119	10.8603	13.8852	8.6136	13.804	7.90381	8.77075	12.7132	11.6918	14.0764	10.8786	11.8976	12.568	14.1644	13.3136	12.6533	13.3538	10.8831	11.1102	11.1188	11.7315	14.337	12.4012	12.5586	12.218	11.6321	13.5628	12.2386	13.9542	11.7582	13.4102	12.573	12.3917	8.13748	12.3163	14.3265	15.3877	8.01348	11.8649	12.5937	13.5998	14.289
sm_neg_733	8.18722	16.1276	8.7691	11.1532	10.8589	9.75362	13.4239	14.5986	13.4061	14.7921	8.6136	15.0082	12.4324	14.2176	14.7871	14.0923	15.7437	13.4434	13.9454	14.599	14.9414	14.6672	13.7656	14.7328	13.1394	14.5117	13.1163	14.8417	15.2402	14.3948	14.0414	13.7911	14.3982	14.7486	13.7757	15.0138	13.3897	14.3446	14.1027	13.8645	14.6847	14.9486	15.0241	15.0392	9.64569	14.7332	15.8256	14.8295	15.7322
sm_neg_735	7.66835	8.57445	7.71689	7.95398	8.40968	7.65031	9.11193	10.8032	10.2079	9.83521	8.6136	9.52471	7.90381	8.77075	11.6938	10.7102	10.8851	11.1842	9.38098	12.4063	9.39528	11.3332	11.3928	10.2943	11.9477	10.0951	11.2436	8.80029	12.2033	10.8494	11.8257	10.7573	12.1781	11.0616	11.6254	10.6701	11.2518	12.8479	11.1598	12.617	8.13748	10.2865	10.6738	13.3965	8.01348	8.32085	9.67575	11.3597	9.89195
sm_neg_744	7.17699	11.3786	10.8768	11.6735	16.5182	13.4749	11.6501	11.7211	13.5249	11.7996	8.44961	13.907	12.0495	13.3182	10.9717	12.9372	10.2075	10.689	10.7611	10.8656	11.845	13.6784	12.4268	9.54108	9.36594	12.9185	14.2095	18.6402	14.8838	15.8181	12.8014	15.0471	10.7114	9.12641	10.4517	8.98247	9.76493	10.9895	11.0426	9.35971	8.80364	12.5057	8.99141	10.4208	9.76426	12.6169	8.21123	11.314	10.767
sm_neg_748	13.108	12.6751	12.8313	12.5775	8.40968	14.8765	12.4574	13.4203	12.5682	12.8541	8.6136	13.1626	12.1275	8.77075	13.2992	13.4757	13.8165	13.6995	12.5643	13.4809	12.7678	14.1173	13.5192	13.3778	13.4073	12.4773	13.4158	12.1581	14.2945	12.4655	13.6609	13.1253	13.8608	13.1894	13.1007	12.5241	13.1198	14.1514	12.6686	13.3519	8.13748	8.00631	13.678	15.723	14.0459	13.8579	13.4962	13.992	13.0071
sm_neg_759	7.66835	8.57445	7.71689	10.1999	8.40968	9.31012	10.7643	12.4511	10.0263	11.4526	8.6136	12.2227	8.64206	8.77075	12.2043	11.7494	12.7154	11.9073	9.69032	12.8498	10.1072	12.7835	11.3429	11.6644	11.9731	10.8591	11.1653	9.63876	12.8136	10.8877	11.7729	11.6085	12.1583	10.6179	12.0281	9.81401	11.2804	12.1668	11.1126	12.1433	8.13748	10.0125	11.7833	14.7271	11.9336	10.8296	10.9419	12.4984	11.0089
sm_neg_764	13.9932	11.7692	13.5988	14.4546	8.40968	15.7222	14.2128	15.1552	14.0383	14.9684	17.4229	15.709	13.6151	8.77075	15.2242	15.6487	16.3129	14.8924	14.2585	16.0711	15.4586	15.8036	15.3413	15.485	15.3414	14.5227	14.8098	14.6859	16.0751	15.0714	15.1594	15.468	15.7681	15.492	15.4985	15.2616	14.9335	16.0414	15.2391	15.8206	18.3041	7.94323	15.7158	17.4282	15.2241	15.7528	15.7437	15.8858	15.4915
sm_neg_765	14.9822	14.5286	15.9367	15.5475	16.1994	14.788	13.3486	13.5581	15.4765	12.9165	14.9507	15.2623	12.5092	16.3511	13.0101	14.3384	12.0378	13.9951	13.775	12.934	13.2135	15.2227	13.8785	12.8822	13.467	16.233	13.7578	13.102	12.6618	14.2736	15.3063	14.7489	14.4067	13.9694	13.5659	14.1275	14.5422	15.4367	16.3117	12.9732	13.6823	14.4873	13.2228	12.4933	15.5049	16.6493	14.5557	14.3985	13.9459
sm_neg_766	7.86944	14.4799	12.6067	13.4757	14.2946	12.6225	13.0611	12.6112	12.7462	13.0882	14.4354	13.1611	13.4013	15.9631	12.6714	12.9053	12.742	12.8354	13.1169	13.3618	13.3492	12.1847	14.0137	13.5341	13.3645	12.6482	13.3505	12.518	13.2359	11.8776	12.935	12.2055	12.9297	13.4468	12.8068	12.6806	12.956	13.0199	13.0084	13.4959	13.6484	13.156	12.9269	11.9233	13.8318	13.1909	13.2448	12.2652	12.4696
sm_neg_770	10.5539	17.4974	11.9267	11.613	13.7735	13.3102	14.0504	15.0678	14.3538	15.5609	8.6136	15.5521	13.6329	13.6119	15.0057	15.0553	15.9943	14.1285	14.9279	14.72	15.7095	14.9077	14.683	15.0013	12.9289	14.5456	14.106	14.9291	15.9769	14.5667	14.3599	13.847	14.7052	15.2348	14.3511	15.5926	14.2799	15.0514	14.2168	14.1809	8.13748	14.7607	15.2553	15.5969	15.8316	15.3396	14.7554	15.0409	15.8282
sm_neg_787	7.21644	11.2961	12.0563	11.7598	13.8888	11.0679	11.9117	10.9922	12.9314	8.86079	7.82537	11.4584	10.9506	13.3066	10.7824	11.7454	9.03619	11.44	11.4459	9.52575	11.2571	12.436	11.4816	10.2595	10.3051	11.9657	11.6415	11.1026	9.49053	13.1397	12.1072	12.6811	10.5919	13.002	12.3857	9.69506	10.9399	11.0876	11.7772	9.39073	10.7341	12.4253	10.8373	11.378	10.2567	11.6384	8.68579	12.2172	10.2811
sm_neg_788	13.4156	15.654	13.2141	14.4196	9.65773	14.6808	13.4757	14.1591	13.4384	14.1697	8.6136	14.4244	13.2827	8.77075	13.7428	14.5936	14.7689	14.0387	13.5533	14.5804	14.3614	14.3909	14.212	14.3036	14.0149	13.5247	13.8057	13.4757	15.1211	13.9728	14.4267	13.9051	14.6069	14.295	13.8609	14.1058	13.8989	14.9052	14.1829	14.3167	8.13748	11.4713	14.859	16.0461	14.6645	15.2046	15.2484	14.9048	14.7664
sm_neg_791	16.3805	19.2989	17.5446	14.6168	15.45	17.921	17.4242	15.6312	15.8748	15.8437	18.6723	15.7101	16.2074	16.7054	15.3014	16.0819	14.3075	15.9536	16.6057	14.8533	15.7698	14.7362	15.4408	15.2612	14.9155	15.4467	14.732	17.1839	15.2352	14.243	14.8905	12.6111	15.4743	16.2557	14.2052	15.2296	13.8486	16.9682	15.7088	10.2306	16.5801	15.8587	16.5121	15.7637	14.7979	16.7188	14.9968	16.4793	15.593
sm_neg_794	10.9202	9.39951	7.71689	11.5501	8.40968	8.86781	12.0354	13.7072	12.3017	13.2241	8.6136	14.0877	10.023	12.8153	12.1699	13.5551	14.8742	13.1611	11.1326	13.9092	13.4226	14.0659	12.9097	12.9257	12.7862	12.027	13.4281	11.774	13.2274	13.1923	13.4848	13.6048	13.2832	12.8278	13.0051	11.7992	12.0572	12.3307	12.7464	13.4105	8.13748	9.96427	13.8188	15.852	14.1554	13.2549	14.1598	13.7557	11.9855
sm_neg_811	8.39079	8.57445	8.83151	11.0958	8.40968	12.7191	9.38825	11.0611	10.3315	11.7666	8.6136	11.9405	9.77729	8.77075	10.8192	11.5417	11.4986	10.898	10.5087	11.2056	11.8562	12.1482	10.9532	10.9433	10.5755	9.16877	10.6682	9.8611	12.7524	11.1574	11.371	10.6965	11.4911	11.6845	11.2774	11.2382	10.9681	11.7096	11.2967	11.3017	8.13748	14.3925	12.1953	13.3442	10.7111	10.7106	11.8962	12.5276	12.8147
sm_neg_812	7.33165	15.1866	15.0476	14.8245	17.7343	13.896	15.5103	13.9757	15.8464	12.953	14.0431	13.9864	15.1824	16.5977	14.223	15.5462	12.4642	14.4756	14.6992	12.729	14.3472	14.6185	14.1115	13.6829	14.1568	14.8099	15.0752	14.5249	12.6151	15.2236	14.8727	15.0979	13.6678	15.6494	15.1429	13.6762	14.92	14.9225	15.0886	13.5702	15.5222	15.0904	14.0026	13.3705	14.0548	14.4389	12.5152	15.0447	14.3651
sm_neg_813	16.1944	17.9609	16.0253	17.4873	12.6338	18.0689	16.6443	17.4726	16.4718	17.3472	8.6136	17.5891	16.3453	8.77075	16.8043	17.8131	17.9063	17.4229	16.7469	17.7223	17.546	18.0099	17.3027	17.5592	17.36	16.5655	17.2189	16.601	18.4609	17.1121	17.7048	17.068	17.7955	17.6002	17.4898	17.1893	17.4587	18.1965	17.231	17.7564	8.13748	18.1149	17.8231	19.5511	17.8009	18.1761	18.3867	18.0356	18.0027
sm_neg_814	7.1822	12.4452	13.2095	13.0515	15.5502	12.3158	13.9476	11.9931	14.5604	10.6473	7.76565	12.5078	12.3714	14.8173	11.9637	13.6502	10.2981	12.7708	12.9151	9.73789	12.4755	13.4194	12.3823	11.5734	11.6203	13.4789	12.802	11.9762	9.51792	14.3128	13.2638	13.8709	11.8593	13.9778	13.7539	10.4027	12.2397	12.8989	13.8399	10.957	12.7148	13.4463	12.082	12.2483	9.46013	12.2317	9.20427	13.7976	12.0851
sm_neg_815	10.9105	15.5844	15.7735	15.4897	17.7528	14.6492	15.8528	14.5183	16.281	13.1778	13.7458	14.72	15.0369	17.1525	14.3487	15.5464	12.867	14.9761	15.1238	13.3534	14.7642	15.2338	14.6273	14.1958	14.4071	15.5618	15.2533	14.475	12.9407	15.8307	15.4348	15.7022	14.3179	15.6506	15.5775	13.7925	14.9314	15.228	15.22	13.8272	15.2091	15.5178	14.392	13.9765	14.3498	15.7119	13.2543	15.6209	14.3232
sm_neg_817	16.1736	18.786	16.7569	15.9063	19.7568	15.8822	15.7562	14.4074	16.155	15.6032	15.6632	14.8159	19.5062	18.4476	17.8313	17.8507	15.2397	16.4717	16.4099	15.5645	16.7681	14.7237	16.11	16.3002	17.5383	14.8313	18.5903	16.6131	16.9741	14.3262	16.5584	14.5562	15.4202	15.2393	16.7822	16.1945	16.8506	16.2804	17.403	17.3285	19.4532	16.2168	16.095	12.6735	15.7369	16.7724	16.2829	15.0883	17.6275
sm_neg_821	12.4414	16.1134	14.3104	14.0021	16.5479	14.2324	13.2835	12.7649	14.2403	13.8479	11.9978	12.7019	16.5609	16.5697	15.1746	15.7803	13.119	14.3793	14.5134	13.9628	14.624	13.3003	14.1729	14.1918	14.7281	12.6748	15.8539	14.6533	14.7592	13.047	14.5769	12.7663	12.8773	13.6133	14.7616	13.8376	14.2327	14.1136	15.8136	15.2942	16.2905	14.3096	14.1044	8.68682	13.7498	13.8623	13.7096	13.0449	15.5325
sm_neg_826	7.66835	8.57445	7.71689	7.95398	8.40968	7.65031	9.13523	12.7516	11.6917	14.0291	8.6136	13.8486	7.90381	10.949	10.9715	12.298	14.1535	12.0833	10.5273	11.9334	13.9464	13.8512	12.1404	12.6047	9.66391	10.7339	12.5155	11.231	13.4174	12.4452	13.4217	12.1744	11.1473	12.8213	11.6627	12.15	10.9064	12.1392	12.3653	11.8011	8.13748	10.3337	14.2327	16.3131	14.4649	12.9331	14.7625	12.9925	12.6218
sm_neg_834	9.67508	9.36406	8.6167	7.95398	10.8362	9.64777	9.89159	9.29356	9.33392	9.83193	9.0746	8.37078	9.4623	10.1464	7.9848	8.3649	8.63256	9.84106	9.32111	8.77826	9.32492	8.11774	8.69171	9.87826	9.72634	9.68599	8.66697	10.0598	8.77498	7.57122	8.87411	7.3943	9.84097	8.8081	7.8679	8.51895	9.51506	9.26871	9.37516	7.82243	9.28353	9.30675	8.0741	9.09258	8.01348	8.30209	9.62096	8.13604	10.0374
sm_neg_840	13.0092	14.5437	12.5913	14.5246	8.40968	15.3033	14.3354	15.3777	13.6088	15.0579	15.4634	15.9841	14.0288	8.77075	15.4562	15.9425	16.4997	15.2399	14.0562	16.6192	15.8226	16.098	15.2121	15.9693	15.9869	14.772	15.0779	15.1368	16.1246	15.8444	15.3882	15.977	16.2916	15.6118	15.9537	15.5981	15.5437	16.3794	15.7846	16.8072	16.3195	8.60528	15.8228	17.1212	15.444	15.8545	15.4361	15.9031	15.6728
sm_neg_841	7.15407	12.4006	13.0359	12.8364	15.0847	12.2737	8.78324	11.701	15.0158	10.5212	8.33259	12.9683	12.5799	15.0975	12.1961	13.9815	10.4559	13.1533	13.3335	10.5771	12.9157	13.4989	13.0873	12.1418	11.5876	13.685	12.661	12.2925	9.98628	13.2821	13.123	13.6663	10.0455	10.9118	13.2644	11.0371	12.8363	13.4735	13.9404	11.7321	13.4462	13.8289	12.9618	7.37812	11.3972	12.9116	10.844	13.1275	12.6822
sm_neg_853	9.59527	10.7792	9.71953	8.34496	8.40968	9.86923	9.75867	9.49295	9.63857	9.42681	8.6136	9.35335	9.95571	8.77075	9.40397	10.1395	9.41867	9.65653	9.73454	9.69546	9.14766	8.89551	10.0616	9.66715	9.97865	9.70281	9.66506	9.61735	9.79397	9.73573	9.66871	9.24226	9.73304	9.85335	9.81518	9.58136	9.19505	9.45183	9.89649	9.69152	8.13748	7.94323	9.51815	9.68872	10.0436	10.6094	9.69565	9.55334	9.72229
sm_neg_855	16.7727	18.7951	17.5083	16.6444	19.5668	16.6914	16.2599	15.6246	16.7067	16.0476	17.3791	15.0768	18.9237	18.5368	17.3687	17.7053	15.7156	16.8154	17.0624	16.1215	16.815	15.5726	16.5403	16.8353	17.4701	15.7079	18.4739	16.9331	16.9164	14.9523	16.9443	15.1944	15.4532	15.7195	16.5868	16.2806	16.4901	17.0738	16.9125	16.6087	18.8187	16.701	16.1689	13.293	16.1218	17.6588	16.3325	15.1602	16.7886
sm_neg_856	7.07634	10.3114	11.9	9.66353	14.7184	10.7276	9.81273	10.0798	13.3428	7.97245	7.581	9.88028	11.7464	11.9523	11.1281	12.8239	6.91783	10.9199	10.5946	7.11676	9.02467	11.9822	10.6683	8.33308	9.09537	11.9057	11.7777	11.0827	7.6954	11.4847	11.8237	10.9869	8.20249	8.70242	10.2879	10.8612	10.8273	12.2909	12.8902	8.60633	12.5823	11.2538	8.81471	7.18227	8.7901	11.0952	7.87064	9.64976	11.4105
sm_neg_857	10.1376	10.7763	7.71689	12.1234	8.40968	10.182	12.2911	13.3794	12.1995	12.2933	10.5409	12.9351	11.0025	8.77075	13.2228	12.2094	14.0233	12.8858	11.8926	14.1637	11.9919	13.2281	12.4374	13.4757	12.6421	12.6519	12.6049	11.5582	14.4513	11.8328	12.9384	13.6123	13.814	13.0044	12.3521	12.4133	12.101	12.8962	11.319	14.2448	8.13748	8.30249	13.2323	14.5878	13.1369	13.4895	12.8488	13.7104	12.203
sm_neg_858	7.66835	8.57445	7.71689	9.17829	8.40968	7.65031	8.95665	11.3138	8.39928	9.46409	8.6136	10.7792	7.90381	8.77075	10.8309	10.9195	11.8948	11.5774	8.51334	11.8652	9.33952	11.883	10.6965	11.2365	11.985	9.60308	11.6355	7.79671	12.4324	9.97662	12.052	11.451	11.5495	10.4349	10.9516	9.88513	10.6391	11.5263	9.75806	12.1318	8.13748	7.94323	11.0726	13.331	11.0264	9.60612	9.86842	11.8345	9.77954
sm_neg_862	13.1517	14.7667	12.1211	14.266	11.9446	14.6534	13.7567	14.6997	13.4043	14.6927	8.6136	14.6908	13.4129	14.3129	13.9395	14.6911	15.0203	14.5136	13.602	14.6592	14.6677	15.2404	14.3472	14.6527	14.8419	13.6427	14.3218	13.5971	15.6687	14.2021	15.0838	14.4364	14.8673	15.0595	14.7844	14.2896	14.6629	15.458	14.5655	15.0592	12.7907	16.0606	15.4051	17.0198	15.1843	15.5611	15.5449	15.1569	14.8743
sm_neg_863	10.6098	12.8799	9.61127	12.3574	8.40968	12.3993	11.4327	12.7027	11.0588	12.4259	8.6136	12.4716	11.3015	8.77075	12.0838	11.6468	13.0834	11.9009	11.364	12.4783	12.3752	12.7129	11.874	12.5457	11.7419	11.4354	12.0576	11.1047	13.4816	11.2385	12.4296	12.4633	12.6329	12.6003	11.9845	12.4101	12.1325	12.5328	11.4966	13.2507	8.13748	13.7408	13.118	13.7043	13.0251	12.9555	13.3876	12.9135	12.7237
sm_neg_865	10.049	10.0448	9.88226	8.64416	10.8232	9.54956	8.76838	9.02016	7.87	9.07932	9.50158	8.15502	10.7312	9.4582	10.6019	8.41269	9.80461	10.0585	9.96907	9.98642	10.1988	7.46411	8.5108	9.84097	11.6153	7.44659	11.5221	9.05171	13.9112	7.59492	8.66427	7.82551	8.48909	8.39839	10.0913	9.60132	10.0745	10.1819	9.00748	10.0417	9.9565	8.79029	10.1567	8.20599	9.72596	10.6863	8.94715	9.52239	9.41002
sm_neg_866	10.7368	11.4837	9.75374	7.95398	11.2836	7.65031	11.3125	10.6241	9.65324	11.2158	11.4708	9.62097	11.8541	11.0333	10.3697	8.55139	7.47868	8.67701	10.0172	11.1353	8.26873	9.63743	9.32617	10.6821	8.75071	10.7718	9.34072	11.1472	10.396	10.3538	9.01613	10.9902	10.6595	11.3311	9.91247	7.64381	9.81856	10.4797	9.16018	8.15192	9.99927	11.3326	10.7096	10.1823	10.8802	13.7454	10.5332	7.51063	10.2606
sm_neg_871	15.1904	16.0282	15.3458	7.95398	16.2699	13.2084	15.9152	15.0224	13.7173	15.01	16.6638	14.1796	15.1293	17.7405	14.6054	13.2859	12.2443	13.261	14.2594	16.2548	10.671	14.3667	13.8317	15.3066	13.7386	15.5543	13.8612	15.4878	15.178	14.9356	13.8419	15.4633	14.5316	16.3188	14.2196	12.9542	14.9429	14.9496	14.271	13.2835	15.5692	16.3319	15.1728	15.0441	15.5284	16.6414	15.7375	13.2871	13.8303
sm_neg_875	11.2116	15.2052	13.7702	12.5185	17.1176	12.0278	12.3869	11.1127	12.7906	12.672	13.5566	11.2421	14.7865	14.8898	13.7139	14.2992	11.1634	12.8348	13.2511	12.5942	13.3335	11.5217	12.6797	12.4311	13.2671	11.0536	15.3393	12.0161	13.082	11.1885	13.3399	11.7128	11.8581	14.6665	14.4504	11.2263	12.3787	11.8769	13.7705	14.7079	13.9871	11.0729	12.7296	14.3793	9.32587	11.8107	11.8599	11.6188	12.3145
sm_neg_891	8.63669	13.8204	13.9734	13.9858	16.1148	12.6286	13.2103	12.9783	14.44	11.2991	15.4257	12.6147	13.1691	15.0731	12.6902	13.4743	11.6618	12.8296	13.2492	11.019	13.4304	14.1038	12.8821	12.9137	13.0412	13.3906	13.9392	12.6994	11.1331	13.5658	13.6148	14.218	11.9644	14.0326	14.6913	11.8144	13.4507	14.0015	13.4826	11.8214	13.4221	14.0295	13.0121	11.1038	13.7397	13.878	11.4157	14.1571	12.3323
sm_neg_894	13.9444	15.3104	13.231	14.7718	8.40968	15.7247	14.3947	15.3845	14.6275	15.973	8.6136	15.9252	14.5654	8.77075	15.3289	15.7865	16.1394	15.6329	15.1041	15.6917	16.4951	16.6237	15.5692	16.0448	15.1039	14.6132	15.4553	14.9937	17.236	15.3296	16.3154	15.1919	15.618	16.2635	15.7843	16.0623	15.9078	16.9156	15.6226	15.7783	12.2627	17.3174	16.695	18.2358	16.3651	16.6262	16.1091	16.2549	16.5049
sm_neg_899	7.66835	8.57445	7.71689	10.5868	12.0759	7.7317	11.2422	13.1859	12.4735	13.7765	8.6136	13.6104	7.90381	18.7151	12.8822	12.9709	13.9554	13.2614	11.996	13.2036	13.3716	13.8962	13.4394	13.3978	12.7405	11.7381	12.9385	11.6228	14.3718	12.9798	14.0545	12.8349	12.6649	13.565	13.0547	13.0111	12.9219	13.7912	13.1818	13.0879	8.13748	16.423	14.0685	15.872	14.6854	11.1859	13.8836	13.5609	13.7777
sm_neg_901	8.07537	16.9881	15.9824	15.5321	17.479	15.2738	14.2466	14.0796	15.0859	14.9148	16.8826	13.6768	16.9105	17.6629	15.7412	15.342	14.5208	15.0125	15.761	14.8496	15.9578	14.5792	14.6182	15.3693	15.8994	13.4307	16.3812	15.4025	15.5841	13.6511	15.6674	14.5251	13.7685	14.3172	14.9467	14.2867	14.838	15.0226	15.0548	15.8927	16.1067	14.9166	15.4028	11.2756	15.5537	15.053	14.7529	14.147	14.6501
sm_neg_931	10.5782	9.69786	10.3276	7.95398	10.7587	7.65031	11.1054	9.77896	8.99819	10.0674	10.832	9.57262	8.27573	10.6775	10.0453	8.83899	8.18018	9.19784	9.90009	11.018	7.81248	9.55686	9.38805	9.76026	9.30126	10.7456	10.5519	11.1427	9.83882	9.50267	8.81448	10.5741	9.98219	11.609	9.30124	7.82533	10.588	10.3118	9.33335	10.349	9.68777	11.1271	10.4222	10.3105	10.6717	10.6413	10.8394	8.73798	9.74094
sm_neg_941	17.1023	16.4494	13.1524	12.0226	18.378	12.4052	11.5412	11.24	13.3792	12.7482	14.1134	10.0467	16.7668	16.7151	15.5883	15.4497	12.1212	13.6613	14.1161	13.6897	14.8692	11.6974	13.7129	13.6063	14.6362	10.3497	16.5202	11.7691	13.462	10.1905	13.7813	10.9326	8.45032	12.3059	14.5044	11.2058	13.0338	11.0185	15.7496	15.9472	15.4986	11.8853	13.7509	12.5007	12.894	10.6994	12.7981	12.1042	14.0454
sm_neg_952	11.5271	12.1244	10.605	9.95767	11.8825	10.5003	10.4272	10.2916	10.3879	10.7274	10.1658	9.49189	10.6177	11.4735	11.2345	10.9083	10.5696	11.2356	11.3189	10.6247	11.485	9.5612	10.7724	11.0923	11.4835	10.0262	11.4601	10.4838	11.6853	9.31762	9.81126	10.32	9.94279	9.15354	10.953	10.0014	11.1698	10.463	8.49254	11.3755	11.707	11.121	11.5291	8.06479	12.314	11.9188	10.7508	10.568	9.78013
sm_neg_959	14.8443	14.7318	14.0575	7.95398	16.5311	12.4923	15.2333	14.4955	12.6124	14.7842	15.3943	13.9897	14.4083	17.0069	14.2612	13.2338	11.2499	12.8116	13.5398	15.6049	10.0958	13.9902	13.9847	14.5169	13.8041	15.3592	13.4878	15.3331	14.5592	14.5918	13.7835	15.0526	14.4413	15.2413	14.0258	12.521	14.7751	14.5799	14.2143	13.4628	15.1895	15.6818	14.905	14.65	14.7435	15.5918	15.2197	12.7536	13.6625
sm_neg_967	9.88157	11.0269	9.22323	8.89118	10.7809	9.39219	8.67647	8.68237	9.29496	10.3724	9.09065	9.00426	9.60749	11.0469	9.28114	8.48731	9.51256	9.62876	9.41367	10.11	9.37515	9.28262	8.19851	9.67083	10.1874	8.78575	10.3865	8.93333	10.261	8.09042	7.82664	7.82332	9.73257	8.45822	9.92558	8.4608	8.32733	8.53261	8.68015	9.79216	10.029	9.2723	8.93463	8.11623	8.39172	10.4025	10.1295	9.34373	8.5547
sm_neg_968	7.89962	9.13633	8.2039	7.95398	9.92827	8.88215	9.67623	8.78929	8.18877	8.76502	8.6136	8.50409	7.90381	10.7525	8.78012	9.01214	7.47868	8.22401	8.35715	9.38351	8.48309	8.26121	8.30379	8.55602	8.95266	9.22795	8.95573	9.10628	8.06447	8.6974	9.22139	8.06912	8.71633	8.00733	8.06909	7.64381	8.68735	8.89913	9.4184	7.82243	8.13748	8.58841	8.8588	9.15209	8.79715	8.81348	9.06881	7.51063	7.79509
sm_neg_969	9.81988	10.9733	9.06711	9.46301	10.7071	10.2819	8.37419	8.55951	7.99013	8.66125	8.97722	8.20117	9.39799	9.42069	10.3716	8.57272	8.93154	8.00091	9.06408	8.93225	10.3021	8.00985	8.19295	9.23389	8.42041	8.86831	10.3237	8.23919	9.70353	6.69702	7.9012	7.1306	8.55591	8.69769	8.86149	8.25686	7.08003	9.00516	9.40224	9.92599	10.1827	9.33434	8.55646	8.2236	8.19767	8.46697	10.1914	7.25073	8.1212
sm_neg_983	9.21904	10.7657	8.57993	8.37353	9.72846	8.04238	7.75779	8.2563	9.05219	8.93271	8.98272	8.02605	10.3179	9.43053	9.90542	8.50153	9.19065	9.79973	8.1286	9.77571	9.43929	7.00224	8.62707	9.30025	8.74297	7.68692	9.95966	7.90409	8.85613	7.8123	7.97005	7.71206	8.16451	7.98828	8.12406	8.69687	7.97743	8.39575	9.09607	8.58346	8.69786	8.15696	8.89777	8.23028	7.69498	8.13289	9.11221	7.59272	8.40413
sm_neg_995	8.17184	11.2188	9.62036	10.3621	9.97605	9.62551	8.88772	9.08145	9.44894	9.09542	10.7375	8.63404	10.5949	9.40996	9.55821	9.1197	9.40799	10.0049	9.51492	10.1075	9.73006	8.5133	10.5294	10.264	10.8164	9.06571	10.1286	9.50209	10.5365	8.42617	8.86881	8.94418	9.53331	8.92252	10.414	8.95345	8.75065	10.6039	8.46509	9.81497	10.0421	8.97272	10.01	8.05726	11.393	10.1584	9.49003	9.47913	9.07043
sm_neg_1003	7.91006	8.5996	7.71405	8.74178	8.94401	9.34097	7.76197	7.34602	7.62943	8.3013	8.765	7.36043	8.6102	9.04138	7.59549	7.82919	7.66315	7.82444	7.64031	8.32487	7.85699	7.19343	8.49239	8.12827	9.96294	7.5964	8.72806	8.27939	9.68209	7.77473	7.72222	7.18186	7.89486	7.697	7.78556	7.95566	7.46934	8.95149	8.13183	7.92423	8.6806	7.79421	7.62311	7.96587	9.95506	8.09851	8.48543	7.41995	7.74045
sm_neg_1012	11.8012	12.9464	11.9748	12.4189	13.5139	12.1726	12.3837	11.9397	12.1628	11.7234	14.1668	11.5639	12.4351	13.7156	11.7273	12.2188	11.9707	12.0471	11.9327	12.1784	12.2436	11.5415	11.749	12.1158	12.1583	12.3655	12.3541	12.2049	11.866	11.6022	12.1894	11.6243	12.1491	12.0504	11.9778	12.029	12.3863	12.2497	11.7214	12.4447	13.0339	12.1906	12.0825	12.2832	12.5175	13.1136	12.3219	11.7326	11.8665
sm_neg_1016	17.3333	20.9939	17.7491	17.6129	17.0708	13.1994	15.6793	14.8416	11.9077	17.4634	16.1203	14.096	17.8825	14.2091	15.9534	10.537	15.8793	11.2006	17.4204	16.5545	16.584	12.9171	15.973	17.1503	19.6757	13.4701	16.7235	15.9375	19.9609	15.3148	11.7468	14.7858	15.5179	16.461	15.6643	15.4803	16.8662	15.1144	10.4614	15.9734	16.8929	11.4357	16.5861	8.60468	16.2703	16.6408	16.1028	12.5895	12.1841
sm_neg_1020	10.7481	12.6249	10.6438	9.64575	12.3628	9.96697	10.5588	9.65688	10.3556	11.0024	10.993	9.47419	11.6604	11.5441	10.2718	9.67334	10.9241	10.6316	10.2273	11.9306	10.6226	9.80313	8.24307	10.5048	11.2177	9.66957	12.3562	9.78407	11.2958	9.25457	9.28279	9.71906	10.2346	9.94153	11.0507	10.097	9.93259	10.4507	8.67668	10.5907	11.1931	9.5466	9.65115	8.11528	9.79794	11.2084	11.5424	10.3843	10.1063
sm_neg_1026	16.2331	19.139	15.8141	15.8971	17.6162	16.7839	16.1719	15.4816	15.3752	17.1074	18.0834	14.2273	18.9499	19.4328	18.1845	16.6811	18.0142	17.2031	17.8532	18.079	18.1638	14.3047	15.6755	17.7608	18.4497	15.289	18.8232	16.8926	19.0798	14.01	15.0278	14.8795	16.0775	15.9503	17.2625	17.4228	16.5554	16.5257	15.3116	17.8155	18.0483	16.6997	16.5246	11.5686	17.0979	17.3137	17.5332	16.457	15.3826
sm_neg_1028	9.10787	11.019	8.13007	7.95398	12.5347	8.50807	9.0265	8.4952	8.47903	7.57976	9.35899	8.48325	8.10747	13.3302	9.15173	7.84638	7.47868	8.08727	7.68792	8.1548	7.71658	7.90951	7.97747	8.72604	9.62445	9.12217	8.55836	8.1113	7.97138	7.9795	8.06505	8.23569	9.09656	8.16672	9.25167	7.64381	9.49535	8.35263	8.73938	7.82243	8.27312	8.68204	8.08149	9.12791	8.96958	8.97553	8.91212	7.51063	8.15563
sm_neg_1041	19.5067	21.3661	18.6229	19.1282	20.6946	17.8786	19.4911	17.4847	18.0684	18.5976	18.9298	16.854	19.451	21.1196	18.5956	17.595	18.8855	17.9966	18.8512	19.6585	19.0736	16.6201	18.6661	20.1255	19.4744	17.7302	19.3417	19.6303	19.3853	16.9441	17.6894	17.3971	17.8019	18.5135	18.0372	18.0185	17.8705	18.6586	10.3988	19.5842	20.2201	18.3644	18.8149	8.11311	18.8413	18.87	18.8446	17.0612	17.3727
sm_neg_1043	9.67454	11.7124	10.0977	11.0642	8.40968	12.0774	9.83878	11.5645	10.7951	11.8487	10.05	11.591	9.42086	9.70137	11.008	11.7289	11.6736	10.8577	10.5743	10.21	11.1584	11.7546	11.9604	10.8824	9.81175	10.0419	10.5917	9.7198	12.2324	10.8624	11.7165	10.067	9.95609	10.9936	10.407	10.5896	10.281	11.9553	11.0539	10.2349	8.13748	12.1189	12.4727	13.5589	11.9727	12.3613	13.1737	12.1419	12.3632
sm_neg_1047	9.12299	12.3941	9.9161	8.618	12.3999	8.61813	9.91612	6.59755	10.6607	8.57197	9.52478	7.06635	15.3906	13.2933	13.9478	12.8547	9.0702	10.5027	10.2424	10.2131	10.7969	6.52622	9.0335	10.1772	11.927	6.49781	14.8467	9.47898	9.94638	5.69093	11.01	6.63819	9.55519	7.47149	10.1557	10.1871	11.0933	10.5606	15.8366	12.623	15.8278	9.06145	10.3489	8.8886	9.27929	7.07693	10.4738	8.71792	14.4608
sm_neg_1057	8.04077	10.1247	8.43713	8.38011	9.50677	8.50172	8.88704	8.67362	8.0285	9.05381	8.84688	8.58905	8.91359	9.18773	8.61223	8.64643	8.9683	8.77908	8.52073	9.2468	8.83905	7.2151	9.26988	9.64026	9.39377	8.15817	8.6483	9.0517	9.10282	6.93649	8.06108	7.17875	7.97952	7.64253	9.3091	7.51659	8.38254	7.78335	8.49446	8.84079	9.11849	7.71361	8.47405	8.06532	9.52864	8.98145	8.43692	8.51793	7.85651
sm_neg_1069	10.3871	11.6904	8.98039	9.07857	11.0808	9.35864	9.50582	9.29682	8.77287	10.402	10.1356	8.50668	11.0825	10.4323	9.87234	8.66618	10.1539	9.59165	9.84	9.8512	9.70829	8.71186	8.11399	9.7964	10.8538	8.18368	10.8451	9.48968	12.453	8.3185	8.67406	8.83731	9.64452	9.40415	9.68205	8.78137	8.69614	10.0475	8.84387	9.2817	10.2625	9.06223	9.15767	8.16113	9.46357	10.6701	10.1842	9.46316	8.87685
sm_neg_1071	8.21919	9.91226	8.36192	8.22392	9.75517	8.32098	8.73035	8.52232	8.09365	8.87472	10.0941	7.48023	9.29526	10.0445	8.5837	8.01946	8.49996	8.22783	8.25312	9.12191	9.30881	7.10812	8.31747	9.28057	9.76139	8.06299	8.39672	8.71053	9.77359	7.64071	7.80414	7.04556	7.99529	8.23943	8.67448	7.67366	8.05317	8.06043	8.56204	9.74282	9.19436	7.6986	8.97248	8.08385	9.54824	8.69251	8.96307	7.33298	7.86761
sm_neg_1083	7.85666	11.0823	9.27919	9.80906	10.5115	9.38709	9.94044	9.14904	9.33512	9.48905	10.9554	8.75462	10.2616	10.4756	9.39789	9.78487	9.69938	9.53782	9.77044	9.82168	9.81734	8.65629	9.3257	9.71817	9.88607	9.07782	9.93451	9.68139	9.77542	8.76002	9.31726	8.52611	9.31371	9.55925	9.47201	9.47494	9.61771	9.54383	10.0009	10.0131	10.3534	9.77319	9.63338	8.36689	7.9117	9.47278	10.059	8.9904	9.2046
sm_neg_1093	9.30774	13.2549	10.1123	8.70234	13.6024	8.82236	10.6237	6.45116	9.67195	9.597	9.64051	7.02156	16.5342	11.7912	14.9461	13.0431	9.05547	8.55248	10.0596	9.33063	10.6197	6.42459	9.65953	9.34469	13.0015	6.33047	15.7773	10.7511	11.7502	5.47829	10.7825	5.9534	8.80006	7.19067	9.14681	10.1976	10.183	9.35973	15.2844	13.3893	16.7194	8.7954	10.531	9.02916	7.12741	6.92132	10.0041	8.43446	14.6712
sm_neg_1095	8.24315	13.9428	12.537	12.9601	15.055	12.3102	13.5153	11.8521	11.5741	12.7896	13.1918	11.5996	13.4398	14.0242	13.0706	12.2305	12.1071	12.1445	13.066	12.0243	13.3891	11.7096	12.1191	12.8223	13.0606	10.7768	14.0534	11.6791	12.7593	12.0098	12.9533	11.9034	11.2302	14.0742	13.2249	10.9379	11.7868	11.6788	13.5605	11.9052	13.0244	11.1368	13.0146	12.1335	7.70281	10.3334	11.8099	11.2591	11.2336
sm_neg_1096	12.4816	13.4757	11.8051	14.2572	8.40968	13.6078	12.6822	13.3209	12.845	12.6292	8.6136	13.137	12.0426	11.0226	12.4599	13.2235	13.3309	12.4724	11.9845	12.8941	12.75	12.8856	12.7676	12.8123	12.3762	12.2932	12.1356	11.9846	13.4757	12.3073	12.4243	12.5423	12.9283	12.558	12.2482	12.2234	12.1152	12.7672	12.4884	13.2485	8.13748	12.9689	13.34	13.8219	12.939	13.4746	14.3213	13.3818	13.2972
sm_neg_1097	8.15762	18.1572	16.4534	16.6234	19.0702	15.8324	17.2723	15.563	15.4216	16.1076	17.3586	15.2423	17.1654	18.2297	16.5195	15.7348	15.5782	15.8126	16.7916	15.9646	17.0506	15.2208	15.709	16.5783	16.8168	14.7831	17.5233	15.547	16.4034	15.4782	16.5136	15.4587	15.1901	17.5548	16.4913	14.7379	15.5383	15.6016	16.2144	15.8952	16.9273	15.2625	16.6963	14.9986	10.2386	15.4127	15.6699	14.8841	15.0187
sm_neg_1132	8.36561	10.4175	8.78093	8.79414	9.75911	7.98439	8.63586	8.53755	8.70691	9.59746	8.92813	7.8139	10.1007	9.56338	9.12447	7.88428	9.01008	9.1635	8.9809	9.64638	9.02242	7.51879	8.11759	7.91101	9.94864	9.0218	9.26493	8.11892	10.3392	6.78722	8.15104	8.14256	8.63618	8.06578	8.34114	7.94889	7.37113	8.74835	8.85427	8.77575	9.26089	7.79551	7.96641	8.16398	8.47288	8.87661	9.65072	8.77677	8.23561
sm_neg_1136	11.6581	8.57445	11.4804	12.6571	8.40968	14.0847	11.4897	12.8021	12.0194	12.6712	8.6136	12.823	11.7615	8.77075	12.2415	13.7011	13.1667	12.9484	11.814	12.3858	12.5909	13.4116	13.1153	12.4928	12.1159	11.6883	12.4151	11.3462	13.4217	12.5498	12.8047	12.2147	12.4706	12.1437	12.6898	11.8827	12.4675	12.8065	12.6377	12.7772	8.13748	12.7919	13.2426	13.9646	12.9012	13.1464	13.7137	13.4104	13.2709
sm_neg_1138	16.9073	18.8232	16.2804	16.5272	19.1213	15.8341	17.546	15.4309	15.5677	16.4245	17.6267	14.9016	18.0647	18.5705	17.0035	15.9034	15.8996	15.658	16.8326	16.0573	17.2561	15.252	15.3674	16.7382	17.1469	14.7958	17.8071	15.7199	16.3052	15.2066	16.4964	15.6022	15.1107	16.8533	16.1341	14.8662	15.7947	15.7692	16.2557	16.3987	17.7616	15.3042	16.8245	13.4757	16.6319	14.5667	16.0151	15.1997	15.6249
sm_neg_1139	8.49658	14.7629	12.2068	12.6438	14.8654	12.2409	13.446	11.3698	11.3384	13.3281	13.411	11.0446	14.5217	14.5248	13.7966	12.4608	12.1874	11.9906	13.165	11.9897	13.6497	11.5297	11.5614	13.0856	13.477	10.1664	14.5416	11.3715	12.7848	11.3804	13.0044	11.8417	10.8295	13.0679	12.9472	10.5988	11.616	11.6978	13.7886	12.4321	13.9572	10.6699	13.2487	9.27354	7.56583	8.66305	12.0433	11.2617	11.9937
sm_neg_1179	8.55434	15.2892	13.5505	13.4343	15.7241	13.0036	13.6597	12.2907	12.1067	14.0671	14.0743	11.4576	13.2763	15.8728	13.4794	12.5469	12.7903	13.2371	14.229	13.5662	14.8366	12.1665	13.2035	13.8732	13.9744	11.2678	15.6014	12.1072	14.1522	10.679	13.8421	12.1362	10.6778	14.3544	14.1261	10.3113	9.91619	11.4812	14.3558	13.7722	11.4025	10.7886	13.6426	12.2281	7.53461	11.1253	13.0967	10.1353	8.77576
sm_neg_1207	8.26693	13.2195	10.5288	10.2063	12.0793	10.508	9.28033	11.2298	10.3678	11.7404	12.1488	9.81586	11.7989	9.44095	11.1512	9.82301	9.89811	11.2865	11.3368	12.0754	11.5906	8.28368	11.0422	11.3476	13.2132	9.46924	11.9468	10.3812	11.5198	8.70222	9.98	8.9994	10.7835	10.4249	8.13313	10.7974	11.4029	11.6041	9.12189	11.7205	12.2137	10.9671	9.8893	8.23737	12.9668	11.2457	11.5987	8.02472	10.0359
sm_neg_1263	14.2097	14.1153	9.3394	14.4625	9.24956	12.7253	6.81396	8.46933	8.30357	15.5574	14.0227	13.2729	17.6732	11.8579	14.1101	13.9377	10.424	9.45717	15.1313	12.7278	12.8781	13.209	12.0741	12.9329	14.0259	7.99713	11.5908	10.0766	10.0747	10.955	13.3985	6.08367	13.3182	12.5495	14.2488	10.3507	9.2688	11.2311	11.5982	14.3383	9.28635	11.3392	13.5409	8.91641	14.3466	16.8293	15.8176	12.7329	13.2845
sm_neg_1278	8.11701	10.6237	7.71161	8.15879	9.14685	7.94882	8.96827	8.86182	7.4461	9.67535	8.9649	7.31026	8.39577	9.27309	7.73164	7.85646	9.37784	8.60333	8.33026	8.91968	8.22094	7.07959	8.06619	8.65166	11.1533	8.9809	8.96905	8.17073	9.08973	6.84875	7.83155	6.99997	8.02889	8.7133	7.98711	8.51151	8.50141	7.18947	8.70596	8.97395	9.50775	7.66661	8.37496	8.12331	7.77098	7.92421	8.92794	7.30975	8.23672
sm_neg_1319	8.33698	10.3788	9.43994	7.95398	8.40968	8.66056	7.84128	7.58331	8.10277	7.43756	9.38225	8.39102	7.90381	11.0522	8.61239	7.79735	7.47868	7.69854	8.86277	7.79158	7.71658	7.99638	9.17293	8.48599	8.12431	7.90285	8.39559	8.43803	8.4724	7.61831	9.44847	7.68426	7.73832	9.35075	8.38913	7.64381	8.15522	9.77913	8.41253	7.82243	8.13748	9.53629	8.39051	8.06062	8.75071	8.67299	8.08782	7.56476	7.54227
sm_neg_1322	7.66835	18.2	12.3305	7.95398	8.99358	13.3485	14.241	7.58331	7.84355	13.0474	9.60868	7.97237	7.90381	8.77075	9.12317	7.79735	7.47868	15.2332	7.68792	7.79158	8.43679	15.0612	12.5495	8.92275	13.0923	7.81532	8.0415	10.0277	7.57148	9.20595	7.59453	12.0135	13.3614	7.70379	7.55015	8.25076	9.94688	13.0078	10.0322	9.29516	12.309	10.7305	14.0484	7.782	10.6957	11.3381	12.6813	11.4046	7.54227
sm_neg_1324	8.73944	16.9017	11.4361	7.95398	12.6466	11.872	13.0142	7.58331	7.84355	11.7721	8.6136	9.32844	7.90381	8.77075	9.18404	7.79735	8.61471	14.2163	7.68792	7.79158	9.29093	13.5599	10.7798	7.72842	12.361	7.81532	10.537	8.47079	9.36762	7.36512	7.59453	11.5441	12.7928	8.66292	7.55015	9.27143	7.78403	12.839	8.13017	10.6128	8.13748	8.80723	12.2548	7.84833	8.17878	13.5841	10.7831	9.7618	7.54227
sm_neg_1327	10.1639	14.9359	13.9972	14.0572	14.9454	13.6462	10.8538	14.9736	14.3711	12.8132	15.3225	13.5397	13.5677	15.9344	12.9935	13.7912	12.8531	13.7417	14.9318	14.9304	14.8476	13.6619	13.7579	14.8798	13.4754	14.7883	13.1231	13.9685	13.0438	13.4257	13.667	13.4296	13.9845	13.6485	13.4356	13.4374	13.7995	13.9696	13.4831	15.1452	13.953	14.6564	14.6958	12.2629	14.1935	15.3759	13.4497	13.6252	13.694
sm_neg_1332	15.0438	18.9755	14.9516	13.3891	18.3887	15.8847	16.6546	7.58331	11.0166	9.75875	17.0446	14.6846	16.0952	17.2304	14.3838	14.6536	15.1838	12.2111	13.9634	11.26	15.2892	11.8209	14.7879	7.72842	17.4118	15.0821	17.5575	7.79671	15.9757	7.36512	16.1414	16.1766	16.7196	15.321	7.55015	15.7538	7.78403	17.9543	11.8623	16.6343	8.13748	13.7667	12.9536	15.2281	16.7797	19.5678	12.9199	11.7698	14.5211
sm_neg_1334	9.26937	17.3524	11.3214	10.9338	12.782	11.8872	14.244	8.66566	7.84355	12.297	10.1486	9.11426	9.9713	11.38	9.16565	7.79735	9.48224	15.6179	8.25349	8.63853	8.67215	15.0925	10.6427	9.47184	12.796	9.09596	11.1572	7.79671	10.2352	7.36512	8.77033	12.9043	12.7465	9.11765	7.55015	9.57513	7.78403	13.361	8.50658	13.7094	8.13748	9.96965	12.7427	9.67178	11.3694	13.5105	11.6519	8.75337	7.54227
sm_neg_1347	9.59668	12.8208	10.6387	11.6859	9.53179	12.5275	9.33178	11.4366	10.8846	10.6158	8.6136	11.8024	10.8275	8.77075	11.0944	12.1373	11.7679	11.1039	10.8094	11.3897	11.4506	11.3698	12.2618	10.6075	11.5965	10.1272	10.9946	10.3575	12.0868	11.2825	11.5654	10.1109	10.9082	11.0978	11.2803	11.5183	10.8334	11.8296	11.1807	11.4607	8.13748	11.1952	11.8255	12.4737	12.3064	12.0621	11.3711	12.2502	11.5113
sm_neg_1366	8.88619	8.57445	11.3828	8.89502	10.1486	13.3307	14.8777	10.8484	7.84355	13.2556	8.6136	11.0762	7.90381	8.77075	9.62685	7.79735	7.47868	12.982	8.0884	11.3582	7.71658	13.8449	10.6379	8.16969	11.978	7.81532	9.15324	12.9187	11.3346	12.3899	11.2893	13.4757	13.1061	14.4603	7.55015	7.88658	7.78403	12.7916	8.11168	12.7786	8.24434	9.70976	12.9825	14.1065	15.5248	15.3706	12.1156	11.4469	10.4868
sm_neg_1368	13.8246	16.1151	14.6103	8.12257	15.9588	15.2483	14.5528	15.0155	14.979	16.8947	17.4845	14.014	14.0655	14.4494	14.2414	15.4519	15.6893	15.8952	16.1147	14.8085	14.5456	11.6432	15.188	14.5582	15.5456	14.0322	15.114	15.4651	16.7624	14.9819	14.9863	14.3656	13.3345	15.3457	14.1235	14.438	13.3566	16.3171	14.092	13.3465	15.524	14.7099	13.4636	15.4393	16.7298	16.9925	16.7056	12.8622	17.179
sm_neg_1369	15.675	18.1758	12.8015	13.7985	14.6375	12.423	10.4463	12.5606	12.4358	13.8375	15.2906	11.4706	15.6738	15.6478	15.9039	13.4359	12.8932	14.2264	14.543	14.8438	13.8245	10.4492	14.8093	15.2264	15.0329	10.9592	16.2392	13.4562	16.0384	13.1215	12.6588	8.58462	14.277	12.714	8.4974	14.5707	12.9593	13.0341	10.1595	13.0314	13.4199	14.538	12.8683	8.5219	15.151	14.0488	13.3105	10.6432	11.8017
sm_neg_1376	13.8833	17.2651	10.5075	11.8105	13.6496	9.25439	13.4159	10.6185	9.26508	13.4641	11.7221	9.8666	13.4776	15.2888	12.5709	12.1887	9.78341	11.3565	13.9508	12.1204	14.6846	6.68556	13.4635	13.2928	15.1223	13.0932	15.1768	12.2297	14.8406	6.02431	8.20998	11.6538	12.5145	12.4184	11.7719	11.9107	10.3708	12.0497	10.6932	14.019	12.826	10.4986	11.9191	8.66825	13.1885	13.7504	14.9868	10.5589	10.7125
sm_neg_1394	14.6956	14.6097	11.5559	11.3297	14.4419	12.0269	13.8312	11.9407	12.0695	13.6754	12.7774	9.71413	13.9967	14.6982	12.9944	10.8293	12.8786	11.9057	13.5981	13.9796	13.9461	11.4268	12.4782	14.7668	13.487	11.6735	13.8992	13.5427	13.6474	10.9992	12.5488	10.2544	11.921	12.4509	12.3138	11.0149	10.9723	11.7973	11.2125	13.5369	15.2528	10.8452	13.0645	8.31059	12.2285	13.4757	13.9249	10.4702	11.0377
sm_neg_1397	17.4289	20.1457	14.6184	16.8223	19.3759	15.7206	17.5272	14.4395	14.6627	16.3512	17.188	13.5867	16.4482	16.7559	16.0483	16.6285	16.0477	15.312	15.936	15.4137	17.9565	13.1075	16.6463	16.1541	19.7013	17.2257	18.0588	16.2046	17.0478	13.0465	14.956	13.7313	15.2256	16.4887	15.6847	15.7886	16.1883	17.606	16.8725	16.5844	16.8591	15.2969	15.7014	14.7204	19.1479	17.2882	17.4001	14.2966	15.2703
sm_neg_1398	11.1331	13.3246	10.585	11.1675	10.8615	11.6909	8.38306	6.58108	10.1795	10.7911	9.32463	9.26222	13.5139	12.1603	10.2305	7.93561	7.7275	11.6102	7.9204	8.54595	9.43506	8.62084	11.3347	11.0311	10.8198	6.86492	11.9985	9.02241	13.3598	9.28441	8.85761	8.70665	11.6724	8.94691	8.57212	11.068	6.41788	6.40599	10.3724	9.46465	9.18178	9.61931	10.28	8.58026	7.44633	9.98444	8.06699	7.79085	9.60487
sm_neg_1400	14.6794	14.6533	13.829	12.2859	16.0361	12.535	14.2047	12.0372	12.4295	14.3724	12.5224	12.1436	14.6164	13.8338	13.8922	13.0667	12.7173	11.7767	13.7786	13.2369	15.0405	11.1322	13.0838	12.6309	13.8513	11.9951	15.0773	11.0215	14.0324	8.87593	12.5878	13.2366	10.2892	13.6619	12.7641	12.4134	12.138	13.531	9.48676	13.3732	14.0417	13.1498	12.6685	8.33742	13.1422	13.2082	13.5581	12.5244	13.0389
sm_neg_1401	10.7938	11.3461	9.83985	11.2079	11.4928	10.5307	11.1129	11.062	11.1801	9.8907	11.7397	10.1706	10.2861	12.4385	10.0756	11.0238	10.6255	10.4518	10.6865	10.9345	10.5856	10.3802	10.5384	10.6151	10.0975	11.2043	10.163	10.599	9.60293	10.0955	10.6507	10.6801	10.7596	10.7761	10.6922	10.7413	10.0603	10.2132	10.8242	10.6752	11.6227	11.4455	10.4424	8.67859	11.0194	11.1723	10.8596	10.2869	10.5926
sm_neg_1404	9.86932	10.2963	8.31869	10.506	11.4497	8.06867	9.18795	6.90432	7.67814	9.39846	9.00747	7.26659	10.0086	9.47477	10.5224	7.8802	7.62778	8.6169	8.13997	8.12721	8.98199	7.49057	8.74524	10.3787	9.54796	7.34465	10.7071	10.8147	10.7	7.82321	8.42679	8.32759	8.14555	8.00571	8.16254	8.47534	9.24936	10.0121	9.20568	9.8509	8.78099	7.91862	9.0443	8.53759	9.73049	10.6306	9.0051	7.93246	9.10208
sm_neg_1405	13.5449	8.57445	12.9145	7.95398	14.766	12.8219	14.0244	12.4454	13.2282	12.8758	14.2739	12.0399	12.9047	9.67134	13.1089	12.8654	12.9095	13.5741	13.6557	13.4882	13.2664	13.0654	13.0995	13.5044	13.1081	14.0204	12.963	13.8189	13.4274	13.1461	12.9672	12.6235	13.9258	13.6168	13.3013	12.2565	13.7646	13.3262	12.9473	12.5184	14.3619	13.7285	13.4357	13.4929	13.9906	14.6424	13.6735	12.2652	12.7957
sm_neg_1407	13.6453	14.49	12.9943	12.493	14.0169	12.4971	11.7446	10.3356	11.473	12.6168	13.7796	11.3557	13.7195	11.0621	13.4596	12.5002	12.6305	11.5292	13.1187	11.5563	13.6785	10.4703	11.0728	12.7874	13.0979	11.8305	13.4668	11.6212	13.9714	7.98518	12.1379	12.1383	12.0838	12.125	12.6058	12.1305	12.4577	12.8884	8.91843	12.4426	12.5853	12.157	11.4123	8.18157	13.4394	12.8838	12.8926	11.9562	11.8153
sm_neg_1430	13.9834	15.0631	14.554	13.7145	14.3891	12.8449	12.4529	12.1668	12.4446	13.2182	14.4139	12.4072	13.3177	14.8241	13.4757	12.0625	11.8546	12.2337	12.3326	13.3499	12.5175	12.7392	11.9331	12.7646	14.0769	12.2695	13.4882	11.6812	13.1014	9.21688	13.8783	11.8241	13.6011	12.2604	8.11918	12.3314	13.6256	13.1778	12.7832	12.1384	13.0951	10.9791	11.9813	8.22647	14.2537	14.8587	14.2743	12.0626	12.3028
sm_neg_1442	14.9493	16.3983	12.7601	10.7668	14.5966	13.0523	13.842	13.4772	12.9315	14.2551	14.9793	12.1142	14.657	14.853	13.3361	7.90882	13.981	13.8427	14.1412	14.9395	13.3849	12.4021	12.0537	14.4496	15.0894	10.923	15.3577	13.68	15.1619	11.8439	11.6808	10.1988	13.4757	13.2102	13.7097	12.6107	12.579	12.4164	9.8084	14.5452	14.9258	10.9317	14.2065	8.42562	13.1882	14.6288	14.6642	13.2999	11.82
sm_neg_1451	14.8065	17.469	10.3761	14.9396	15.3091	13.177	14.3258	14.5344	11.3383	13.6622	14.151	11.6517	13.8362	17.9668	13.6098	12.7229	13.976	13.3419	12.6051	14.5906	15.2455	10.5773	13.9047	14.2607	15.0769	14.2784	14.3512	14.5266	15.7236	11.6824	10.3782	11.4722	12.0096	12.0363	14.2055	14.1316	12.8059	14.2845	16.3652	13.1812	15.403	12.6376	15.3435	8.39261	14.9299	13.206	13.5256	14.12	12.1586
sm_neg_1459	16.4844	18.2115	16.5983	18.5445	17.9622	14.2703	15.9965	15.091	16.4874	16.2614	15.5078	15.0223	17.0702	17.1486	17.3984	16.8279	16.2812	16.6827	15.9294	15.8563	16.301	13.6632	17.2742	16.574	16.3232	14.2362	17.6373	16.3199	17.3671	15.1445	16.3852	13.774	16.6773	16.0085	14.3182	15.6676	15.1087	16.2818	9.30194	17.8717	18.1098	16.5292	16.6582	8.28674	16.7524	15.086	16.7795	14.2412	17.0369
sm_neg_1493	15.0072	8.57445	14.4402	7.95398	15.9395	11.0189	15.5981	13.239	14.3491	14.1615	15.3905	13.7201	15.204	8.77075	13.7919	16.0836	13.4757	15.4783	16.0393	13.7298	12.6147	14.4267	16.0981	12.0027	16.7044	16.1803	13.3453	12.0763	14.9596	15.1099	13.6451	14.2903	9.79013	14.0354	15.1851	13.6484	15.976	15.6137	15.0931	15.8526	16.8162	15.429	11.282	14.7331	12.5058	13.3462	13.316	13.5235	13.8774
sm_neg_1508	11.5461	13.5021	14.8977	12.1566	15.9977	13.4658	13.1536	12.2097	15.2252	10.6667	14.1537	13.336	13.3895	13.4757	11.2607	14.6961	11.1173	13.8819	13.0581	11.6154	12.4612	13.9205	14.2894	12.3854	12.4059	13.9518	12.1466	14.4594	12.7375	11.7568	13.5599	13.5369	12.6208	12.1146	12.7001	11.13	13.8154	14.0123	7.62222	12.886	12.5174	12.888	13.0682	7.34458	13.428	16.3108	11.5818	13.2751	11.3313
sm_neg_1522	13.6739	14.4785	12.9672	11.2982	13.4927	11.3229	10.9975	10.0815	10.6872	12.6562	13.5967	10.8363	12.8082	9.49907	13.0467	12.182	12.3994	10.1922	12.8829	10.5941	13.3124	9.07016	9.85788	12.3092	12.5007	11.7219	13.1383	11.1898	12.9848	6.61645	10.958	11.3736	11.3315	11.3748	12.356	10.9126	12.5042	12.6603	9.26591	11.3183	12.2049	11.7913	11.5884	8.27686	13.5277	11.885	13.0178	11.0103	10.6804
sm_neg_1535	12.7998	11.847	10.0312	9.32536	10.6906	9.84807	8.91341	8.13042	7.66631	10.7227	11.3658	9.21933	10.9997	9.57819	11.3925	10.0749	10.3512	8.68314	10.1155	9.1462	11.5123	6.92969	8.32821	10.5773	10.5004	9.82806	11.9074	9.20659	10.8747	6.53512	9.54869	9.8801	9.64453	9.94468	10.4337	9.10247	10.0207	11.0683	9.46194	10.0556	10.3617	9.99756	8.18465	8.33061	11.0369	8.85398	10.1252	8.8629	8.8401
sm_neg_1542	8.56522	13.1421	13.1185	10.7581	13.2893	11.4678	11.6676	9.41576	9.54284	10.6601	13.5761	9.79335	13.5076	9.77492	13.2072	12.7374	11.4276	9.89288	12.7047	10.2137	12.8396	7.18317	10.3422	12.1141	11.9329	11.0172	13.1384	8.70217	13.5122	6.33289	11.1082	11.3513	9.33925	10.3303	12.752	9.70063	10.7476	12.6705	9.94941	11.1937	11.3574	11.7296	10.3731	8.46428	13.0912	10.9855	12.319	10.3693	9.74282
sm_neg_1603	11.5397	10.7593	10.9686	11.5721	12.2382	11.6299	11.3361	11.3279	11.2037	11.2945	13.0189	11.1993	11.4466	8.77075	11.2342	10.7949	11.3446	11.1933	11.5621	11.9748	11.4557	11.2999	11.1517	11.8482	11.2531	11.8889	11.3388	11.7912	11.4314	10.7656	10.7117	11.2438	11.5761	11.3163	11.3875	11.4309	11.9216	12.0461	10.6196	11.2203	12.5542	11.8907	11.3385	11.9189	12.1533	11.9849	11.7	11.1196	11.3769
sm_neg_1620	13.3225	13.5388	11.4211	12.199	12.7121	11.476	12.8362	10.7221	11.7609	11.8198	13.6309	10.957	12.5586	13.6969	11.8648	11.3476	11.4811	11.8202	11.1804	11.807	11.184	10.5878	11.7793	11.4554	11.3251	10.9806	12.2061	11.857	12.7534	10.8785	11.5885	10.9075	12.1743	11.6373	11.4967	11.6354	11.924	12.3256	11.6484	11.6346	12.7943	11.7868	11.5183	11.891	13.1104	12.663	12.4503	11.1461	11.6836
sm_neg_1626	8.57359	9.75499	8.19403	9.24179	9.74959	7.90707	9.26769	8.104	7.50168	8.18608	9.09742	7.34454	8.63053	9.92016	8.67626	7.84819	8.16682	7.89956	8.4225	8.88097	8.40409	7.84717	8.00586	7.86875	7.90218	7.5663	9.0285	7.67533	9.34795	6.92096	8.39499	8.05982	8.21615	8.1798	7.926	8.41023	8.94797	8.17596	8.53189	8.49565	9.41673	7.97605	8.03215	8.86284	9.52755	7.97706	8.99617	7.33785	7.98236
sm_neg_1652	9.35477	9.81379	9.76831	8.44979	8.40968	9.6944	9.26787	9.2853	9.93573	9.54064	9.64623	9.52697	9.46939	9.74704	9.40001	9.46644	8.63736	8.80875	10.1274	9.23985	9.42573	9.17926	9.16824	9.33544	9.24258	9.19727	7.82681	9.8723	9.54938	9.19844	9.60346	8.20917	9.56614	9.50338	9.29663	9.75091	9.21681	9.58485	8.94019	10.0582	8.13748	9.49098	9.69685	9.22925	9.47907	9.55197	9.04285	9.65378	9.8622
sm_pos_17	11.3574	11.9458	11.2846	11.8068	13.2101	11.3622	11.8331	11.7895	12.2143	10.9727	11.8685	11.5859	11.9088	11.0266	11.1253	11.6443	11.212	11.7555	11.7196	11.5657	11.7133	10.9583	11.4479	11.4382	11.5426	11.6535	11.6694	11.8462	11.1721	11.3362	11.2487	11.1129	11.5805	11.4605	11.3595	11.6779	11.7305	11.4914	11.3731	11.5174	11.5666	11.5378	11.585	11.279	12.1926	11.3968	11.624	11.2594	11.1236
sm_pos_25	10.477	10.5785	9.4219	9.80709	13.7361	10.2836	10.5193	10.483	10.7039	9.20844	10.6765	10.0651	10.0575	9.55946	9.26438	10.4983	9.99809	10.3321	10.2743	10.823	10.6007	10.3705	9.73385	10.2657	10.7828	10.2022	10.0135	10.4021	10.1186	9.87121	9.88905	8.84207	9.65946	9.53939	9.74764	10.5206	10.2382	10.3325	9.93701	10.7471	11.3819	10.063	9.70329	11.3857	10.683	10.4013	9.58595	10.0377	9.71866
sm_pos_168	11.338	9.29461	8.50534	6.56052	12.1595	11.5754	9.41285	8.4144	10.0673	8.05027	10.7216	9.48246	7.66169	8.33159	8.24991	10.8445	7.89066	12.5421	8.94756	10.8593	9.25773	11.0943	8.67318	9.0649	11.1407	8.89879	9.06815	11.2669	9.58138	6.75598	7.91065	9.12077	7.67354	6.72271	8.44383	12.7279	9.25406	12.3545	9.41512	13.2689	12.2319	9.2313	9.34333	11.5968	10.563	12.1842	7.94971	9.91526	9.01904
sm_pos_178	10.8253	12.9384	13.637	14.0881	12.9756	11.6566	13.2111	10.4104	13.2486	13.9403	11.3835	12.4048	13.2485	13.0546	13.6807	12.5982	13.2497	10.3113	13.2787	12.4165	11.2154	11.5017	13.3234	12.6578	11.6027	12.7684	12.5945	13.0337	10.5195	10.2009	13.251	14.3312	13.092	10.3763	10.4415	11.9993	11.8644	11.4898	11.932	13.3422	11.5231	13.0537	11.9756	11.1211	7.81001	11.4587	12.5427	10.6638	12.833
sm_pos_179	15.3972	15.7652	15.9817	14.8225	17.033	16.4168	15.7577	15.0942	16.1153	14.7401	15.9331	15.0359	15.2222	16.1047	14.4297	16.5037	15.4098	14.6147	15.9279	16.0759	15.3766	15.4457	15.7014	15.1668	15.7735	15.6639	15.1841	16.6783	14.9268	13.6399	14.2057	15.0392	14.664	12.2388	13.6961	14.6885	14.6113	15.743	14.5526	15.6126	15.7823	15.9973	14.5722	14.9928	13.2817	15.7415	14.7472	15.0973	14.1342
sm_pos_180	15.5244	15.9011	16.2641	15.039	17.1944	16.656	16.0596	15.1486	16.2598	14.9638	16.0752	15.2925	15.5267	16.3239	14.6879	16.7279	15.6792	14.525	16.2108	16.2797	15.4969	15.6701	15.9559	15.4532	15.9415	15.7744	15.4868	16.9129	14.9977	13.4827	14.4358	15.2584	14.8773	12.4963	13.3318	15.0014	14.6062	15.9013	14.6283	15.915	15.9558	16.1868	14.8702	15.1542	13.5178	15.9083	15.0262	15.1888	14.403
sm_pos_181	11.4939	12.6069	9.76498	11.0217	8.7193	11.9482	12.135	13.0598	12.4845	12.2926	10.8539	12.622	11.7652	12.8301	12.1167	12.813	13.0378	13.0167	12.6755	13.0327	12.6559	13.0118	12.9962	13.2337	13.2173	11.975	12.7071	12.0349	13.5464	12.7752	13.1149	12.8027	13.3523	13.0621	13.5169	12.1701	13.2231	12.5759	13.0182	12.5631	12.7401	12.9223	13.5559	13.2156	13.2606	11.9504	12.9352	13.2928	12.5424
sm_pos_182	13.3595	12.4247	13.1218	11.4372	14.0812	13.8715	11.9168	13.2529	12.5009	11.0492	13.142	11.7326	11.8387	12.1148	11.8825	12.471	11.8144	11.8505	12.4759	12.3529	13.3752	11.9728	12.4558	12.563	12.5048	12.3795	12.4295	12.8796	11.9127	12.7437	10.7543	11.5925	11.5283	7.83541	11.008	11.2279	11.9038	12.624	11.7365	12.0755	12.5081	12.4629	11.5052	11.8773	10.8958	12.4484	11.1979	12.2504	10.8728
sm_pos_184	13.8913	14.2631	12.7512	14.1318	11.953	14.7571	14.9341	15.8589	15.3317	15.035	13.4685	15.4366	14.5518	15.5599	14.822	15.3169	15.7989	15.9341	15.5572	15.8284	15.4588	16.24	15.9	16.0055	16.4056	14.625	15.5332	14.7637	16.3167	15.4864	16.1309	15.4589	16.1414	15.9642	16.7016	14.9155	16.4278	15.3696	15.9569	15.3337	15.4855	15.7528	16.3563	16.5039	16.0401	13.8991	15.7481	16.0661	15.4251
sm_pos_185	14.6964	13.9903	14.8192	13.2615	15.6756	15.2833	13.763	14.664	14.075	12.7393	14.5976	13.4172	13.7374	13.5673	13.5697	13.9171	13.4541	13.2518	14.251	13.828	14.8217	13.2922	14.1159	14.285	13.9375	13.9023	14.0982	14.4271	13.2574	14.1636	12.5494	13.293	13.26	10.9096	12.4346	13.0453	13.3817	14.0327	13.1667	13.8079	13.9526	13.9674	13.2792	13.2504	12.1566	13.8436	12.9838	13.5345	12.6273
sm_pos_189	13.2298	13.1237	11.9856	13.397	11.0853	14.0221	14.229	15.1948	14.5684	14.3619	12.7566	14.7304	13.7794	14.4591	14.1079	14.2139	15.1617	14.7679	14.7998	15.1515	14.7045	15.1434	14.7952	15.3421	15.2841	13.9419	14.4036	14.0562	15.6058	14.3822	14.9958	14.8378	15.4147	15.2125	15.5684	14.1736	15.2665	14.2578	14.8449	14.6671	14.3893	15.0316	15.6172	15.3939	14.8816	12.7831	15.0429	15.3572	14.6932
sm_pos_190	13.5375	13.4015	12.5389	13.7463	11.5465	14.3773	14.6015	15.4922	14.9031	14.6533	13.1882	15.0407	14.1969	14.6725	14.4333	14.4047	15.4311	15.0765	15.1856	15.4674	15.0589	15.4319	15.0137	15.6347	15.5403	14.315	14.7208	14.4042	15.9364	14.6111	15.3189	15.1232	15.7346	15.5767	15.8282	14.5	15.537	14.5198	15.08	14.9656	14.5903	15.3686	15.9559	15.6856	15.1458	13.0674	15.3701	15.6838	15.0421
sm_pos_191	11.6059	10.2861	11.5672	7.39952	11.0877	12.6198	9.60505	10.3826	10.4711	9.11286	12.0139	8.64514	7.68807	11.2487	8.0618	12.0754	11.0751	9.05668	10.6432	11.4588	10.6305	11.7353	10.6103	9.79209	11.6298	10.3975	8.95704	11.8973	11.0416	7.61375	8.21424	9.61514	8.38946	6.80817	7.37882	9.0537	8.91343	11.7658	9.10368	11.5877	11.7671	10.8959	8.58684	10.7585	9.19986	11.8462	7.93622	11.412	6.9401
sm_pos_192	7.54969	7.97039	7.62996	7.85258	8.7193	9.53095	9.04927	10.6805	8.19714	10.0053	7.79498	10.1599	7.99002	9.89983	9.67467	9.13099	10.831	9.88928	9.62	10.5644	10.1124	10.9745	10.1402	10.8398	10.819	7.85123	9.50926	8.79129	11.2835	9.7625	10.4476	10.4178	10.8677	10.5258	11.0554	9.24637	10.5828	9.52056	10.2024	10.1078	9.67867	10.3224	11.0311	11.062	9.58985	7.51538	10.2703	11.1093	10.3002
sm_pos_193	11.8002	12.227	13.3078	13.1899	13.3343	11.8759	12.0372	11.8491	12.3694	12.5939	11.4409	11.7199	12.6841	11.4537	13.4431	11.153	12.1364	10.7654	12.5776	11.2797	12.2132	10.4268	12.5861	12.7272	11.068	12.1351	12.5158	11.921	10.3185	12.7997	12.2276	13.1647	12.6386	8.145	10.8179	11.1923	11.8899	11.0177	11.6808	12.4439	11.0482	12.0741	11.6577	10.6466	9.24596	10.8876	11.5724	10.5826	12.0217
sm_pos_194	11.7179	11.9453	12.6375	11.1136	12.5615	13.144	12.1686	11.085	12.0589	11.2857	12.3413	11.462	11.4061	12.6745	10.8909	13.0683	12.0618	10.3834	12.3197	12.529	11.4104	12.1552	12.2354	11.7233	12.086	11.9482	11.6399	13.137	11.2546	9.29394	10.5165	11.6125	10.9812	7.3762	9.0716	11.0842	10.6559	12.287	10.7867	12.234	12.1393	12.3716	10.9324	11.3623	9.4947	12.2133	11.0444	11.519	10.5188
sm_pos_195	12.931	14.9974	15.0093	15.5191	14.8493	14.2917	14.7662	12.6835	15.1885	15.3851	13.6705	14.1058	15.0778	15.398	15.0548	14.8897	14.7784	12.5217	15.0322	14.4121	13.2649	13.3439	14.7934	14.2049	13.4937	14.779	14.2666	15.4162	12.5586	12.4597	14.7559	15.6983	14.69	12.7258	12.5873	13.7435	13.907	13.6516	13.8878	14.7866	13.4324	15.1263	13.6584	12.8021	11.3414	13.455	14.1708	12.7392	14.2336
sm_pos_198	12.1043	11.65	10.9033	12.03	8.7193	12.7998	12.9737	13.8903	13.18	13.1074	11.5536	13.493	12.5773	12.9046	12.8881	12.708	13.8447	13.136	13.4525	13.8367	13.485	13.6809	13.2623	14.0217	13.7874	12.7076	12.8145	12.812	14.296	12.8274	13.4143	13.5434	14.1075	13.9194	14.0224	12.8862	13.666	12.7401	13.3267	13.3954	12.8208	13.7479	14.3068	13.9189	13.2481	11.2734	13.7753	14.0747	13.4075
sm_pos_200	9.18528	10.3232	11.2134	11.7504	9.76479	9.94546	10.1358	9.18491	10.1172	11.4226	9.36902	10.1126	11.1237	10.0685	12.3481	9.10009	10.6376	8.40246	10.8417	8.87103	9.55924	8.20532	10.7361	10.96	8.22842	10.2266	10.8389	9.88946	8.02803	10.943	11.3196	11.873	10.9195	8.39226	9.39354	9.8046	10.2923	8.83359	10.0833	11.0651	8.30592	10.0562	9.83991	7.87131	7.43998	8.39684	9.76363	8.28765	10.6949
sm_pos_203	14.2307	13.2656	14.1625	12.5105	15.2092	14.7532	13.1191	14.0958	13.5362	12.0772	13.9235	12.7292	13.0161	13.048	12.9571	13.3336	12.7847	12.696	13.4888	13.3563	14.3255	12.8153	13.4409	13.5565	13.4643	13.2242	13.4512	13.8145	12.7121	13.6341	11.848	12.6213	12.6049	10.2568	11.8483	12.3147	12.6967	13.3627	12.529	13.0797	13.4571	13.4029	12.6225	12.7578	11.2955	13.3591	12.3574	12.9281	12.0133
sm_pos_207	12.9026	11.4137	12.7456	10.3392	13.1936	13.3153	11.2581	12.5756	11.6552	10.141	12.5742	10.8121	11.0341	11.2764	11.1896	11.8075	11.0841	11.311	11.633	11.6262	12.6816	11.4373	11.7985	11.9934	11.9215	11.4173	11.9601	12.0526	11.4587	11.9249	9.04944	10.6959	10.6382	7.28722	10.0063	9.65991	10.9073	12.0072	10.7769	11.5763	11.9567	11.6495	10.7287	11.264	9.26941	11.9942	10.0317	11.6975	10.0226
sm_pos_208	13.2378	13.0155	13.4007	11.5826	14.3319	14.3174	13.1	12.5206	13.4274	11.9889	13.5468	12.1698	12.2307	13.7831	11.6036	14.1992	12.8329	11.7687	13.129	13.888	12.9305	13.441	13.1049	12.4746	13.5832	13.0348	12.5208	14.2897	12.6255	10.5731	11.2303	12.2035	11.6271	8.76351	10.3833	11.8548	11.6486	13.4565	11.8108	13.1609	13.6549	13.5337	11.7207	12.8246	9.69232	13.5788	11.8061	12.8386	11.1826
sm_pos_209	9.09122	10.8496	11.8508	12.2011	10.8462	9.49422	11.3051	8.28158	11.4746	12.5225	9.38827	10.4369	11.5607	11.3725	12.0812	10.5704	11.4926	7.68063	11.4547	10.6271	9.14175	9.7055	11.4564	10.5921	9.7941	10.8799	10.7684	11.1706	8.22052	8.19958	11.6595	12.6954	11.3517	8.32475	8.28324	9.68072	9.39922	9.16696	9.83229	11.805	9.63087	11.1865	9.80612	9.05171	7.51024	9.49517	10.5429	8.7088	10.9623
sm_pos_211	7.54969	8.4565	7.62996	7.85258	8.7193	9.58165	9.34623	10.9401	8.78061	9.98373	7.79498	10.2162	7.99002	10.1326	9.79628	9.79581	11.0976	10.0554	9.81512	10.757	10.0589	10.9665	10.425	11.0994	10.9927	8.70564	9.60096	8.65499	11.4762	10.0075	10.5072	10.5891	11.2072	10.8954	11.2158	9.46872	10.6739	9.78354	10.5243	10.379	10.0682	10.472	11.2341	11.1342	10.0967	8.09054	10.5858	11.1944	10.418
sm_pos_212	9.9643	10.7492	11.9468	12.4165	11.2797	10.0414	10.3078	10.0371	10.6451	11.9651	9.49992	10.5145	11.6087	8.23291	13.0931	7.3374	10.9517	8.41414	11.3224	8.91272	10.451	8.34931	11.3098	11.5534	8.85844	10.4819	11.4192	9.50271	8.29246	11.6955	11.4043	12.7163	11.6291	8.43994	8.98444	9.46852	10.7158	9.00754	10.4003	11.7129	9.00646	9.99554	9.98473	8.56986	7.39034	8.69453	10.1583	8.76771	10.9802
sm_pos_219	8.75204	8.70787	7.88493	7.47625	9.16631	7.7972	8.189	9.22669	8.64227	7.0323	9.43942	8.42774	7.89439	7.31236	7.19361	8.26048	7.60624	9.28253	8.23683	7.56644	8.50534	7.65146	7.9681	8.06088	8.43858	8.47303	8.30506	7.68007	9.20355	8.69013	7.76331	7.17478	7.80258	8.53924	8.68474	8.59512	8.879	8.80362	8.52976	8.39098	8.40638	8.24505	8.07168	8.24515	9.42	8.95122	8.1834	8.9732	7.50338
sm_pos_223	15.7298	15.8067	15.3879	16.8912	16.7078	16.5996	16.9925	16.81	17.0662	15.8922	15.4195	16.4874	16.05	15.6852	15.6171	15.7529	15.4178	15.7105	16.4321	15.0752	16.2047	15.3894	15.4903	16.3609	15.2986	15.2354	15.9348	15.4714	15.6979	16.2182	14.7033	15.8261	16.2089	16.2127	16.0214	15.2081	15.4349	15.7053	15.293	14.5683	14.4446	15.7663	16.344	15.2274	16.1132	14.8056	17.3195	15.7251	16.1528
sm_pos_224	10.9849	11.4089	11.8756	11.6372	12.2963	10.5175	11.4696	9.91277	11.9035	10.8179	12.0247	10.4368	11.5896	10.7689	10.7307	11.4993	10.1468	11.3559	11.8234	11.4382	11.8197	11.095	11.2687	11.431	11.5218	12.0435	11.8933	11.6976	11.1194	10.8188	10.8773	10.9596	11.2766	11.0892	11.2975	11.755	10.8132	10.9223	10.9749	11.3963	10.9608	11.2242	10.562	11.2172	10.9911	11.3738	10.9362	11.2173	10.7517
sm_pos_225	11.5899	12.9648	11.2417	12.9312	13.3381	12.7315	12.3965	11.93	12.3223	12.2344	10.5578	12.5259	12.5393	11.6853	11.4641	12.7238	11.4436	11.9824	13.8312	12.095	12.7285	12.2287	13.0292	12.3436	11.8086	11.6671	12.0385	11.2736	12.1139	12.8095	11.1473	11.6488	10.8504	11.9046	12.3209	11.8983	11.6159	12.84	11.4504	9.15495	10.4666	12.0538	12.4476	12.0891	12.8251	11.5647	14.4645	11.6621	12.5876
sm_pos_226	8.6715	9.0943	8.91517	6.95649	11.9808	10.8044	9.5164	8.24806	8.52626	7.33734	8.70014	8.41439	9.32059	10.636	7.82438	11.177	8.94064	9.47298	9.49163	9.76553	9.91882	9.61805	10.2125	9.60698	9.89641	9.04053	8.64421	9.60865	8.43767	8.00029	7.44688	9.56457	7.25393	7.04878	7.17545	11.8756	9.18366	11.8418	8.05959	9.44754	11.7661	10.6909	10.8527	10.0829	8.92212	10.5789	7.89825	9.93286	9.1928
sm_pos_227	11.1085	10.846	9.92628	6.9581	12.4989	12.9125	9.25518	8.56221	10.836	9.58198	10.867	9.71695	8.37413	10.968	9.41721	12.1271	10.6881	13.2097	10.3739	11.4003	9.97424	11.5791	10.2314	9.3392	11.3371	10.0557	8.64248	12.4597	11.027	7.77814	7.62474	9.59941	9.59779	7.05011	9.67421	11.5124	10.4147	12.7287	10.3775	11.7541	12.6564	11.2364	10.4861	11.7044	10.6457	12.5305	7.89804	10.4367	8.13589
sm_pos_232	10.8535	12.6971	11.9941	11.3174	14.2169	12.3781	12.3545	13.9811	11.6934	9.47924	12.1783	10.5294	12.6536	11.2315	9.98886	12.0309	10.8198	11.7346	11.7154	11.6071	11.7572	11.524	11.5059	11.1471	12.194	12.0555	10.8885	11.286	11.7594	10.0875	11.8128	10.948	10.9172	11.9485	11.9392	12.9933	10.6449	11.9855	11.0471	11.6444	12.1609	11.6698	11.1199	12.1461	13.101	12.0255	9.84325	12.6397	12.0962
sm_pos_233	10.8099	8.94776	10.4976	8.48114	10.2132	9.94734	10.5918	8.13322	8.90234	8.74851	11.2105	8.28947	9.84305	10.1178	9.19425	10.5644	8.3647	9.5052	10.546	11.1194	10.55	10.8527	10.3446	9.53026	10.2593	10.4005	10.0433	11.555	9.79973	9.52699	8.71654	9.02868	9.64624	7.17903	8.02318	11.2607	10.059	11.8925	9.63329	11.4226	11.3912	10.9235	9.94075	10.8602	8.77177	11.2771	7.87769	10.6026	10.0413
sm_pos_235	9.80306	11.5299	10.3881	10.104	13.3487	11.6535	11.3844	10.2149	10.7892	8.9212	10.3329	9.40587	11.6162	10.695	9.03457	11.2941	9.52574	10.3671	10.6636	10.7415	10.7813	10.5938	10.9092	9.85673	11.0525	11.078	9.51532	10.7721	10.4393	9.53192	10.8633	10.1756	10.4462	10.5407	10.7705	11.9752	10.6533	11.5877	10.5224	11.1969	11.822	11.5926	10.372	11.6633	11.496	11.3335	9.16065	11.3361	11.6179
sm_pos_236	14.6259	14.3105	15.2809	15.0324	13.9836	13.365	14.1521	15.0127	14.0402	13.2423	15.8693	13.1398	15.1401	13.7536	13.4288	14.3465	14.3203	14.7467	14.9724	14.8571	14.0324	14.1382	13.03	14.5738	14.607	14.6621	14.7092	14.0029	14.2106	13.305	13.5776	13.9328	12.6816	13.9336	13.74	14.0708	13.6041	13.5479	13.8117	13.7757	13.9856	13.5979	13.3823	13.75	14.3639	15.0062	13.5186	14.8843	12.3245
sm_pos_237	15.1426	14.9345	15.6384	15.5093	14.9524	14.1271	14.8649	15.0346	14.8268	13.9437	16.1707	13.7669	15.7645	14.4422	14.0066	15.0042	14.7605	15.2205	15.4812	15.3907	14.6884	14.6608	13.9849	15.0436	15.083	15.2386	15.1599	14.815	14.6355	13.9964	14.225	14.5748	13.7733	14.4526	14.2877	14.6548	14.3267	14.3796	14.5235	14.4119	14.5792	14.4259	14.1346	14.4448	14.7219	15.4134	14.3198	15.1994	13.3002
sm_pos_242	15.565	15.7052	14.4532	14.8539	14.2947	15.4171	13.3656	14.2318	13.3374	13.0935	13.9063	14.0697	14.3021	13.2938	12.8407	14.6561	13.8547	14.8181	12.8929	15.0716	13.0834	13.4757	13.8028	14.0178	13.4973	13.2507	13.9078	13.36	13.0514	13.2536	14.945	13.5507	13.9498	15.1854	14.7163	13.8638	14.6778	15.1607	14.7043	14.1855	14.0575	12.8764	12.2802	12.736	14.8624	13.0286	14.0074	13.838	12.2688
sm_pos_243	14.3689	14.2992	14.4548	14.2119	14.9158	15.1455	14.6469	15.5792	14.9203	15.0757	14.1994	15.6706	15.1139	15.2228	15.1071	14.8926	15.4355	15.4906	15.3079	14.5474	15.7354	15.0702	15.4245	15.0063	15.2392	15.3681	14.9703	15.2442	15.5412	15.8229	14.5276	15.1723	15.4162	14.5698	15.2952	15.9622	14.7607	14.5267	15.0342	14.1757	15.2963	14.7137	15.7166	15.364	15.5511	14.8567	15.4706	15.2582	15.3734
sm_pos_244	9.38115	10.0951	10.3534	7.85258	8.7193	12.1428	11.7639	13.296	11.4668	13.2019	9.833	13.419	11.6992	13.2282	13.0122	12.3998	13.4469	13.1211	13.0059	10.134	13.7495	13.3271	13.3654	12.4946	13.1398	13.1178	12.4026	12.9093	13.6635	14.2479	11.648	12.9938	13.0676	9.87798	12.9205	14.0079	11.7919	11.4504	12.5589	9.55466	13.3341	12.159	13.6876	13.8204	13.0505	12.9871	13.1861	13.2558	13.3267
sm_pos_245	14.8434	14.0998	15.4075	14.8507	12.9529	13.0212	13.8933	15.0297	13.8636	12.9864	16.3408	12.9553	15.0608	13.4773	13.0637	14.1985	14.3512	14.9485	14.9426	14.9654	13.9571	14.4245	12.5471	14.8306	14.6876	14.5987	14.8141	13.5321	14.4837	12.9516	13.1053	13.5724	11.7579	13.5207	13.6477	13.8985	12.9551	13.3096	13.6781	13.3647	13.7217	12.8908	12.5904	13.6636	14.5788	15.3074	13.2209	15.2636	11.3144
sm_pos_247	14.6747	13.6938	15.1831	14.6312	12.2277	12.4706	13.6802	12.1603	13.32	12.6106	15.9555	12.4985	14.6879	13.0048	13.0945	13.8519	14.0856	14.4795	14.7679	14.6359	13.5655	14.1267	12.19	14.6232	14.4474	14.2081	14.6691	13.2192	14.1701	12.6822	13.001	13.3737	11.5067	13.3699	13.1287	13.5473	12.7509	13.0619	13.2554	13.0948	13.4963	12.7943	12.3798	13.2726	14.3903	14.9409	13.1829	14.8874	11.1952
sm_pos_248	14.6624	13.9938	15.1631	14.7826	13.5416	13.2412	13.885	12.1358	13.8589	13.0936	15.8327	12.9334	14.9316	13.5397	13.1808	14.2347	14.1839	14.6027	14.8437	14.8157	13.9361	14.2047	12.5213	14.5515	14.5252	14.5034	14.6155	13.8551	14.298	13.207	13.3374	13.7558	12.3344	13.5938	13.5867	13.8443	13.3769	13.5666	13.8057	13.4791	13.8874	13.5023	13.211	13.7592	14.0821	15.0246	13.5108	14.8699	11.7606
sm_pos_249	14.8095	14.5265	14.6668	14.4537	15.1917	15.3588	14.7439	15.5743	15.0331	14.9666	14.4675	15.5663	15.2761	14.9921	14.9179	14.8858	15.3539	15.4251	15.2176	14.9146	15.5214	14.8813	15.2358	15.0583	15.0176	15.2923	14.8857	15.2156	15.3274	15.5177	14.6383	15.122	15.4147	14.991	15.2673	15.7981	14.7901	14.6335	15.0649	14.4721	15.1589	14.7227	15.3022	15.0304	15.4796	14.6641	15.4311	15.2102	15.0125
sm_pos_250	14.4864	14.0333	15.0307	14.7926	13.8783	13.3971	14.2991	12.0917	14.0897	13.3294	15.3298	13.2346	15.1151	13.7602	13.456	14.3723	14.1306	14.4841	14.9406	14.7313	13.9855	14.038	13.4417	14.3858	14.3212	14.5375	14.5845	14.1742	13.9296	13.4333	13.6289	14.0162	13.1651	13.7503	13.5011	14.0418	13.629	13.7284	13.8587	13.8318	13.8956	13.7456	13.571	13.8157	13.7605	14.7878	13.7478	14.5379	12.5671
sm_pos_251	14.7998	14.1372	15.0567	14.7666	13.7736	13.6506	14.52	10.6444	14.1551	13.5385	15.5691	13.3378	15.2474	14.0702	13.5901	14.6123	14.27	14.6119	15.0799	15.0247	14.288	14.3414	13.4199	14.53	14.5696	14.7553	14.6058	14.4545	14.136	13.566	13.6611	14.1531	13.2559	13.6778	13.5221	14.3419	13.9687	13.9708	14.0779	14.0834	14.3026	13.9954	13.6007	14.1582	13.9518	15.1462	13.8894	14.733	12.6916
sm_pos_252	13.2664	13.1441	13.2696	12.7459	12.6706	14.1693	13.2208	14.3288	13.2107	13.802	12.7207	14.4275	13.7158	13.92	13.7665	13.869	14.3479	14.4176	13.6545	13.4683	14.1352	14.0041	14.1805	13.7413	13.9258	13.9695	13.8149	13.8512	14.1106	14.4184	13.4689	13.9274	14.1609	13.3479	14.2188	14.6689	13.571	13.4266	13.9678	12.9753	14.2059	13.2446	13.9357	13.9003	14.4841	13.5565	14.2572	14.1665	13.7212
sm_pos_255	14.6727	14.4265	14.369	14.2176	14.5746	15.1835	14.2109	15.1561	14.4712	14.532	14.0877	15.204	14.878	14.6005	14.4299	14.6505	15.0044	15.1757	14.6173	14.6882	14.9232	14.5377	14.8813	14.6972	14.6413	14.6979	14.5318	14.7175	14.8175	14.9992	14.4764	14.7019	15.0079	14.7384	15.0125	15.3618	14.5934	14.5156	14.8411	14.2107	14.8739	14.1783	14.6252	14.5178	15.221	14.2708	15.0625	14.8434	14.4018
sm_pos_256	14.516	14.3522	14.1253	13.906	14.1511	15.0229	13.8847	14.8576	13.955	14.1528	13.733	14.8028	14.4674	14.2322	13.9963	14.4222	14.6892	14.9557	14.0787	14.4669	14.4058	14.2274	14.571	14.3506	14.2817	14.2784	14.2826	14.2293	14.3376	14.53	14.3657	14.3783	14.7046	14.5051	14.7745	14.967	14.3629	14.4286	14.6334	13.912	14.5555	13.6819	14.0117	14.1094	14.9658	13.9128	14.7276	14.5234	13.8069
sm_pos_257	13.6545	14.2479	12.4503	12.5462	8.7193	14.0034	9.8075	12.5142	8.19714	10.5387	10.9023	12.2678	11.9335	11.2818	9.57405	13.2762	12.389	13.6012	8.541	13.2907	8.8051	12.0364	12.1449	11.9988	11.5636	10.4383	12.0458	10.8722	9.80698	10.6634	13.7886	11.5799	11.3451	13.109	13.4025	11.4104	13.09	13.8456	13.4437	12.1428	12.5251	9.51232	7.69325	9.98753	13.0915	11.2646	11.7528	12.343	7.53125
sm_pos_258	13.9933	14.2276	12.3846	12.6452	8.7193	13.9681	8.92486	11.6483	8.85827	9.90962	11.4402	11.1247	11.7681	10.302	9.03784	13.0926	11.488	13.2273	7.94475	13.258	7.81996	11.4653	11.638	11.417	11.0306	9.66072	11.9034	7.85484	7.83668	7.58905	13.6364	11.0641	11.4977	13.1434	12.913	9.63104	12.974	13.7864	13.2501	12.3441	12.0268	8.36418	7.69325	9.13651	12.8775	9.69716	11.6169	11.7856	7.53125
sm_pos_259	14.8126	15.432	14.7992	15.1046	16.328	15.1554	15.2623	15.5345	15.6838	14.7974	14.9066	15.3711	15.5147	15.3041	14.8705	15.3727	15.1492	15.6289	15.5856	14.9444	15.573	14.8155	15.4816	15.1714	15.3681	15.6246	15.3297	15.3788	15.109	15.4875	15.0399	15.2391	15.2568	14.9384	15.4707	15.6019	15.3786	14.9845	15.2853	14.8579	15.3402	15.2965	15.5315	15.0799	16.0299	15.0583	15.5269	14.933	15.2265
sm_pos_261	13.8773	14.0201	12.3437	12.7465	11.4631	13.5525	10.6015	11.865	10.268	10.4374	11.6508	11.6124	11.9207	10.9333	10.0326	12.6871	11.5413	12.751	9.64908	13.2025	9.73348	11.3304	11.4016	11.7456	11.1547	10.5737	11.6215	10.6801	10.4287	10.4802	13.0743	11.0872	11.6297	13.2819	12.7181	11.19	12.6926	13.4762	12.7768	12.0703	11.8203	10.0687	7.80517	9.9767	12.6521	10.7124	11.6243	11.47	8.88853
sm_pos_263	13.4255	13.8234	11.9003	12.1342	8.7193	13.481	7.85171	10.1911	8.19714	9.07564	9.98654	9.47777	10.4711	7.59131	7.41696	12.5129	10.1902	12.6615	7.94475	12.6961	7.81996	8.80532	9.03762	10.5353	7.65382	8.47695	11.4656	8.38794	8.21602	7.58905	13.0515	8.5093	9.99681	12.4274	12.4462	7.72615	12.655	13.3772	12.7173	11.4348	9.55608	7.77654	7.69325	7.40455	12.2951	7.51538	10.8327	10.9948	7.53125
sm_pos_264	13.5927	12.2215	14.1468	12.9133	11.2466	10.931	11.9909	16.4178	11.634	10.5507	15.5214	11.1849	12.8951	10.9501	10.8962	12.2104	12.6795	13.4252	13.1065	13.0647	12.1855	12.842	9.32197	13.5274	13.4252	12.5186	13.5112	11.0466	13.3452	10.7395	11.1654	11.254	7.18267	11.6863	11.8603	12.0285	10.4751	10.1677	11.3332	11.0753	11.8639	10.039	10.5372	11.6704	13.4797	13.9145	10.9241	14.3165	6.91788
sm_pos_265	14.5704	14.7741	13.2505	13.5896	12.7651	14.3527	11.826	12.8245	11.7886	11.7732	12.6375	12.6867	12.9671	12.0047	11.4359	13.5194	12.5969	13.6839	11.2498	13.9434	11.4733	12.2842	12.5135	12.7085	12.2865	11.6588	12.7267	11.8783	11.6893	11.7884	13.9323	12.1901	12.5934	14.0359	13.6197	12.4837	13.5494	14.2174	13.6529	12.9712	12.8776	11.3617	10.5091	11.3865	13.6926	11.7378	12.597	12.4972	10.6205
sm_pos_266	13.68	14.1092	12.1929	12.3801	8.7193	13.6874	9.09238	11.6835	8.19714	10.2915	11.2994	11.2101	11.3625	10.5508	7.41696	12.6567	10.9914	12.9923	7.94475	12.9943	8.81961	11.2216	11.4791	11.1238	11.16	9.38664	11.8317	9.50334	9.34539	9.83627	13.325	10.5375	11.12	13.041	12.7766	10.2101	12.7589	13.6284	12.9055	11.8457	12.0392	8.92366	7.69325	8.80093	12.8531	10.5148	11.2435	11.4855	7.53125
sm_pos_267	13.0937	13.7709	11.4621	12.0693	8.7193	13.6954	8.19945	11.8696	8.19714	10.8128	9.62917	12.0173	11.4858	10.9933	10.0812	13.0691	11.8083	13.4544	7.94475	12.3292	7.81996	12.0601	12.2626	11.8431	11.1579	10.5915	12.0162	9.82562	8.21402	9.0754	13.4088	11.3321	11.3126	11.9718	13.128	11.2526	12.8906	13.7976	13.3584	11.7799	12.3176	8.7026	7.86133	8.15262	13.1523	11.0532	11.4198	12.1537	7.91148
sm_pos_268	14.3993	12.0493	14.9685	12.8059	10.0715	9.5481	12.0427	16.2206	11.2293	10.3683	16.6721	10.4762	13.0766	10.7483	10.6353	12.2822	13.2655	13.822	13.7148	13.3206	12.4624	13.5999	8.94297	14.4488	14.0743	12.4176	14.5723	10.376	14.217	10.6763	10.7593	10.9427	6.88536	11.581	11.7242	12.8715	9.80425	10.2905	11.1037	10.9647	12.0386	9.79017	9.36219	11.8456	14.6326	14.7776	11.0194	15.4044	6.56293
sm_pos_269	14.8601	15.4994	14.9781	14.9125	15.0778	15.709	15.2645	16.1731	15.417	15.6632	14.3859	16.2518	15.6217	16.1505	15.6723	15.9025	15.9742	16.4342	15.9354	14.9512	16.3594	15.8611	16.3062	15.5838	16.1541	15.9493	15.9487	15.8411	16.1439	16.6406	15.5495	15.7699	15.967	14.8727	16.2794	16.4959	15.8584	15.5773	16.0067	14.6377	16.1761	15.357	16.4003	16.1661	16.5676	15.7482	16.1055	15.8312	16.0478
sm_pos_270	12.0159	12.5579	12.1266	11.9954	11.6951	12.91	12.3223	13.3527	12.3482	13.0011	11.4662	13.4343	12.6425	13.4201	12.9923	13.0955	13.2598	13.6146	13.0057	12.0863	13.5221	13.2598	13.5581	12.7658	13.3978	13.0837	13.1548	12.939	13.4697	13.9279	12.7592	13.0542	13.1793	11.9838	13.4668	13.6987	13.0272	12.7896	13.2591	11.7354	13.4385	12.4687	13.6143	13.5207	13.6477	13.0478	13.2561	13.1554	13.3374
sm_pos_271	13.7562	13.2688	14.4564	13.8216	12.2584	11.8416	12.6601	16.3368	12.65	11.6018	15.6004	11.8791	13.7647	12.292	11.944	13.0421	13.1791	14.0316	13.6976	13.7885	12.9905	13.254	11.2716	13.7691	13.8575	13.5547	13.9004	12.2254	13.5861	11.8182	12.0508	12.3471	10.6858	12.6887	12.7632	12.6415	11.9352	11.9224	12.3992	12.0785	12.6951	11.8033	11.7036	12.4081	13.9224	14.1291	12.0783	14.4491	10.5139
sm_pos_272	14.0267	12.9543	14.6624	13.6018	11.2268	11.6482	12.3923	15.5421	12.2119	11.2761	16.0386	11.5719	13.6325	11.8196	11.6878	12.8282	13.161	14.06	13.8088	13.8712	12.8729	13.3778	9.60708	14.0412	13.9775	13.3531	14.0504	11.6754	13.7758	11.6314	11.7001	11.942	8.9361	12.366	12.6718	12.5587	11.2485	11.3657	12.2317	11.2772	12.5564	11.0701	11.2744	11.9498	13.9769	14.4758	11.4335	14.879	8.24763
sm_pos_273	14.5592	14.1722	15.2291	14.7205	13.4481	12.8392	13.6312	16.7337	13.7298	12.6301	16.222	12.7072	14.7552	13.1733	12.9176	13.9726	14.0197	14.7997	14.4789	14.6582	13.8677	13.9906	12.368	14.4055	14.5975	14.4799	14.5538	13.231	14.2497	12.8093	13.0912	13.3359	11.9787	13.5519	13.7277	13.6012	12.9359	13.0507	13.3902	13.2401	13.5275	12.8849	12.8434	13.2712	14.6303	14.9449	13.081	15.0776	11.6921
sm_pos_275	12.0342	12.7002	11.4175	11.2994	9.85466	12.4139	10.9508	12.1023	10.7463	11.4315	10.2985	11.9142	10.0092	11.3792	10.9614	11.3982	11.3152	11.3395	10.9981	10.2228	10.858	10.6295	11.0512	10.6723	10.4762	10.2301	10.5823	9.8374	10.7063	11.3492	10.4388	10.4889	10.4223	9.92182	10.5631	10.9439	10.6852	10.4187	10.7378	9.54655	11.3088	10.3652	11.1963	10.7597	11.6059	10.6897	11.0962	10.5412	10.9285
sm_pos_276	14.4535	13.7177	14.8096	13.9675	12.5255	12.3758	13.145	13.1945	13.1876	12.0599	16.1508	12.103	14.2315	12.7224	12.5622	13.6919	13.6234	14.4395	14.125	14.4209	13.3448	13.9504	11.507	14.0578	14.4293	14.0952	14.3118	12.6529	14.1618	12.4553	12.4558	12.8601	11.1178	12.7302	13.1916	13.3343	12.5117	12.7701	13.1125	12.834	13.2369	12.1684	12.0041	12.8823	14.2836	14.8955	12.462	15.1204	10.2339
sm_pos_277	14.402	12.8692	14.83	13.5674	10.956	11.3591	12.3195	13.6487	12.365	11.2883	16.2796	11.2943	13.6001	11.8143	11.9111	13.0806	13.4088	14.197	14.0556	13.9328	12.8899	13.6819	8.46953	14.1892	14.0693	13.2737	14.219	11.7075	13.9876	11.3577	11.8223	12.0766	8.77924	12.2447	12.5076	12.656	11.2806	11.5014	12.2264	9.7148	12.733	10.5428	10.4272	12.3113	14.4817	14.6747	11.1879	15.1734	6.92545
sm_pos_278	13.2722	13.317	11.6754	11.9956	8.77443	13.0381	9.58862	11.2006	9.65535	10.8707	11.4413	11.266	11.1554	9.83777	9.56581	11.942	11.2374	11.942	8.95582	12.6486	10.9696	10.3324	10.4283	11.3697	10.0428	10.3282	11.0436	10.6862	10.4584	7.85904	12.4823	10.7542	10.7233	12.7657	11.9032	9.67894	11.9485	12.7328	12.1022	11.5259	10.7375	10.1643	9.52946	8.13404	12.0212	9.75932	11.466	11.0032	9.87046
sm_pos_282	15.2508	15.0266	15.7865	15.4741	14.7653	13.8562	14.6845	16.9503	14.756	13.6023	16.7008	13.5777	15.6041	14.1977	13.8128	14.8981	14.7305	15.5032	15.3794	15.4215	14.6847	14.7452	13.6021	15.1379	15.3266	15.3195	15.2723	14.4392	14.8928	13.7915	13.985	14.3128	13.1418	14.338	14.4488	14.4958	14.0049	14.0848	14.3138	14.2201	14.4779	14.0142	13.8355	14.2618	15.2439	15.6207	13.9817	15.621	12.7422
sm_pos_284	14.144	13.5207	14.4232	13.9208	12.9326	12.5735	13.1525	14.3065	13.2444	12.147	15.6361	12.0648	14.166	12.8664	12.3351	13.5107	13.4703	14.2241	13.9508	14.3359	13.3239	13.6082	11.9625	13.7852	14.0361	13.9024	13.8926	13.038	13.7468	12.4721	12.5915	12.8263	11.5826	12.8108	13.0602	13.2112	12.5448	12.8189	12.9975	12.6557	13.2254	12.5892	12.2849	12.9679	13.8005	14.4894	12.5413	14.5072	11.0873
sm_pos_285	11.7117	11.037	12.1656	11.5195	12.2508	12.7091	12.7287	13.675	12.9293	13.4152	11.851	13.7363	13.0031	13.2174	13.5741	12.3163	13.618	12.9852	13.7327	12.1023	14.1972	13.0444	13.2846	13.0703	13.1047	13.6925	12.6785	13.5249	14.011	14.0072	11.7328	13.4161	13.5869	11.855	12.8745	14.3045	12.1982	11.6765	12.4505	11.7873	13.0515	13.024	14.447	13.638	12.909	12.8165	13.5954	13.4077	14.0213
sm_pos_286	14.0195	13.3185	14.4755	13.8647	12.2953	11.9404	12.6621	14.9043	12.743	11.623	15.8206	11.5459	13.8451	12.3396	11.9449	13.2377	13.2743	14.1501	13.8501	13.95	13.0338	13.5071	10.9233	13.7741	14.0552	13.7729	13.7482	12.3839	13.7479	11.9323	12.0021	12.402	10.2779	12.6509	12.8625	12.7439	12.1789	12.3587	12.6142	12.4535	12.8772	11.8169	11.8083	12.5821	13.8864	14.5188	11.8946	14.6845	10.2132
sm_pos_287	9.18351	8.86973	9.12972	7.85258	8.7193	10.9383	8.40949	12.8243	8.72928	12.3835	7.79498	12.9157	10.614	12.6778	12.7231	11.5142	13.164	12.7789	12.4103	8.46058	13.2658	12.89	13.1307	11.3362	12.6516	12.6683	12.2376	12.0953	13.4	13.6734	11.0935	12.537	12.5679	9.12452	12.4479	13.6309	11.3015	10.0703	11.7444	7.62598	12.7771	11.2652	13.4569	13.3529	12.3936	12.4984	12.2831	12.8195	12.9096
sm_pos_288	11.5577	11.3754	12.2145	12.0305	10.8866	10.3774	11.2415	14.4004	11.1151	10.5178	12.9053	10.5226	12.0671	10.7352	10.7327	11.2654	11.2743	11.8546	11.6467	11.7353	11.0622	11.2722	10.3747	11.6512	11.6141	11.6635	11.7515	10.9486	11.234	10.3547	10.6161	10.986	10.1427	11.2009	10.9197	10.95	10.5964	10.6342	10.8974	10.689	10.9676	10.6456	10.5457	10.8798	10.9395	12.0119	10.8635	12.0071	9.82059
sm_pos_289	14.3784	12.7576	14.5125	13.3577	11.0887	11.13	12.6952	8.25347	12.3429	11.3522	15.9338	11.4172	13.6321	12.0314	11.715	13.0611	13.408	14.0461	13.9083	14.0037	13.1228	13.6529	9.36189	13.8566	14.0697	13.3659	13.9889	12.2847	13.8677	11.5635	11.5125	12.1524	7.21502	12.0452	12.2171	12.6102	11.4505	11.5471	12.3149	11.48	12.6017	11.3879	11.5357	12.4077	14.1035	14.6332	11.788	14.8172	7.99576
sm_pos_291	15.9993	15.9701	16.5108	16.3622	16.0628	14.9218	15.7321	17.1217	15.8458	14.7083	17.2331	14.6857	16.6022	15.2717	14.8303	15.862	15.6137	16.2413	16.3181	16.2233	15.6412	15.5021	14.8834	15.8975	16.0441	16.2151	16.0595	15.6565	15.5594	14.8536	15.0678	15.3851	14.5895	15.2955	15.3223	15.5117	15.2043	15.212	15.3509	15.2962	15.4723	15.2624	14.9415	15.2475	16.0653	16.2866	15.1429	16.1808	14.1991
sm_pos_292	13.2154	10.903	13.2501	10.7172	8.03304	8.55378	9.70119	13.859	10.084	8.91257	14.6207	8.85929	11.3144	10.2095	8.65147	11.9051	11.7605	12.1115	12.1837	12.5328	11.113	12.6071	8.80205	11.6433	12.3436	11.2107	11.6593	8.79676	12.9763	9.40832	9.76684	9.65125	7.62933	7.07038	9.8206	9.35665	9.09641	8.57837	10.5119	10.5927	10.8772	9.55112	8.79075	11.5325	12.6531	13.8111	7.97146	13.7644	6.67083
sm_pos_293	11.5406	11.642	12.1576	11.1294	10.5505	13.3433	12.3996	13.8479	12.6211	13.5606	11.464	14.0485	12.9443	13.7681	13.6825	13.229	13.9188	13.9218	13.2494	12.3807	14.0902	13.8183	13.8957	13.2083	13.6869	13.5317	13.4628	13.3821	14.0707	14.4364	12.6773	13.6089	13.6913	11.9226	13.7041	14.4742	12.9255	12.5898	13.4735	11.7202	13.9126	12.922	14.0012	14.0462	13.8717	13.6299	13.8384	13.7312	13.7004
sm_pos_294	13.3271	13.667	13.6636	14.7915	14.6508	13.4461	14.5513	7.31817	14.4728	14.4704	12.8806	13.3003	14.9672	14.5738	14.3351	14.1225	13.5146	13.0038	14.4214	13.9257	13.3509	13.1049	14.4978	13.3936	12.8836	14.1666	13.7678	14.9964	12.3937	14.0895	14.5268	14.9048	14.882	14.009	13.0885	14.0883	14.7316	14.0519	14.2519	15.0036	13.7241	15.3253	14.2251	13.8821	11.9156	13.431	14.2447	12.5083	14.3812
sm_pos_295	11.0302	9.72443	11.5595	10.8944	10.5059	12.8409	12.1494	13.5587	12.2564	13.2093	11.0757	13.6278	12.5758	13.2518	13.3806	12.4404	13.6095	13.219	13.1688	11.9031	13.8724	13.2093	13.3844	12.8656	13.1894	13.4916	12.7534	13.1554	13.7628	14.1092	11.7305	13.2948	13.4783	11.448	12.6624	14.209	12.026	11.3466	12.5268	11.2073	13.3698	12.6301	13.9797	13.6839	13.1086	12.838	13.4581	13.3072	13.6487
sm_pos_296	14.8032	13.9639	15.2716	14.7988	13.4275	13.1915	14.3021	12.1783	13.9847	13.326	15.7923	13.2116	15.0521	13.7516	13.421	14.2976	14.1949	14.5709	15.0918	14.9798	14.0342	14.3213	12.7048	14.5775	14.6023	14.6293	14.7206	13.986	14.2655	13.2368	13.5212	13.9877	12.2786	13.5058	13.4698	13.8622	13.493	13.6212	13.9183	13.6342	14.002	13.504	13.4193	13.76	14.05	15.1239	13.5021	14.8606	12.0253
sm_pos_298	9.92288	9.28842	10.9236	12.4531	11.305	10.8457	12.6312	7.01834	11.3537	12.8507	7.00033	11.0829	12.5184	12.188	12.6649	11.0429	11.0588	7.35666	12.0428	10.6611	9.91086	9.8662	12.7925	10.8321	8.60496	10.5161	11.3885	12.6501	8.8308	11.8614	12.7853	13.1372	13.4064	11.7641	8.39947	12.0207	12.5178	11.6113	11.3247	13.7226	11.033	13.2679	12.3805	11.1877	7.39431	9.82051	12.2735	7.8261	12.8789
sm_pos_299	14.5595	13.2307	14.3774	13.9661	13.8515	13.912	14.6911	10.8853	13.9971	13.3763	14.6877	13.3377	14.764	14.1315	13.3469	14.5386	13.7159	13.8392	14.8921	14.6103	13.9478	14.2417	14.1585	13.8454	13.9334	14.0281	14.1653	14.8522	13.5888	13.5575	13.452	13.9444	13.7509	12.8437	12.5089	14.3954	13.8921	14.4835	14.0111	14.6515	14.4359	14.3976	14.1234	14.3273	12.8066	14.7753	13.9958	14.0312	12.9923
sm_pos_300	10.565	9.58108	11.4349	8.55188	8.7193	12.8327	11.7519	13.6315	11.5372	13.4227	9.11882	13.8344	11.9707	13.6545	13.5098	12.724	13.8718	13.6932	13.1254	11.6911	13.8305	13.7287	13.7341	12.8238	13.5434	13.3398	13.2253	12.9979	13.8852	14.3294	12.2693	13.46	13.4555	9.51572	13.6191	14.1779	12.2691	12.3195	13.0192	10.9043	13.5908	12.395	13.6293	13.9145	13.4883	13.3063	13.5336	13.7281	13.4448
sm_pos_301	11.3089	11.1312	11.4231	12.7726	12.683	11.8848	12.9939	7.10177	12.7454	13.1742	9.48852	11.2836	13.2766	13.303	12.9744	12.4437	11.5583	10.1191	12.4909	11.8654	11.4899	11.1822	13.0901	11.1331	10.709	12.1422	11.8569	13.6662	10.2204	12.7927	13.0231	13.583	13.719	11.5815	10.729	12.389	13.4133	12.6074	12.7835	13.9577	12.027	14.1865	12.6634	12.2574	7.47048	11.3499	12.5249	9.92315	13.2852
sm_pos_302	13.6794	10.9156	12.9503	10.7434	10.0115	8.55908	10.2808	8.50318	10.7098	8.54951	14.9784	8.86528	11.2149	10.1661	9.35439	11.8017	11.7999	12.5426	12.0868	12.7134	11.5424	12.9607	8.80789	11.7469	13.0697	11.6603	11.98	10.8722	13.1405	9.99739	8.96306	9.49447	6.97199	6.57863	10.1976	10.3572	9.79111	11.2213	10.6046	10.6081	11.434	8.50813	8.79646	11.4846	12.4034	14.1083	8.30786	13.9511	6.66636
sm_pos_303	13.5633	9.89846	11.5596	9.65712	8.20897	11.3064	11.8824	8.30949	11.1353	9.91549	13.0349	8.56382	11.3837	11.466	9.16109	12.3786	10.8895	11.6808	11.909	12.8163	11.9489	12.8677	10.9441	10.9722	12.3047	11.2438	11.0826	11.7085	12.3886	10.871	8.10865	10.5307	8.99841	6.89297	9.8129	11.9754	11.0934	12.3914	11.1783	11.5841	12.7447	11.6289	10.0624	12.5468	9.45077	13.5241	8.79057	13.0893	8.32124
sm_pos_304	13.3014	12.6701	13.5621	13.0798	14.2017	14.0922	13.7454	14.625	13.9687	14.1544	13.1166	14.6924	14.193	13.973	14.2345	13.515	14.4728	14.1236	14.658	13.4831	14.8171	13.8581	14.1249	14.0843	13.9626	14.5028	13.671	14.36	14.6178	14.64	13.1063	14.2392	14.5416	13.5175	13.9753	15.028	13.3656	13.0759	13.6782	13.2219	13.9982	13.8474	14.8141	14.1422	14.1523	13.6277	14.4827	14.3319	14.4062
sm_pos_305	12.8286	10.467	12.0636	10.2738	8.09117	9.80677	9.04895	8.43661	10.0478	7.57325	14.6871	8.76167	10.6874	9.52287	8.5532	10.7753	10.9192	12.497	10.4261	12.4946	10.2652	12.3229	8.70687	9.11289	12.5052	11.641	10.8122	9.1209	12.5615	8.94965	7.76238	9.05071	7.03678	6.68667	10.0852	10.0426	8.09486	9.1371	10.2838	10.3414	9.99694	9.04306	8.69779	10.251	11.9123	13.324	7.9554	13.8849	6.74371
sm_pos_306	12.1883	12.1995	12.4321	13.6889	13.2993	12.4765	13.6504	7.16861	13.4078	13.7064	10.6965	11.9535	13.8675	13.7332	13.5228	13.0442	12.3915	11.4814	13.3114	12.7577	12.2179	11.9122	13.5928	12.0911	11.5023	13.0503	12.513	14.0316	11.0827	13.3044	13.7019	14.2273	14.1766	12.5553	11.815	13.1328	13.9694	13.0483	13.3763	14.3769	12.6521	14.6628	13.2021	12.8496	10.1956	12.1494	13.2103	11.0983	13.7703
sm_pos_307	13.4024	9.19925	11.7613	8.69113	8.56749	11.9907	12.1868	8.30313	11.2208	10.201	12.4482	8.55392	11.7872	11.5199	9.35422	12.2707	10.8752	11.5983	12.1816	13.0622	11.9272	12.8616	10.9822	11.3134	12.383	11.3634	10.5743	12.2239	12.0529	11.0286	9.11883	10.7242	10.1421	6.90329	9.46975	10.2368	11.1095	12.6889	11.2915	12.8655	12.8039	11.7315	10.3809	12.5342	9.09006	13.4273	9.72787	12.6573	8.51563
sm_pos_309	12.4261	10.4667	12.1132	9.90768	10.4486	11.5293	11.209	8.157	10.8004	9.63842	13.0701	8.32647	11.5324	11.027	9.34134	11.5742	9.97256	10.8739	10.7063	11.9384	11.6377	12.1067	11.5781	9.7222	11.8755	11.3711	11.0872	12.4304	10.3007	11.4902	8.67387	10.4924	9.36483	8.89113	8.72475	11.3594	10.4998	12.1036	11.157	11.9224	12.1925	11.7424	11.1415	12.2133	10.3952	12.3591	9.98606	11.9561	9.59119
sm_pos_311	13.5188	12.9818	13.5948	13.073	13.4681	14.2883	13.6901	14.668	13.8756	14.1869	13.1919	14.7362	14.1781	13.9528	14.1778	13.6127	14.5715	14.2529	14.2779	13.7223	14.6818	13.8478	14.1767	14.099	13.9376	14.3914	13.7223	14.3376	14.5024	14.5463	13.3431	14.2303	14.4993	13.6888	13.9884	14.994	13.5302	13.3432	13.7603	13.2781	14.0525	13.7671	14.5074	14.0785	14.1999	13.5937	14.6004	14.3461	14.2387
sm_pos_312	12.3193	11.4766	12.3619	11.7247	10.8315	10.9932	11.3261	11.499	11.3015	10.4893	13.2184	10.3174	12.1947	11.2048	10.4414	11.8612	11.4179	11.9842	12.0772	12.2882	11.4267	11.8469	10.5361	11.7024	12.1028	11.9518	11.8113	11.4749	11.7331	10.7379	10.6587	11.0366	10.1427	10.4876	10.8856	11.5879	11.0321	11.1802	11.2942	11.0685	11.6116	11.2238	10.7037	11.515	11.7606	12.5399	10.5334	12.4571	9.58455
sm_pos_313	13.2612	8.19089	12.4946	9.86717	8.37974	11.0389	11.2537	8.35736	10.1356	10.2452	13.6051	8.63833	11.448	11.263	9.8736	12.432	11.1566	11.2286	11.6607	12.6418	11.7921	12.9872	10.6779	10.2949	12.6451	11.2867	9.93638	11.9643	12.5165	10.649	10.4852	10.1806	9.78935	6.81527	9.77192	11.0638	11.0629	12.3188	10.8958	11.8409	11.9144	11.2667	8.58035	12.4981	10.0524	13.5259	8.3644	12.9244	9.14383
sm_pos_314	16.2474	15.8717	16.2574	15.9947	16.6478	15.6933	16.2338	14.6121	16.1007	14.9715	16.8809	14.8111	16.6625	15.8442	14.9391	16.3671	15.5304	16.074	16.4686	16.4442	15.932	15.8057	15.6996	15.6913	16.0793	16.2554	15.8761	16.4486	15.6149	15.3503	15.2447	15.5986	15.3549	14.8697	15.133	15.8634	15.8152	16.0928	15.6884	16.0507	16.108	16.1383	15.5521	15.9597	15.6703	16.4768	15.4578	16.0509	14.8952
sm_pos_315	13.3944	9.66932	11.7252	10.3818	8.20085	11.3599	11.0189	8.31824	10.765	9.92411	13.1056	8.57745	11.3217	11.5771	9.18894	12.3021	11.038	11.7875	11.9588	12.7328	12.0292	12.9213	8.70143	10.7747	12.4329	11.2005	11.3268	12.1316	12.6515	11.1505	9.18371	10.4857	8.75239	8.37964	9.54595	10.3761	10.9718	12.2549	11.3349	11.7173	12.4101	11.3828	9.76829	12.6072	10.6876	13.7741	9.99791	12.9802	8.48445
sm_pos_316	12.6395	12.3421	12.7272	12.5106	12.4667	11.8605	12.2194	12.9042	12.313	11.335	13.4333	11.1759	12.834	12.0455	11.4382	12.5384	12.0728	12.5848	12.6203	12.803	12.1988	12.2484	11.6635	12.1893	12.4886	12.6709	12.3685	12.3447	12.139	11.5821	11.5656	11.8795	11.4391	11.6168	11.7759	12.0186	11.9153	12.1201	12.0096	12.0404	12.2417	12.1144	11.6176	12.0978	12.1255	12.8556	11.7108	12.7011	11.0773
sm_pos_317	12.6983	11.7028	12.3265	11.634	12.1273	12.1156	12.233	7.9754	11.9669	11.2758	13.0217	10.4943	12.571	12.1857	11.0237	12.6295	11.7101	12.1062	12.4606	12.7905	12.0537	12.4169	12.0002	11.8501	12.3922	12.3539	11.8111	12.6875	11.9275	11.522	11.1807	11.7235	11.3675	10.1841	10.9433	11.9177	12.0177	12.5635	11.9413	12.4181	12.5647	12.3201	11.5789	12.5044	11.3961	12.9108	11.4746	12.3869	10.762
sm_pos_318	14.6613	13.5955	14.9037	14.3231	13.4879	13.3417	14.1464	12.5287	13.7128	13.172	15.1979	13.0517	14.9244	13.6443	13.1354	14.3012	14.1114	14.1054	14.7908	14.7446	13.7575	14.2017	13.2611	14.1674	14.2337	14.3191	14.3349	14.0397	13.9699	13.1443	13.1886	13.9149	12.8664	13.0101	12.7983	14.0995	13.5491	13.5915	13.7011	13.9411	14.0007	13.5002	13.2507	13.8019	13.5088	14.8704	13.4278	14.4617	12.1995
sm_pos_320	12.4023	11.4994	12.3182	11.7183	11.5654	11.5792	11.9106	7.9929	11.4961	10.7288	13.0827	10.2211	12.3305	11.6433	10.6273	12.3721	11.4432	12.1102	12.3051	12.5446	11.6949	12.2319	11.3778	11.5617	12.089	12.1366	11.444	12.2077	11.6357	11.1534	10.8422	11.4671	10.8875	10.0279	10.8641	11.7033	11.6954	12.0101	11.6043	11.8691	12.0248	11.9038	11.3623	12.1397	11.2327	12.7149	10.5948	12.2826	10.6398
sm_pos_321	12.5639	12.3944	12.5647	12.3871	13.0394	12.0993	12.4751	12.1942	12.5224	11.5659	13.0935	11.4837	12.8647	12.1931	11.5664	12.5929	12.0208	12.4932	12.6325	12.73	12.3246	12.195	12.0742	12.1332	12.4747	12.6272	12.2492	12.6823	12.1247	11.833	11.67	12.03	11.8428	11.5775	11.7668	12.1159	12.153	12.3841	12.0876	12.2706	12.4391	12.4121	11.9598	12.2643	11.9373	12.7403	11.9709	12.4743	11.4446
sm_pos_322	16.213	16.2992	16.2698	16.2527	17.3121	15.7925	16.3098	16.0723	16.5429	15.1544	16.8916	15.302	16.7717	15.9176	15.1982	16.391	15.6215	16.2779	16.5191	16.4199	16.1578	15.7227	15.8213	15.8693	16.1768	16.4608	16.0346	16.4962	15.7216	15.5191	15.4301	15.6727	15.6266	15.4375	15.5435	15.9098	15.9941	16.0707	15.8369	15.9906	16.1404	16.2458	15.7513	15.886	15.8613	16.3924	15.7775	16.0548	15.1842
sm_pos_323	13.4883	10.4232	12.5725	9.93714	8.06562	10.5605	9.09765	8.46418	10.2293	9.26217	14.1823	8.80458	10.985	10.3981	9.12426	11.5001	11.1542	12.1738	12.2795	12.4645	11.6383	12.6966	8.74871	11.5727	12.8379	11.3956	12.0529	10.4853	12.6239	10.3883	9.59187	9.50941	7.00995	8.04493	10.0277	9.28346	9.46001	10.1737	10.6465	10.4519	11.4138	9.36383	8.73865	11.3378	11.8047	13.8051	7.96246	13.5206	6.71168
sm_pos_324	14.6793	13.5333	14.7636	14.1342	13.5891	13.7386	14.6405	11.7461	13.8705	13.3378	14.9012	13.2751	15.0032	13.9675	13.2594	14.6	13.9607	14.0866	15.0602	14.8203	14.0806	14.3521	13.6697	14.1278	14.3823	14.2804	14.3476	14.561	13.8442	13.5063	13.5101	14.1244	13.369	13.0904	12.8043	14.2977	13.9211	14.3002	14.0005	14.4619	14.3326	14.1625	13.8598	14.3239	13.1485	14.9455	13.963	14.3113	12.6171
sm_pos_328	14.3837	13.043	14.1486	13.2494	11.7614	12.5105	13.2714	8.06078	12.6931	12.1375	15.2882	11.8425	13.8188	12.8092	12.0249	13.618	13.0753	13.8622	13.8896	14.3976	13.2559	13.9489	11.7598	13.4751	13.9316	13.7632	13.4042	12.9781	13.7473	12.4702	12.2703	12.7736	11.4698	11.5614	12.5983	12.9269	12.5682	12.8375	13.1994	13.2357	13.1532	12.5714	12.3513	13.2661	13.4644	14.6833	12.1064	14.3481	10.7312
sm_pos_329	14.7699	13.8686	14.8067	14.4944	13.9073	13.8827	14.5313	7.95921	14.2413	13.5526	15.2234	13.2399	15.1572	14.104	13.4276	14.6803	14.1987	14.3426	15.0772	14.9486	14.1182	14.3355	13.8642	14.3449	14.4039	14.4753	14.5405	14.5958	14.1601	13.7067	13.8122	14.1497	13.51	13.3335	13.3107	14.4885	13.9927	14.2255	14.0929	14.5417	14.448	14.213	13.9643	14.3457	13.5587	15.0098	13.8535	14.492	12.7881
sm_pos_330	10.4043	10.3507	11.0599	11.1496	8.7193	11.2655	10.1106	10.6394	9.39244	10.2724	8.9945	10.7828	9.51919	10.4347	10.0662	10.8093	10.2347	10.4007	9.2972	9.94246	10.0481	10.2162	10.1804	10.4156	10.1651	8.97346	10.3876	9.21517	9.91653	11.045	10.0319	10.1807	9.94896	10.1707	10.6023	10.1287	9.98127	10.4494	9.88242	8.90541	9.99613	9.01796	10.2533	9.58554	10.5943	9.43187	11.7792	10.2281	10.0896
sm_pos_331	13.6569	14.0369	11.856	12.2025	8.7193	13.4371	7.95069	11.1186	8.19714	7.38484	11.0593	10.6608	11.3617	9.09816	7.71362	12.4766	10.8632	12.6745	7.94475	12.835	7.81996	10.3486	10.5014	10.9588	10.5152	7.85123	11.0732	7.85484	7.48288	9.0871	13.0924	10.2126	10.7751	12.899	12.5756	8.86438	12.5013	13.5129	12.7079	11.63	11.5138	7.77654	7.69325	7.40455	12.4146	9.83262	10.5146	11.3458	7.53125
sm_pos_333	10.8186	10.7523	11.014	10.7953	11.9886	11.7921	11.2987	12.2393	12.0629	12.0652	11.601	12.3685	11.9066	12.2112	12.0251	11.4864	12.0865	12.1166	12.2894	11.3033	12.5551	12.1726	12.3091	11.643	12.1585	12.2074	11.8428	12.1848	12.4792	12.9712	11.0624	11.8971	12.1732	11.5599	12.0322	12.6834	11.3281	11.0916	11.7162	11.1055	12.1438	11.6969	12.5747	12.5792	12.1648	11.8629	12.1059	11.9339	12.3757
sm_pos_335	13.1891	6.36879	9.97785	6.11145	9.62101	13.2009	12.4899	8.64226	8.01183	8.35861	9.55372	9.08176	10.5847	10.904	6.38361	12.3524	9.37005	7.76537	12.1233	11.1478	10.9738	12.5499	13.2776	9.55727	10.537	9.46278	9.54895	12.5423	11.6619	10.3996	7.12566	8.91231	11.1622	6.35291	6.1311	12.3251	10.5795	14.2475	10.0299	15.4362	13.6099	12.1814	12.3234	13.4073	9.72537	12.8935	8.88886	10.1535	9.61962
sm_pos_337	7.54969	7.97039	7.62996	7.85258	8.7193	7.72718	7.85171	8.39756	8.19714	9.13039	7.79498	8.95851	7.99002	10.3579	9.5148	7.733	9.63104	8.15511	7.94475	7.62402	9.83143	10.5814	9.27494	7.64826	10.1575	7.85123	7.68481	7.88824	11.1371	11.9128	7.60674	7.53546	8.0853	7.78668	7.72171	10.8794	7.8099	7.58923	7.62455	7.62598	8.46239	7.77654	11.3684	11.741	8.07034	9.72851	7.7818	9.59353	10.8672
sm_pos_339	7.54969	7.97039	7.62996	7.85258	8.7193	8.44799	7.85171	9.66583	8.19714	10.6506	7.79498	10.4663	7.99002	11.593	10.7075	7.733	10.8131	10.2519	8.02111	7.62402	11.269	11.3503	11.2581	7.64826	11.2012	7.85123	10.3015	7.85484	11.6561	12.6368	7.60674	10.0413	9.79868	7.78668	9.18807	11.1308	7.8099	7.58923	9.45523	7.62598	11.0918	7.77654	11.7665	12.2953	9.11353	10.9389	9.7389	10.7781	11.2797
sm_pos_340	13.168	10.0752	11.2512	9.28054	12.1318	13.34	13.2423	8.17957	11.3747	10.8576	11.9208	8.85487	12.2639	12.5551	10.3471	13.071	11.2257	10.3271	12.6081	12.6105	12.3164	12.8936	13.2937	11.1022	11.943	11.229	11.1111	13.8276	11.9652	11.8938	10.4705	11.521	12.0761	7.10381	8.10579	12.4397	12.2763	14.3026	11.7709	14.4282	13.6477	13.3391	12.7181	13.6411	8.85859	13.0288	10.8498	11.8051	11.4101
sm_pos_341	7.54969	7.97039	7.62996	7.85258	8.7193	8.61788	7.85171	10.2476	8.19714	10.5385	7.79498	10.732	7.99002	11.0925	10.6034	9.80074	10.7939	10.6891	9.81767	7.62402	10.8904	10.9733	11.0545	9.47024	10.8967	9.87038	10.3043	9.29995	11.2893	11.9247	8.95881	10.2823	10.1427	7.78668	10.5292	11.2015	9.17739	8.67634	10.2974	7.62598	10.8772	8.39218	11.4756	11.6283	10.3251	10.6191	10.1886	10.5198	11.0588
sm_pos_344	12.145	10.2532	10.8708	8.88434	11.5668	12.2549	11.9816	8.0808	10.9352	10.2818	11.4608	9.45679	11.2155	11.5826	9.93399	12.1122	10.3423	10.6	11.642	11.9086	11.4069	11.8986	12.0622	10.3872	11.2027	11.013	10.7342	12.6177	11.0856	10.8555	10.2032	10.6541	11.346	7.26411	9.34088	11.733	11.3119	12.8134	11.1239	12.9055	12.4519	12.3112	11.4105	12.4666	9.53165	12.2052	10.4788	11.3981	10.6631
sm_pos_345	7.54969	7.97039	7.62996	7.85258	8.7193	8.39098	7.85171	9.69545	8.19714	10.6318	7.79498	9.80768	7.99002	9.94733	10.391	8.52053	10.8252	9.14394	9.20039	7.62402	11.5717	10.8397	9.97406	9.52689	9.83302	9.88497	7.82171	9.65843	10.8757	11.0285	7.60674	10.0544	8.50666	7.78668	9.37512	9.86703	8.04733	8.35987	7.82098	7.62598	10.154	7.94187	11.4819	9.7633	8.07034	8.2546	10.5415	10.1746	11.4029
sm_pos_351	11.3104	7.97039	10.2223	7.85258	8.7193	11.0145	7.85171	9.16228	8.19714	10.4693	10.7618	10.4371	10.1591	10.7002	10.593	7.733	10.8129	10.0958	7.94475	11.4229	10.0243	11.2139	11.3375	10.0293	10.8643	9.58996	8.27486	9.60917	10.9896	12.3324	7.60674	9.78495	10.2452	11.3793	7.91902	11.6513	7.8099	7.58923	8.70096	10.408	10.3299	7.95794	10.9606	12.1498	8.97485	10.835	9.00618	9.98634	11.1055
sm_pos_354	13.1402	12.0158	12.5384	11.9087	13.098	13.0395	13.1746	7.9813	12.4337	11.7702	13.0766	11.4923	13.0574	12.7865	11.5285	13.2366	12.1089	12.3333	13.1254	13.1522	12.6444	12.8552	13.0943	12.1479	12.673	12.5863	12.2932	13.5814	12.2756	12.1884	11.8039	12.3296	12.5586	10.6709	11.2471	12.8503	12.6832	13.549	12.4112	13.5044	13.2839	13.3495	12.6192	13.2509	11.6307	13.293	12.1698	12.5807	12.0074
sm_pos_355	12.3404	10.8464	11.5187	10.3348	11.5056	12.0002	12.201	8.00873	11.2266	10.5458	11.9544	10.306	11.9031	11.8475	10.2255	12.2911	11.0915	11.234	12.1457	12.2863	11.613	12.1363	11.8099	10.9363	11.6622	11.5686	10.8165	12.5958	11.4135	11.2579	10.4494	11.2358	11.2994	7.38107	10.1102	11.7878	11.5559	12.567	11.5248	12.5475	12.4476	12.2333	11.5449	12.4294	9.94525	12.4225	11.0014	11.659	10.5253
sm_pos_360	13.9787	11.9392	13.81	12.5352	8.2282	10.2732	12.4746	8.28874	11.5274	10.7093	15.248	8.53152	13.1206	11.6051	11.2771	12.7393	12.6849	13.2087	13.4605	13.6292	12.4856	13.4293	9.62222	13.4822	13.5261	12.9206	13.5104	11.5616	13.5688	10.929	10.9163	11.4219	7.18069	10.6658	11.6631	12.5819	10.9377	11.5465	11.9549	9.74902	12.75	10.0361	11.7023	12.261	13.5921	14.5101	10.6131	14.5953	6.91552
sm_pos_363	13.0884	11.257	12.4562	10.2131	10.6537	12.1005	12.5103	8.15502	11.0286	10.8797	13.6483	8.93116	12.0748	11.9151	10.3931	12.8224	11.1964	11.8571	11.5148	12.8498	12.079	12.7209	12.0163	11.6379	12.2688	12.035	11.0239	12.7148	12.1139	11.4967	10.5589	11.0223	10.2663	7.40863	10.3687	11.6198	11.6321	12.7807	11.6326	12.042	12.9172	12.1496	11.6051	12.6982	11.0176	13.4207	10.1281	12.796	10.1217
sm_pos_365	13.9714	11.6013	12.7606	11.7735	11.4131	12.3604	12.065	8.20207	12.1211	10.6676	14.1785	10.8136	12.3715	12.0467	10.9719	13.065	12.2898	12.9507	13.3111	13.6879	12.4875	13.0262	9.64998	11.3857	13.3072	12.8565	12.555	12.4881	13.0147	11.742	11.1599	11.8637	10.652	7.95862	10.5675	12.3245	11.8854	12.2447	11.911	10.7321	12.9987	11.8091	11.9745	12.7732	12.6327	14.2013	11.1873	13.9104	9.46748
sm_pos_366	9.79102	8.94072	9.99696	9.37985	8.55116	9.15407	9.37674	9.8488	8.93575	8.74385	10.4981	8.00641	9.9453	9.11212	8.51853	9.60677	9.11963	9.41229	9.6787	9.92879	9.1093	9.74123	9.13176	9.26935	9.43002	9.51793	9.4675	9.68152	8.91361	8.54617	8.53873	9.05235	8.6149	8.35073	8.28073	9.08212	8.86913	9.34413	9.04816	9.27023	9.56449	9.27587	8.96653	9.51959	8.43107	10.2109	8.79001	9.84442	8.03639
sm_pos_368	13.1171	11.0952	12.8368	11.2675	8.51886	8.24323	9.9267	8.27375	10.198	8.84483	14.4544	8.50819	11.8299	10.6101	9.73314	11.7351	10.8684	12.5529	11.0543	12.7512	11.0496	12.689	8.93465	12.1467	12.6725	11.7782	11.3161	9.85478	12.6631	9.74305	8.13178	10.3854	7.99153	9.10293	10.8563	10.2127	9.09999	10.1612	10.9496	9.96008	11.4472	8.93772	8.90451	10.3829	12.2554	13.5883	7.97774	13.6606	7.25125
sm_pos_370	9.87989	9.41827	8.7607	11.0974	8.7193	11.7573	10.7506	11.3144	10.2328	10.433	8.86493	11.1278	9.21895	10.275	10.0528	10.4413	9.93782	10.6723	9.0386	9.77773	9.94766	10.4449	9.66269	10.7468	9.50158	8.60723	10.543	9.17202	9.88149	10.4151	9.79889	10.3717	10.7317	10.3069	11.0214	9.26246	10.2738	10.7057	10.265	8.31954	8.38669	9.02186	10.5274	9.92967	10.482	9.09929	10.5585	10.5206	10.2443
sm_pos_371	8.20017	7.97039	7.62996	10.1182	8.7193	11.2581	10.4331	11.1624	9.5367	10.6799	7.79498	11.3533	8.40736	10.5519	10.3226	10.0894	10.1839	10.6522	9.04866	9.03369	10.3089	10.5749	9.96738	10.4963	9.63024	8.28422	10.555	9.2987	10.159	10.8717	9.04513	10.5052	10.8003	9.19989	10.7536	9.74833	9.90982	10.0699	9.80949	7.62598	8.22155	8.83316	11.2739	10.5365	10.3356	9.3429	10.6032	10.5879	10.969
sm_pos_372	7.54969	7.97039	7.62996	7.85258	8.7193	7.53432	7.85171	7.7588	8.19714	7.38484	7.79498	8.61593	7.99002	8.88922	8.08713	7.733	9.04093	8.96351	7.94475	7.62402	8.49441	11.3803	8.72734	11.049	9.53017	9.58946	10.7009	9.47416	10.8894	10.1268	10.5174	10.6707	10.1497	8.67258	12.58	10.3975	12.5248	11.7124	10.9968	7.62598	7.62158	7.77654	8.42562	10.3859	8.07034	9.5719	10.2506	10.3748	8.21375
sm_pos_373	7.54969	7.97039	7.62996	7.85258	8.7193	7.53432	7.85171	7.7588	8.19714	7.38484	7.79498	8.16589	7.99002	7.59131	7.56904	7.733	8.24835	7.79093	8.11283	7.62402	7.8313	9.62762	7.67834	10.306	7.65382	9.24462	9.07547	9.16754	10.0413	8.26106	8.69198	10.0158	9.62588	8.37977	10.8008	9.65387	10.8871	9.97823	9.29782	7.62598	7.62158	7.77654	8.38411	8.49153	8.07034	7.87504	9.44705	9.40334	7.84184
sm_pos_375	8.35058	9.7296	9.02437	8.38049	9.70041	9.28839	8.78693	8.60844	8.79718	7.66076	8.99664	8.04789	9.6919	9.10933	7.69938	9.57397	7.99122	9.04811	8.84807	9.15072	8.64929	9.17734	9.12032	8.12236	9.18744	9.20851	8.25666	9.26599	8.44299	8.30516	8.57966	8.58957	8.67343	7.64809	8.30943	9.12063	7.83722	9.23643	8.04505	8.50418	8.22939	8.30903	8.01813	8.92429	8.48099	8.32027	7.83794	7.87695	8.68797
sm_pos_376	12.6612	10.2859	8.13807	7.87906	11.248	11.2553	10.0233	9.33366	8.85435	8.86613	9.67577	8.81004	9.62794	11.2527	6.97186	11.6731	7.72228	9.81686	8.77576	10.2173	9.50089	10.0013	9.56502	9.13832	10.5864	9.84253	8.48776	10.4308	12.288	9.16856	8.37287	9.35437	8.34201	7.16911	8.68664	10.0254	9.00743	10.2795	9.02463	9.87912	10.0124	10.1815	8.63207	9.74554	8.78322	9.70075	7.87926	9.64217	7.17887
sm_pos_377	7.92744	9.67113	8.70846	8.06428	9.38848	8.7382	8.16412	9.60602	9.05358	7.05831	9.43497	7.98199	9.15295	8.49103	7.21009	9.10711	7.59761	9.47549	8.21529	8.67203	8.96095	8.91039	7.94672	8.03044	9.31932	9.31805	8.058	8.73866	8.01653	8.51275	8.03229	7.94637	7.57929	7.49964	8.88481	8.70153	7.47187	8.49935	8.20309	8.33454	7.86508	7.84202	7.95538	8.47495	9.33433	8.30244	7.82709	8.53144	7.95777
sm_pos_378	7.54969	7.97039	7.62996	7.85258	8.7193	7.53432	7.85171	8.41693	8.38799	9.39898	7.79498	10.8285	10.1408	11.2178	10.1575	9.95531	10.6727	11.1525	10.9191	8.83078	10.7941	13.0151	11.023	12.6496	11.4872	11.7067	12.5567	11.7636	12.5502	11.9567	12.4294	12.2054	12.005	11.1108	14.2802	12.1833	14.3845	13.3909	12.8645	9.91778	9.49254	8.61052	10.9754	12.0091	11.129	11.5611	12.0098	11.7846	10.5906
sm_pos_379	11.1185	11.4943	9.72207	8.38239	12.003	12.5043	8.84099	11.5305	9.86094	7.01393	11.6341	8.57842	8.86695	10.5464	10.3475	11.3108	9.84219	7.77472	11.5824	10.5049	9.99496	11.0065	11.3441	11.1771	10.1411	10.3119	10.3224	9.89211	8.7409	6.87737	9.58852	8.36727	9.01143	6.87774	7.75533	8.95931	8.59541	11.7873	8.16462	10.9465	13.0638	10.1553	8.52331	9.27491	9.11955	8.44244	7.92524	9.90952	6.88051
sm_pos_380	10.7113	10.7547	8.34425	6.79829	12.0732	12.8304	8.79662	8.29375	9.52717	7.14948	10.1792	8.53933	7.95363	10.5117	9.72664	11.2144	10.1135	7.77545	11.2208	10.1507	9.60217	10.7025	11.5519	10.8128	8.94611	9.41765	10.3841	10.2335	8.57592	6.90929	9.55553	7.51666	9.47721	6.9185	8.19773	8.90401	8.61579	12.1938	8.34264	12.1578	13.1444	10.1787	8.48608	9.34238	9.07249	9.13781	7.91881	8.85717	8.7303
sm_pos_382	8.60961	9.61801	8.1355	7.1064	11.1816	11.4922	9.21893	8.13742	8.23909	8.54145	8.54871	8.296	9.03412	11.3794	6.97411	11.5566	7.72111	8.47767	8.62682	9.93129	9.08608	9.65173	10.3772	8.46639	10.0178	9.07721	8.4837	10.6848	8.25176	8.32453	7.60005	9.27452	7.79998	7.17222	7.30856	9.62424	9.08641	10.6993	8.89365	10.1671	10.174	10.5963	8.25438	10.0492	8.77962	9.31673	7.87877	8.59209	7.81798
sm_pos_385	12.8791	12.09	12.3366	11.3743	11.8684	12.3631	12.0154	10.5408	11.8687	11.3291	13.0844	10.2754	12.5773	12.2983	11.2935	12.7619	12.3858	12.1362	12.4763	13.1303	11.9607	12.7286	11.6681	11.5414	12.3767	12.4222	12.148	13.1339	12.1953	11.4805	10.6515	11.8091	11.1746	11.5709	11.1855	12.4364	12.1326	12.9543	12.1182	12.3601	12.8585	12.6621	11.6037	12.6409	12.1622	13.6048	11.0414	12.6792	10.88
sm_pos_386	10.6272	7.1959	8.20039	7.57152	8.32339	9.33748	9.32874	8.18602	7.47455	8.42653	8.96495	8.37164	7.98402	8.48146	7.69868	9.19138	8.11174	7.77857	9.25558	9.6452	8.84141	9.87455	9.6026	8.59988	9.1278	8.0008	8.61551	9.69304	9.24192	7.19012	7.03527	9.06083	7.82765	7.09335	6.95254	8.66679	9.37222	10.2578	9.18833	10.8453	9.8703	9.62894	8.33651	10.5894	8.87066	10.7031	9.12977	10.3135	7.6913
sm_pos_387	13.3612	10.8022	12.1223	11.9331	10.2532	12.291	12.7378	8.66935	11.8643	11.8554	12.8289	11.6755	12.0941	11.7535	11.5244	12.3573	11.8692	11.3415	12.9662	12.8985	12.3618	12.7685	12.7205	12.4512	12.409	11.8864	12.7361	12.7436	12.3408	10.8269	9.77205	12.4634	11.3064	7.30987	7.19273	8.37305	12.7662	13.0914	12.5825	13.6511	12.8178	12.7246	11.9881	13.3194	8.62074	13.52	12.7544	13.2254	11.4387
sm_pos_390	7.34974	8.18516	7.93947	8.28748	8.69777	7.86544	8.28064	7.52785	8.41111	7.64357	7.54712	7.45566	8.97251	8.34138	8.21642	8.02956	7.32156	7.65548	7.80948	7.56891	7.64086	7.0423	8.35137	7.42677	7.41667	8.01003	7.67863	8.48888	7.24375	7.81889	8.82922	8.22721	8.82238	8.47322	7.9331	7.50993	8.03083	8.13433	7.83491	7.92824	7.38749	8.01982	8.30601	7.77452	7.85948	7.31365	7.85058	7.19267	9.01471
sm_pos_392	11.9164	11.4554	12.0856	11.2375	10.7865	11.0215	11.0955	12.3649	11.1478	10.7457	12.9093	9.89068	11.9047	11.2838	10.6404	11.6627	12.0266	11.8672	11.7187	12.3675	11.0493	11.8203	10.2095	11.2946	11.886	11.953	11.9825	11.8134	11.4549	10.6608	10.1586	11.1556	9.8829	11.9426	11.0276	11.4872	11.0768	11.4833	11.3714	11.1566	11.459	11.2831	10.5981	11.4083	12.0998	12.7493	10.206	12.352	9.58623
sm_pos_397	14.5022	14.4896	14.3375	13.4673	12.3591	11.3639	12.8441	12.7796	11.4439	9.47936	9.55709	11.7722	12.0735	12.81	10.0711	12.4887	11.7971	13.1236	11.2333	12.1698	9.87974	11.5498	13.0709	11.7263	12.2081	11.5514	11.2882	10.642	11.8254	12.7647	12.0448	11.9868	11.8774	11.7282	12.0889	11.5908	12.3404	11.8385	12.6706	11.836	12.8234	11.5989	11.7654	11.7269	12.9286	10.904	10.5327	12.7775	10.9827
sm_pos_398	8.99916	8.34611	10.5893	8.94306	8.48973	8.46991	8.28929	12.5772	7.83479	7.86005	11.0244	8.09228	9.52153	8.46146	7.17891	9.0783	8.75856	9.34649	8.32368	9.92907	7.90748	9.55318	8.05426	8.18356	9.22781	9.38885	8.20753	8.7655	8.8726	7.9785	8.11411	8.67645	7.45534	8.51249	9.17873	9.12011	7.33643	8.70611	8.45359	8.61844	8.49201	8.05302	8.0604	9.14955	8.53443	10.15	7.84524	9.9004	7.24342
sm_pos_399	10.5195	9.19575	11.2129	9.59362	8.65853	10.3912	10.0846	10.8998	8.85669	9.02353	11.8085	8.42962	10.7661	10.1112	8.75714	10.7515	10.0233	10.2085	10.0107	11.0256	8.99863	10.8361	9.80829	9.60461	10.3501	10.3125	9.55801	10.4984	9.98986	9.23608	9.1503	9.71828	9.14327	9.13899	9.74482	10.8724	8.94301	10.6071	9.78524	9.75646	10.2063	9.86942	9.23817	10.8292	9.19243	11.3572	8.94317	10.7766	9.20932
sm_pos_401	14.8652	14.626	14.4991	16.6112	16.0726	16.5491	16.9761	16.7709	17.0708	15.8707	15.2623	16.6603	15.5	15.6609	15.4652	15.6109	15.1927	15.8129	15.6036	15.0519	15.9462	15.3069	15.1068	16.3124	14.949	14.8698	15.8554	15.5355	15.3765	15.7748	14.7061	15.7968	16.2738	15.8544	16.1381	15.0208	15.5787	15.4302	15.2282	14.1921	13.6782	15.4693	16.5513	15.2576	16.0284	14.3811	16.2626	15.6668	16.1123
sm_pos_402	11.4563	10.2812	7.69907	8.11953	10.6042	8.0805	11.4878	13.6686	11.8039	11.4991	9.13323	11.2278	8.94213	10.7835	7.41696	8.30511	12.1613	7.93475	10.1551	9.44752	10.7453	8.07995	8.57425	8.66769	8.89295	7.85123	7.68481	8.57535	8.07794	7.58905	12.7549	7.53546	9.67922	10.5826	9.04488	7.72615	8.75946	8.40388	11.9605	7.62598	16.4941	15.2626	11.3404	12.5795	17.588	14.5414	13.8654	11.113	12.8008
sm_pos_403	14.0727	14.0841	15.1489	15.2834	15.3353	14.6828	15.1906	14.9946	15.1885	14.4708	14.0622	15.0562	14.4715	14.5289	14.3627	14.6186	14.3149	14.2646	14.7146	13.8425	14.9852	14.0439	14.2351	15.006	14.3282	14.3418	14.5645	14.3698	14.4841	15.0005	13.9003	14.6865	14.6169	14.4618	14.8346	14.6903	14.1892	14.1996	13.7015	13.601	13.8651	14.2483	15.2103	13.8294	14.708	13.4817	16.0757	14.4345	14.7673
sm_pos_404	12.3127	13.3566	13.0509	13.8126	13.6117	12.6137	13.4304	10.1939	13.6242	13.5747	12.5201	12.4876	14.1665	13.349	13.4948	13.0445	13.6999	12.6078	13.9685	13.368	12.486	12.4669	13.2638	12.8056	12.4762	13.4842	13.4577	14.019	11.7596	12.848	13.5174	14.0771	13.6495	14.087	12.7099	13.7398	13.5425	13.088	13.3772	13.9637	12.82	13.8573	13.3373	12.785	13.75	13.267	13.1315	12.0383	13.548
sm_pos_405	10.7681	8.47626	10.4947	8.74258	8.34177	10.4097	9.32682	9.19641	8.59499	8.59439	11.5874	8.34077	10.2961	9.75359	7.98102	10.6335	10.7936	10.0517	10.3502	11.1478	8.26082	11.1678	8.95693	8.80825	10.4726	10.0798	9.76405	10.8704	9.98704	9.16004	7.79712	9.52758	7.77801	8.80634	9.0849	10.8982	9.11625	10.8153	9.63133	9.76781	10.3764	10.0452	8.29701	10.8767	10.4698	11.9182	7.88613	11.0009	7.86733
sm_pos_406	10.4428	10.658	8.28867	7.08632	8.26213	11.8458	8.7231	8.25213	9.03345	9.20026	9.8572	8.47454	10.6661	10.388	10.2538	10.6609	10.7224	7.78294	11.4938	11.5262	11.419	11.1808	8.77502	10.7999	10.3834	9.66805	11.1364	10.0238	8.48961	6.96218	7.18484	10.4333	7.21632	6.98606	6.83351	8.81236	10.1983	11.0703	9.23624	12.6172	11.3553	9.64992	9.11931	11.0014	8.99451	11.0125	9.04466	10.4879	8.03024
sm_pos_408	14.0438	15.2539	14.844	15.6816	15.1272	13.8428	14.6508	14.0699	15.29	14.8684	14.6326	14.0565	15.7533	14.6234	14.8866	14.5339	15.3695	14.6533	15.5338	14.9105	14.049	13.943	14.1365	14.5618	14.2688	15.2679	15.1907	15.28	13.6978	14.2631	14.971	15.4415	14.6334	16.3482	14.8087	15.2082	14.9231	14.2021	14.968	14.9051	14.1371	15.0439	14.4719	13.9483	16.097	14.8819	14.4316	13.9362	14.4869
sm_pos_410	9.69988	10.9756	10.234	11.3783	11.8432	12.3097	12.8245	14.3892	13.901	14.1661	13.9573	14.9777	14.1131	14.7729	13.7834	14.2974	14.0952	14.3009	14.2686	12.9528	14.933	15.1802	14.7104	15.4328	15.1053	14.8528	15.2987	14.8614	15.223	14.6793	15.4051	14.8965	15.0182	14.4227	16.5162	15.2032	16.0764	14.9321	14.9026	13.9539	14.0024	13.683	15.0576	15.0396	15.0095	13.9573	14.7297	14.6514	14.4157
sm_pos_413	11.1744	12.1822	9.9508	10.1874	14.19	13.2108	12.0532	9.47216	11.3289	10.7233	10.8594	10.4184	11.4472	13.1157	9.41661	13.3744	9.54505	11.2893	11.2596	11.7487	11.5392	11.6866	12.1681	11.2476	12.0964	11.5512	10.075	12.4211	11.3144	10.4392	10.6424	11.1721	11.0747	7.30193	10.4119	12.2167	11.3934	12.3286	11.141	12.2947	12.2562	12.4256	11.6077	11.535	8.62989	11.1423	9.10527	10.9233	10.448
sm_pos_414	7.54969	7.97039	7.62996	7.85258	8.7193	9.07742	9.99731	11.6065	10.586	11.4892	11.2006	12.2426	11.1712	11.0148	11.0311	10.2265	11.524	10.347	11.419	10.2257	12.1015	11.5218	11.0189	12.7788	11.3135	12.0281	11.6552	12.125	12.6557	10.9096	11.8629	12.4379	12.3967	11.617	12.8468	12.5292	12.247	11.2683	10.9851	11.3296	10.1172	10.7907	12.412	11.5108	10.9253	10.1146	12.0358	12.0849	11.7762
sm_pos_417	9.76157	9.67678	11.1385	9.31556	9.55507	8.71584	10.2008	7.7588	8.19714	7.6732	8.78779	7.83691	7.99002	10.1043	9.45227	9.74347	11.0228	10.9924	7.94475	8.35046	8.36225	9.47942	11.3208	10.6456	10.5237	11.2947	10.1062	11.1248	10.0059	10.7934	10.1473	9.78829	11.3393	10.1852	10.0229	9.62217	11.6781	8.67026	8.18134	11.4771	9.53377	9.24675	7.69325	7.86073	10.9638	9.38467	11.8524	9.93129	11.112
sm_pos_424	11.373	9.24392	11.9213	8.99066	8.21182	10.9592	11.6963	8.30641	9.40867	10.3597	12.0744	8.55902	11.4049	10.0771	9.09056	10.7625	11.0319	10.0753	12.0553	12.1028	12.1163	11.7764	8.91387	9.7868	11.6872	10.391	12.5138	9.22972	9.60176	9.86891	6.87422	10.8788	7.42332	6.89797	6.73578	8.93187	10.0571	11.7774	10.5665	12.9414	12.3178	11.6888	10.8661	12.0122	9.0962	12.9458	8.66186	12.0717	8.46057
sm_pos_426	13.1551	11.7623	12.7543	12.0911	11.3158	10.9514	12.9478	11.0062	11.4868	11.5688	13.4467	10.1118	12.4058	12.5646	11.8841	13.1133	11.9746	11.8559	12.3314	12.3836	12.5918	12.6456	11.4028	12.6006	12.0921	12.1491	11.9921	11.9476	11.6599	11.6932	8.9628	11.2875	11.0186	7.44129	7.33854	8.19474	12.8095	12.251	11.9374	12.3714	12.3115	12.5757	11.946	12.2565	8.46903	12.1865	12.3869	13.4975	10.7614
sm_pos_427	12.7015	13.1488	12.5411	14.2241	15.1219	13.3021	14.6915	13.9516	13.7345	13.8878	13.306	14.432	14.5452	14.814	13.6877	14.9698	13.6037	15.9735	13.4672	15.6898	14.8781	14.7726	13.5861	14.9115	16.9567	15.3159	16.3036	15.7416	15.6647	15.8368	15.5755	14.4491	16.0048	15.2138	16.4803	15.0422	15.7568	14.4052	15.7029	16.2976	15.3222	13.8774	16.7514	15.0349	14.2104	13.5199	16.34	14.6411	15.7123
sm_pos_429	11.3361	10.6291	12.7179	10.45	8.38221	10.7274	11.5978	11.426	10.2867	11.0385	12.7453	8.27286	11.9763	10.348	9.97146	10.8957	11.5876	11.0752	12.4755	12.411	12.3448	11.766	8.30616	11.0535	12.049	11.1711	12.8322	9.05007	10.5752	10.3514	8.73209	11.5705	7.92706	7.19635	7.0668	8.52706	10.4407	11.0845	11.2074	12.0337	11.9775	11.8722	11	11.6638	8.75177	13.1072	9.56257	12.4582	8.79345
sm_pos_430	6.51305	9.08388	8.24335	11.8563	8.60766	6.27726	9.29919	6.56141	9.30644	11.6696	6.50996	10.0499	10.5083	8.62277	11.9685	7.09701	9.91101	7.08868	9.21654	7.12272	6.89141	6.13877	10.0711	6.89081	6.4243	8.67452	9.18579	7.82493	6.31074	8.78068	10.849	12.0591	10.605	12.7667	8.8177	7.60508	8.95534	6.34964	8.71516	10.6259	6.4079	8.92891	8.80934	6.35627	8.76327	6.46948	7.57633	6.35044	9.5974
sm_pos_433	13.7912	14.3703	13.5549	13.2568	13.5368	13.7205	12.7811	13.1733	12.7319	12.1108	12.293	13.1502	12.6115	12.8234	12.0804	13.1502	12.6262	13.1879	12.4085	11.9862	12.337	11.8032	12.5941	11.8692	11.3913	12.0775	12.4345	11.9114	11.2351	11.9428	12.5806	11.6383	11.3105	12.0623	12.5122	11.9683	12.6002	12.1524	11.9136	10.6396	12.8468	12.315	12.031	12.0561	13.0689	11.875	12.2582	12.4018	11.678
sm_pos_434	7.54969	9.54501	7.83128	9.68759	8.7193	11.9681	12.0066	14.0452	12.7264	13.7576	13.0285	14.6997	13.3058	14.3902	13.2886	13.7141	13.9517	13.9771	13.5247	12.4123	14.3066	15.135	14.3855	15.1004	14.6555	14.1285	14.8957	14.1311	15.0129	14.3921	15.1878	14.6414	14.7554	13.8021	16.4126	14.9019	15.7278	14.7169	14.5868	13.317	13.5493	12.774	14.6628	14.8616	14.4975	13.4501	14.3231	14.6518	13.9782
sm_pos_437	11.8694	8.73306	11.3836	9.11283	8.06963	10.6897	10.3186	9.05477	9.19391	10.1131	12.3931	8.79783	10.4654	9.84798	8.09806	10.5399	10.892	9.34169	12.3523	11.8375	12.272	12.0537	8.74213	10.1142	11.9243	9.50322	12.7286	8.86956	11.0794	8.88735	6.66898	10.8213	7.01417	6.64896	6.45953	9.2697	10.2702	11.7879	10.672	13.6196	12.2063	10.9893	8.73223	12.193	9.38363	13.3704	9.54445	12.6195	6.7868
sm_pos_440	13.0594	7.61324	8.80129	9.92492	8.17414	10.7305	10.0878	8.34707	10.2148	10.2382	11.6442	11.0043	8.30681	9.58937	9.80041	10.4532	9.80209	8.91158	11.4269	11.3937	11.4284	12.1186	11.5241	11.6828	11.5144	9.88436	12.0902	10.8377	11.9834	7.65954	6.81983	11.1027	8.00979	6.83197	6.66256	9.02141	11.3652	12.1197	11.3744	13.5156	11.9213	11.0264	9.74016	12.6095	9.17238	12.8801	11.9486	13.1562	9.58845
sm_pos_442	6.57066	9.022	8.63706	9.75017	8.61387	6.37467	9.58636	6.62795	9.70892	11.5413	6.58137	9.06912	11.3428	8.56545	12.2865	7.13236	10.9092	7.12771	10.5638	7.15058	6.94301	6.20098	9.92088	9.18168	7.06402	8.80174	11.011	8.58916	6.7604	10.3729	10.5465	11.7251	11.5157	13.5379	8.75679	10.8548	10.0274	7.49132	9.85847	12.3906	8.05343	10.4255	10.5981	6.41452	10.1244	7.19559	9.61648	6.40843	11.1695
sm_pos_443	6.69878	8.88438	7.9652	10.2935	8.62767	6.50248	8.39357	6.77594	9.10769	10.9954	6.74019	9.23136	9.26658	8.43797	10.9268	7.21096	9.83951	7.2145	8.76842	7.21254	7.05777	6.33934	8.88434	7.1339	6.64459	8.52702	9.03383	7.83029	6.51785	8.56718	9.88937	10.7791	10.0239	13.3216	8.62134	9.07662	8.75011	6.57173	8.51976	10.3689	6.62535	8.72245	9.05719	6.54408	9.67215	6.65687	7.28182	6.5374	8.98139
sm_pos_445	8.27194	8.82115	9.68182	7.87139	8.40592	9.87147	8.44903	8.52883	9.55949	8.37962	10.6111	8.23304	7.82067	8.6743	7.98533	8.7694	10.8852	10.3161	10.6752	10.7879	8.28822	10.1509	8.19149	8.58555	10.6016	9.63447	10.5586	10.3874	9.60347	8.41271	7.32895	9.12985	7.36732	10.5833	9.12549	10.1243	8.98469	10.2033	9.12952	9.54385	10.069	9.14807	8.79433	9.98131	12.0498	11.6477	7.86841	10.0962	7.13834
sm_pos_446	7.90336	9.25424	8.02959	8.35182	8.7193	9.20206	8.40056	8.89078	8.19714	8.11659	7.79498	8.73342	7.99002	9.74	8.30461	8.7044	8.0429	7.8959	7.94475	7.62402	9.34897	8.63802	7.81842	7.77063	8.72851	7.85123	7.94756	10.3261	10.6724	8.53532	8.00269	7.53546	8.9674	7.78668	9.73608	7.89701	11.6688	11.1494	10.4764	8.3077	8.27557	7.77654	10.5268	8.73125	8.30645	7.51538	9.83355	9.50953	8.0757
sm_pos_447	6.76414	8.81418	8.902	9.96509	8.63471	6.58174	9.48515	6.85144	9.03775	11.274	6.82122	6.72042	9.98056	8.37294	10.9842	7.25106	9.19194	7.25878	10.07	7.24414	8.46367	6.40992	6.81196	8.5792	6.72211	8.4751	10.7742	7.83218	6.59074	8.49204	8.44632	11.4302	8.05194	8.58251	8.55223	6.87435	8.67789	6.64989	8.451	11.2797	6.78197	9.09923	9.72066	6.61018	7.24194	6.90057	9.05819	6.6032	8.55177
sm_pos_448	7.82424	9.1454	9.52561	11.9807	8.6015	6.22315	10.0518	6.49526	10.6803	12.0504	6.43897	10.3514	10.928	8.67976	12.0964	7.06188	10.0816	7.75521	9.57732	7.09503	6.90359	6.07693	10.2573	8.65204	6.35638	8.72	9.56401	7.8451	7.13823	9.7516	11.7039	12.1725	11.3305	13.8797	9.3074	9.57463	9.41167	6.28116	8.77541	11.1226	6.34085	8.99257	9.91675	6.29836	9.78624	6.9492	8.83854	6.29279	10.3561
sm_pos_450	17.1035	17.3339	17.584	16.594	17.4301	13.8492	16.8193	16.0514	16.0883	12.9301	13.7361	14.9559	15.7966	16.0314	13.5564	15.4657	14.7604	15.8697	15.544	15.0026	13.7911	14.2796	16.0735	15.127	15.3823	15.5157	14.45	14.6905	15.0871	15.8244	14.6746	15.2118	15.279	14.9654	15.0335	14.9394	15.4201	14.3171	15.4047	15.1345	15.7003	15.5965	15.638	14.8598	16.1162	14.1131	14.0084	15.6266	14.6892
sm_pos_453	6.6477	8.93925	8.53117	10.3823	8.62217	6.44055	9.22897	6.71695	9.16235	10.9166	6.67688	9.89448	10.1006	8.48879	11.041	7.17962	9.49376	7.1799	9.11622	7.18784	7.01202	6.28418	9.65509	7.89268	6.58401	8.56758	9.06138	7.82882	6.4609	8.62589	10.5995	10.9093	10.1874	13.0392	8.67534	8.54633	8.80655	6.51066	8.5735	10.1375	6.56555	8.77923	9.19829	6.49243	8.6841	6.60534	7.02288	6.48599	8.27077
sm_pos_455	14.0961	14.5123	14.3728	15.4834	16.1262	15.3252	15.6439	15.5611	16.1769	15.1004	14.8229	15.6301	14.951	15.1964	14.8771	15.1939	14.3764	15.1405	15.5702	13.6635	15.1921	14.4478	14.8914	15.0843	14.2539	14.3678	15.1082	14.5026	14.4945	15.1654	14.127	14.4499	14.8843	14.6876	14.991	14.4223	14.6142	14.6328	14.5064	13.2253	14.1303	15.0612	15.6537	14.8207	15.5012	13.9799	16.0974	14.4211	15.3225
sm_pos_464	12.9648	10.8367	11.1628	11.3316	9.83745	11.8317	11.3783	10.177	11.819	11.2238	11.8195	11.8912	11.1479	10.9351	10.7129	11.6265	11.3966	10.2983	11.9137	11.8771	11.1218	11.2951	12.2907	10.9447	11.1219	10.6994	11.05	11.884	11.8335	9.82432	9.27569	11.8607	10.4564	7.33522	7.22087	8.33864	11.6631	11.5674	11.3591	12.0327	12.0611	11.6164	10.1935	11.6265	8.59147	12.5672	10.921	11.5625	9.45242
sm_pos_465	9.38553	10.6644	9.20642	7.78711	11.9134	11.7593	8.66086	9.27937	10.2305	6.53912	10.6333	8.4197	9.15552	9.76493	6.88115	10.695	7.76976	10.2642	8.64545	10.0772	9.81681	10.6437	8.74712	8.63812	10.9479	10.0016	8.6514	10.6755	10.5705	9.54795	8.93878	7.80992	9.24516	9.00877	10.6784	11.4299	7.96067	10.8238	9.02763	9.4612	10.2725	9.43764	8.37217	10.7935	8.92851	9.95062	7.89912	8.888	9.35099
sm_pos_466	8.32008	9.14806	10.6627	13.0349	8.60123	7.04918	10.7253	6.4924	11.1148	12.9296	6.4359	11.0912	11.9843	8.68222	12.9144	7.06035	11.2998	8.33801	10.543	7.09383	6.83789	6.07425	11.4757	9.11497	6.35343	8.72197	10.3102	9.54029	7.84914	10.3256	12.8329	13.532	12.3495	15.0692	9.74222	10.7584	9.82446	7.06592	8.77802	12.0325	7.65315	9.04944	10.6173	6.29585	10.4656	7.96096	8.99492	6.2903	11.5347
sm_pos_473	11.3312	11.8478	11.4819	11.9026	11.2207	12.5131	12.0953	12.4349	11.8366	11.8822	10.773	12.7439	11.3722	12.3129	11.7589	12.2766	12.6811	12.277	12.0069	9.79939	12.2497	11.4346	12.2406	11.4134	10.2358	11.2014	12.0317	10.7848	11.2742	11.8819	11.5555	11.0282	10.4507	10.8453	11.8378	11.1963	11.8992	11.1978	11.0215	8.7661	11.4338	11.4197	12.2551	11.9389	12.1843	11.4666	12.1407	11.7795	11.8085
sm_pos_474	7.54969	9.32174	7.62996	7.918	8.7193	10.452	8.84546	10.6283	9.23759	10.9425	10.0857	8.53526	8.71736	7.63278	9.97806	9.6179	9.68579	8.84185	9.56682	7.62402	10.5051	7.36207	7.67834	9.3931	7.65382	7.85123	9.29135	7.85484	7.46671	7.58905	7.68129	7.53546	7.69643	8.45681	7.72171	9.46842	7.8099	8.26633	8.35731	7.62598	9.20184	7.77654	9.59292	7.40455	10.0038	9.66689	11.1081	8.60464	10.6034
sm_pos_478	12.0104	12.4959	12.3461	12.8644	12.1347	13.3375	12.917	13.1034	12.6832	12.4143	11.37	13.2482	11.4871	12.9582	12.2268	12.7083	11.8732	12.4637	12.4324	9.8832	12.0887	11.4677	12.1024	11.6893	10.2474	10.7634	12.1889	10.6485	10.7807	12.1257	11.1111	11.0491	10.6765	10.6419	11.6962	10.8215	11.3699	11.2136	10.9167	7.62598	11.633	11.9826	12.707	12.0834	12.4133	10.9232	12.7894	11.8381	12.1897
sm_pos_481	12.0697	10.1684	12.337	10.8419	10.6922	11.4919	10.1895	11.5232	11.2883	9.9372	12.5439	10.809	11.3304	10.6878	9.32709	11.4789	11.2314	11.4989	10.6843	11.745	9.81092	11.0621	10.612	9.49821	11.1492	10.9177	9.92674	11.6914	11.7308	10.6451	10.2829	10.6357	9.75768	12.1931	11.8942	11.4584	10.127	11.064	10.5121	9.56381	10.8633	10.7442	9.4049	10.8587	13.0357	12.2851	7.85757	11.0514	8.11255
sm_pos_482	12.7238	6.99013	10.7441	9.34393	8.21821	11.5349	8.80681	8.29952	10.4183	9.50249	11.8382	11.2398	9.26903	9.30327	8.55704	10.775	10.4841	9.10573	10.8708	11.2089	9.85813	11.1827	11.9164	8.81667	10.8868	9.26198	8.82575	11.3409	11.7115	8.49555	6.88344	10.5228	9.10918	6.90915	6.74818	8.91671	10.0813	11.3979	10.4394	11.1177	11.1667	10.6383	8.49463	11.6599	9.0833	12.5535	8.84342	11.19	6.90299
sm_pos_483	16.2991	14.2812	15.8985	15.1092	15.6956	11.7993	15.9306	15.2396	13.5322	9.66358	10.1313	12.5254	14.8422	14.8587	10.3622	13.6884	12.9479	15.1523	13.9634	14.8903	10.1175	14.5841	14.6511	14.6291	15.4286	14.5522	13.8658	13.5862	14.8705	15.3198	13.8721	15.5355	16.3865	14.0025	15.9235	12.7728	15.7129	13.6234	15.2827	15.7342	14.5889	13.3356	14.75	14.6064	13.9839	12.8919	15.0906	16.2546	13.1772
sm_pos_484	13.4734	13.0533	12.8973	13.9793	14.4232	14.0825	14.545	14.1978	14.7427	13.5721	13.1294	14.0671	13.4735	13.2908	12.9023	13.4501	12.8937	13.0706	13.6288	12.0861	13.7967	12.8225	13.1669	13.8022	12.5125	12.9684	13.4553	13.1623	13.0444	12.9685	12.2098	13.0766	13.7338	13.2178	13.4593	12.5686	12.6591	12.8295	12.68	11.7366	11.868	13.3554	14.0146	13.0003	13.4965	12.1908	13.9249	13.038	13.7193
sm_pos_485	12.5032	9.65893	10.4749	10.0227	8.38466	12.0277	10.9761	8.1199	11.1288	10.1429	12.1451	10.7481	10.2285	10.6	9.69262	11.282	10.384	10.6045	11.5446	11.9098	11.208	12.1069	11.2389	10.8082	11.8318	10.964	11.0786	11.9297	11.9195	9.95442	7.12371	10.7409	9.64327	7.20065	7.07157	8.52122	11.3416	12.38	11.6695	12.1092	12.4106	11.8405	10.5991	12.6206	8.7468	12.6542	11.3192	12.2314	9.92012
sm_pos_486	14.11	14.4548	14.01	15.5076	16.7076	16.3739	16.7048	16.6401	17.7369	16.7698	16.6609	17.6874	16.8671	16.5879	16.2318	17.1061	16.4506	16.7477	17.8697	15.2356	17.9338	16.9397	17.5689	17.4452	15.8181	17.0686	17.0908	17.089	17.7199	16.4306	16.833	16.27	17.4238	16.8339	17.4886	17.1675	16.9867	17.0176	16.8038	15.3858	15.5289	17.2948	17.8249	17.2771	17.4629	16.2363	18.2751	16.652	17.4149
sm_pos_488	6.63196	8.95615	9.61054	11.29	8.62047	6.42146	9.62607	6.69877	9.17919	11.1646	6.65737	10.3804	10.3887	8.50445	10.5997	7.16997	9.08534	7.16924	8.88229	7.18023	6.99792	6.26719	10.1145	8.1482	6.56534	8.58008	7.43652	7.82837	6.44335	8.64398	11.553	10.9536	11.1589	13.4872	8.69198	9.58194	8.82394	6.49184	8.59005	9.89292	6.54712	8.79672	9.18248	6.47652	7.16126	6.58946	9.10651	6.47014	9.07409
sm_pos_491	12.7482	13.4035	13.5006	14.0818	14.1739	13.3409	13.7128	9.7833	14.1232	13.9438	12.8659	13.2604	14.3674	13.6888	13.8401	13.5498	14.3111	13.251	14.4255	13.4437	12.3867	12.6488	13.5926	13.2578	12.8861	13.9097	13.812	14.6617	12.4301	13.3535	14.2347	14.4273	14.4279	16.5694	14.6245	15.4242	13.6522	13.4313	13.9015	14.5194	13.8198	14.4026	13.8867	12.9079	15.2051	13.4554	13.3907	12.1574	14.0172
sm_pos_492	15.658	15.8328	15.3244	15.0224	15.0883	15.5197	15.5624	15.9273	14.3316	13.5951	14.227	14.1848	15.049	14.7018	14.0973	15.0932	13.9726	15.7634	13.1492	15.9575	13.6215	14.5182	14.1191	14.9381	16.3774	15.4109	15.5557	15.553	13.3837	16.1492	15.114	15.8688	16.1715	15.4096	16.3169	15.2344	16.318	14.8804	15.7616	14.2573	15.052	12.46	14.7524	13.8946	15.3485	15.1552	14.8049	16.0809	14.1907
sm_pos_493	11.1379	11.9881	10.8611	12.0584	11.8333	13.6539	13.3408	13.4929	13.5391	13.3296	12.5495	14.611	12.7624	13.7244	12.8685	14.0414	13.2565	13.4877	13.8647	11.1418	14.1034	13.3698	14.1236	13.3394	11.6555	12.9818	13.6136	12.8367	13.275	12.7882	13.2888	12.0678	12.8216	12.4447	13.6919	12.8878	13.2889	13.112	12.8534	9.92217	12.5188	13.5299	14.0985	13.9371	13.8673	12.7251	14.4788	13.284	13.6681
sm_pos_494	19.3678	19.3303	19.4035	19.1497	21.1359	18.1514	20.1007	17.0911	19.5638	18.4598	19.5562	18.5961	19.6541	19.2828	18.7747	19.7448	18.4466	18.3935	19.4606	18.8063	19.696	18.4366	19.1753	19.2101	18.7202	18.9845	18.7748	19.2814	18.3189	18.6593	17.4931	18.2037	18.9516	16.1941	16.5665	17.9051	19.8286	18.8913	18.7135	19.0711	18.7996	19.4946	19.1918	18.5232	16.8481	18.443	19.7044	18.9603	18.6462
sm_pos_495	15.8583	16.4088	16.0673	15.7617	16.7678	15.5697	15.7621	15.6881	15.8885	14.5461	15.0569	15.567	15.2216	15.1318	14.6427	15.1825	14.9333	15.1869	15.5106	14.1536	15.1776	13.754	14.787	14.4033	13.7531	14.9644	14.5634	14.6987	13.8407	14.1681	14.3592	14.1717	13.7548	14.3225	14.5242	14.4709	14.6894	13.8032	13.9028	13.1309	15.0244	15.18	15.0663	14.2964	15.3739	14.1182	14.8127	14.6556	14.4563
sm_pos_496	8.88565	8.45669	9.83936	10.5166	8.78266	7.08649	10.5682	7.30641	8.86782	10.6346	8.8996	8.79585	10.248	10.1429	10.9817	9.68957	9.51574	7.52561	9.6157	8.49803	9.09194	8.57173	9.45804	9.88765	7.96897	8.99058	9.20928	9.05102	7.64937	9.49739	8.74756	9.96787	10.0145	8.18347	8.13579	7.42978	10.681	8.41953	9.35799	10.247	8.20043	10.0631	9.70271	8.366	7.65731	8.05143	10.4148	8.87446	10.0049
sm_pos_500	13.8113	10.6033	12.3956	11.8749	8.41088	10.3369	13.0273	8.09161	11.1232	11.8606	13.2124	10.9497	11.4179	11.8996	12.0295	12.613	11.6233	10.6875	12.4522	12.2479	12.9119	12.8836	11.744	13.0764	12.1684	11.4102	12.4092	11.4025	12.049	10.6853	7.16156	11.5222	10.0103	7.24657	7.12251	8.45892	13.297	12.3593	12.2177	13.2081	12.2461	12.4127	11.576	12.7081	8.6938	12.4891	13.1219	14.0637	10.7171
sm_pos_502	16.1882	17.5069	17.0922	16.2325	19.3591	17.2445	16.1226	17.1139	17.5446	14.056	17.6723	16.2516	16.7378	16.7176	15.2392	17.4458	14.8286	17.0257	16.1271	16.5337	16.5564	16.515	16.9385	15.9081	17.0358	17.0975	15.3837	17.4559	16.7776	16.2514	16.6464	16.158	16.7811	17.5802	17.8836	18.9046	16.4698	16.7458	16.4041	16.1953	16.4057	16.3913	16.1401	16.4271	18.0481	15.7464	16.0644	16.201	16.3809
sm_pos_503	12.1731	12.7238	12.1967	11.9068	10.8449	12.1365	12.0445	11.9655	11.1491	11.1728	9.6823	11.8396	10.8429	12.1125	10.8945	11.3933	11.0517	11.5095	11.1486	8.42411	10.6526	10.0134	11.0318	9.58155	7.65382	9.51146	11.251	9.12424	9.25416	11.9837	9.83834	10.005	8.72429	7.78668	10.9106	9.6972	10.3895	9.9591	9.95433	7.62598	10.6172	10.1328	11.3867	10.5164	11.5276	10.7358	11.5615	10.4501	10.607
sm_pos_505	10.85	9.36658	11.5248	6.48236	8.07499	12.0934	9.07977	8.45406	9.51507	8.83108	12.3221	8.78883	9.77575	9.17384	6.60374	10.1103	8.56598	9.69503	10.8346	11.7963	11.7118	11.8598	8.73335	9.15059	12.0785	10.053	11.4643	8.8705	11.019	9.85512	6.67672	9.52252	7.0198	6.65835	6.46995	9.25696	9.37562	12.0181	10.3272	11.9972	12.7815	11.7642	10.844	12.1046	9.37279	13.0663	7.95987	12.1189	6.72344
sm_pos_508	14.052	15.2079	14.162	13.9651	14.9714	14.6917	14.2917	14.7322	15.0445	14.4177	15.0036	14.9262	14.5545	14.4191	14.4423	14.6034	14.5268	14.9562	15.1816	14.1084	15.0675	14.2237	14.7502	14.5736	14.2435	14.6938	14.6536	14.803	14.6564	14.4346	14.6584	14.2605	14.5599	14.7146	14.8925	15.1884	14.8844	14.6196	14.7557	14.0156	14.4094	14.5218	14.6345	14.407	15.344	14.2548	14.7803	14.2138	14.545
sm_pos_509	13.1616	10.6862	13.6373	10.6487	8.28453	8.18018	13.6898	8.22795	10.2319	11.9058	13.5521	8.43691	12.2028	11.7187	11.5838	12.3738	12.1827	10.4124	12.8827	12.5404	14.1305	12.6917	9.11265	12.8836	12.4019	11.0997	13.3647	7.42546	10.7695	11.352	6.97918	11.3763	7.23985	7.0253	6.87704	8.75912	12.3078	11.8765	11.5961	13.4539	12.5943	13.0727	12.4474	12.2413	8.94922	12.896	11.8261	13.8518	9.49161
sm_pos_510	13.6926	13.254	13.5255	12.602	15.1762	14.4108	13.1388	12.2167	14.0614	11.7267	14.6147	13.0135	13.1023	13.0882	11.8583	13.7076	12.6215	13.8349	13.2635	13.6054	12.8577	13.5084	13.248	12.7008	13.9122	13.7748	12.5401	14.3897	13.8029	13.3618	12.6195	12.4012	13.2877	14.2789	15.2181	14.9634	13.0855	14.2265	13.3654	13.2781	14.119	13.9344	13.3111	13.8383	13.3141	13.8473	12.833	13.1873	12.323
sm_pos_511	15.4182	13.7178	15.0048	13.9032	13.3395	11.5123	15.5823	10.8712	12.9928	13.7886	15.2555	12.2423	14.0002	14.5783	14.4761	15.1747	13.7	12.7356	13.9326	13.4691	15.2949	14.2136	13.2467	15.0745	13.6128	13.3379	13.848	12.9938	13.1133	13.4337	8.52498	12.5158	12.5195	7.41321	7.30738	8.23284	15.3446	13.2763	13.3631	14.0848	13.5898	14.2554	13.976	13.4144	8.50144	13.0105	15.0011	15.6252	12.5978
sm_pos_514	12.6946	10.7374	12.1906	9.73693	13.4309	12.9065	10.965	9.11835	12.3066	10.2309	12.7552	11.5636	11.943	11.6871	9.14566	12.5878	10.7452	11.5629	11.0624	12.338	10.8735	11.7969	12.5075	8.82761	11.8139	11.1401	8.44579	12.9395	12.6447	11.428	11.3954	11.4011	11.7944	12.5168	12.4851	12.7241	11.1738	12.5835	11.064	10.5272	11.8542	11.5698	10.9694	12.1502	13.1569	12.8406	7.87417	10.4911	10.5339
sm_pos_515	13.3017	13.9856	13.6419	13.6915	12.8484	14.6143	14.1359	14.8467	14.1001	13.9476	13.5492	15.2463	13.6183	14.8518	14.0501	14.5913	14.4338	14.6426	14.3707	12.6625	14.6825	13.8021	14.4603	13.7526	12.8799	13.9793	14.0665	13.6035	13.3771	13.7981	13.9188	13.511	13.0194	12.7215	13.9654	13.8211	13.9806	13.0294	13.3265	11.2952	14.3874	14.1895	14.7065	14.1262	14.8236	13.611	14.6972	14.2021	14.1596
sm_pos_516	18.2352	17.911	17.8022	17.6231	16.9276	17.7759	18.2231	18.4929	15.9632	15.3666	16.0092	15.8988	16.5446	16.0716	15.4049	16.2995	15.5637	17.4283	13.9441	17.8848	15.1082	16.045	15.3322	16.5764	18.4996	16.9757	17.0398	16.8973	13.7868	17.7458	16.5129	17.4421	17.9397	16.4063	17.6173	16.2205	17.4314	15.7269	16.7329	15.3712	17.5919	14.5406	16.4782	14.8133	16.9811	16.5278	16.7074	17.9337	15.7052
sm_pos_517	12.7176	12.9538	12.7493	12.3249	13.8356	12.2592	12.334	11.7061	11.8926	11.486	10.1302	11.4683	10.471	10.9173	10.9249	10.8309	10.7645	10.6637	11.0558	9.37481	11.1854	10.5679	10.9052	9.76777	9.08525	9.92104	10.0999	9.69179	9.67406	11.1527	8.6933	9.83615	10.4511	9.20002	10.053	10.6421	9.45715	9.58811	7.83135	7.62598	10.7071	10.76	11.5589	11.1975	11.099	9.63739	11.917	10.8663	11.976
sm_pos_521	14.8952	14.9403	14.6647	15.835	16.3737	15.4812	16.2897	15.6893	16.2663	15.0981	14.8604	16.052	14.8183	15.2847	14.8189	15.2096	14.7639	14.8224	15.7809	13.9383	15.6203	14.9495	15.0071	15.4618	14.6146	14.5766	15.2111	14.6871	14.8771	15.6014	13.955	15.0291	14.9206	14.9007	15.1928	14.8994	14.521	14.7515	14.4768	13.0347	14.5446	15.056	15.9127	14.8476	15.4689	14.073	16.9842	14.5694	15.6898
sm_pos_522	12.273	11.0807	13.0212	9.98185	8.27834	12.0629	12.301	8.26709	11.5374	11.535	13.2778	8.4473	12.6423	11.6066	10.1968	12.1413	11.4184	11.2594	13.2911	13.4124	13.911	12.7384	10.5566	11.134	12.9424	11.7998	13.4434	9.70161	11.8987	11.1422	9.02044	12.0261	7.26701	7.01446	6.86501	8.77383	11.596	12.7404	11.8735	13.4699	13.1338	12.5977	12.1474	13.0297	8.96173	14.1832	10.3666	13.0031	10.6713
sm_pos_527	7.54969	10.6147	9.99993	10.0833	8.7193	10.4224	10.6546	10.8166	8.90713	10.1599	7.79498	11.0215	10.871	11.0422	10.6642	10.8611	11.2268	11.8239	9.02886	11.0116	10.609	10.0094	11.0795	10.5834	11.1505	10.686	10.5504	10.7575	11.0515	12.0016	10.9429	10.8513	10.1065	10.3797	11.4105	11.5452	10.8207	11.0766	10.959	10.9983	11.695	10.0806	10.047	10.0474	11.9331	11.0497	8.04715	8.95137	9.5267
sm_pos_532	15.3533	15.3583	15.025	14.0815	17.2875	15.5313	14.5116	14.0807	15.7986	13.6089	16.42	14.3077	15.7365	15.1945	13.0884	15.9364	13.5466	15.2832	15.5334	16.1151	15.8384	15.4191	15.4542	13.4448	15.6393	15.5286	14.8636	15.9843	15.1344	14.4733	15.2397	14.691	15.1975	13.9427	14.9072	15.6936	15.1089	15.9895	14.9439	14.9307	15.0346	14.5227	14.4198	15.7627	14.8484	16.1664	14.5914	14.8839	14.8507
sm_pos_539	17.9676	18.608	18.355	18.9933	20.2021	19.5811	19.7536	20.1951	20.6814	19.6024	19.9113	20.6165	20.11	19.8358	19.6393	19.8934	19.8804	20.0424	20.6464	19.233	20.7566	19.4275	20.0448	20.1688	19.4732	20.4708	19.7949	20.3601	19.794	19.7374	19.679	19.9108	20.2684	19.6296	19.9462	20.4694	20.0374	19.4329	19.6579	18.8894	19.6236	20.2166	20.6358	19.5938	20.7648	19.3573	21.0594	19.6179	20.3061
sm_pos_542	17.0861	17.0035	16.8811	17.0968	19.0782	17.4411	17.0196	16.131	17.6305	15.5554	17.319	16.9123	17.2106	16.8968	15.3483	17.3907	15.1773	16.7529	17.1148	16.9006	17.1035	16.6261	17.4756	16.0141	17.3803	17.2473	16.1706	18.0047	17.3814	16.8753	17.0845	15.7912	16.9545	15.5996	16.6983	16.8563	16.8184	17.4477	17.2343	17.2254	16.8821	17.2238	17.0061	17.0848	15.6269	16.9645	16.7093	16.5794	16.6308
sm_pos_545	6.91867	9.44404	12.0184	12.6641	8.57156	6.09834	11.0662	6.17413	9.66523	14.5059	6.09434	5.98419	11.4593	8.95639	14.0494	6.89131	11.1511	6.86154	11.5408	8.81735	10.3723	5.7767	9.05066	9.88917	6.02662	8.94081	12.6212	7.81526	5.93685	9.27752	10.2046	14.1587	7.74891	9.17657	9.17219	6.23851	9.32582	5.94871	9.47853	13.6626	7.96981	10.8222	9.99678	6.01721	6.62356	6.63614	10.8432	6.01293	9.72821
sm_pos_547	11.0544	9.84045	8.39055	9.18232	9.02611	12.1745	8.98298	8.32843	8.4024	6.3332	11.5878	8.5933	7.70475	10.8252	7.77947	11.4132	8.66368	11.1411	8.81606	11.0453	12.6944	10.0777	9.02698	8.87914	10.4821	9.98531	8.88676	10.2924	11.9642	14.0091	9.50706	6.74034	7.14206	10.1028	10.6194	8.98036	10.1152	13.5898	9.43219	10.8026	12.1846	10.2096	8.53747	10.7676	11.7969	11.5948	7.92769	10.7756	7.56271
sm_pos_549	11.7875	12.6348	12.5035	11.7199	12.589	12.875	11.8146	12.854	12.6375	12.1062	15.0581	11.3118	12.3619	12.6567	13.6263	13.1456	12.1057	13.0612	11.854	12.9192	15.2621	13.3308	11.5975	15.0225	13.519	12.6266	15.3155	12.4826	11.9547	10.4679	11.0965	12.7666	10.0118	10.776	9.93547	11.4258	13.7919	12.8232	11.0692	14.1326	14.2989	12.0316	12.7403	12.5534	11.6472	13.2834	12.0106	15.1442	10.8865
sm_pos_550	12.6966	15.0414	14.8202	16.2101	16.1641	14.9079	15.3507	15.6191	14.9174	15.2737	13.6521	15.0692	14.0622	15.5695	14.0705	14.7297	15.0969	15.2106	15.094	14.7515	15.086	14.6667	15.1805	14.7798	13.5847	14.9929	15.4435	14.9706	16.0166	16.4	14.4621	14.6562	14.8804	15.0811	15.1085	15.7012	14.5577	15.2333	15.5398	15.1197	15.8161	14.7881	15.4113	15.4635	16.1461	15.4061	16.8547	15.1719	15.0711
sm_pos_551	11.3332	12.2157	11.9126	12.0438	12.177	11.7346	12.0748	12.5456	12.4464	11.9046	13.3929	11.322	12.2481	12.1073	12.7044	12.2551	12.1046	12.2802	11.8335	12.0176	13.4662	12.1455	10.9964	14.0028	12.3714	12.1412	13.7595	11.9104	11.2144	10.7484	11.422	12.4443	9.94671	10.9534	10.1556	10.9591	12.6484	11.7833	10.9047	13.2326	12.8349	11.64	12.1494	11.5493	12.659	11.9515	11.5837	13.2354	10.6103
sm_pos_553	14.0972	15.2312	14.1029	14.9079	15.6395	15.4004	14.8653	15.7583	15.0792	15.5192	14.0472	15.8302	14.7753	15.1053	14.8106	14.4145	14.8845	14.6933	14.725	14.3641	15.3525	14.9019	14.5824	14.9672	15.0319	14.8571	14.7324	14.9592	15.0548	16.2292	14.6008	14.7873	14.9738	13.9434	15.035	15.5919	14.981	14.6418	14.4762	14.1558	15.6041	14.8488	15.6606	15.9942	15.6001	14.7544	15.6833	14.7675	15.4499
sm_pos_554	12.1075	11.8435	11.5533	12.7035	13.3854	12.9654	12.6332	12.5728	12.9635	12.8549	11.3823	12.9589	12.6437	12.8387	11.363	12.4259	12.2617	12.9724	13.1407	11.7963	13.5953	13.9806	13.0359	13.7225	11.0859	11.6188	14.2867	12.323	14.0307	13.0823	11.9373	13.1209	13.351	14.3562	13.2229	12.9372	12.9334	14.0291	13.039	10.7655	10.713	12.0976	14.101	13.5322	13.1766	12.1185	15.0697	13.0999	13.4073
sm_pos_562	10.5024	11.1882	10.5723	10.6588	9.68117	11.2227	9.74985	10.8752	9.514	10.2585	9.1288	10.7447	10.7699	10.2993	10.3298	10.6973	10.1238	10.7328	10.008	10.1787	11.0124	11.1049	10.6489	10.4164	11.0736	10.0811	11.1061	10.4101	10.9111	11.13	10.8738	10.4594	11.0462	11.2472	11.7426	11.0375	11.3184	11.5191	11.3722	11.2983	10.119	10.249	10.7585	10.7569	11.0528	10.4147	11.7755	10.7366	10.7187
sm_pos_564	7.54969	7.97039	7.62996	9.23871	9.39946	7.53432	10.2592	11.1392	9.17612	10.7328	9.34128	13.6908	9.628	13.3958	11.8568	11.8029	11.9862	12.7139	9.05373	11.0449	11.7294	12.128	8.44708	11.9408	11.3681	12.7953	13.2131	11.5713	11.0953	13.6955	10.8963	13.8775	13.1076	10.6667	13.4098	12.4307	13.6215	12.3379	11.991	11.688	7.62158	10.2459	8.94232	11.2859	11.3074	10.6601	12.1276	7.73127	11.7982
sm_pos_571	7.54969	9.70808	7.62996	7.85258	8.7193	8.50337	9.30179	9.70611	8.19714	7.38484	7.79498	7.7067	7.99002	8.78892	7.41696	7.733	7.48935	12.0472	7.94475	10.6339	7.81996	11.4982	7.67834	10.5709	11.7977	11.6366	12.831	10.5263	7.46671	10.3206	7.66765	12.8635	10.1784	7.78668	12.2154	9.17996	11.439	10.343	9.10659	8.17767	7.62158	7.77654	7.69325	7.40455	8.07034	7.51538	7.7818	9.62714	7.53125
sm_pos_577	7.54969	7.97039	7.95536	9.11076	8.7193	10.2625	10.1089	11.4828	8.19714	11.084	8.01915	7.7067	10.6876	9.08863	9.8327	10.0989	9.36761	10.3739	7.94475	10.2128	9.73368	9.41563	9.09918	10.3827	11.3281	7.85123	10.189	9.29982	8.83876	10.3958	11.0014	10.264	10.4936	10.4436	9.65693	8.99835	9.95264	8.42144	10.3004	10.2293	11.3198	8.16383	10.8918	9.7546	11.5025	11.4785	8.71576	10.6286	11.1221
sm_pos_579	11.6035	10.4515	10.2706	11.9686	8.73929	12.748	12.9359	12.8286	11.8984	11.7666	11.1143	12.2247	11.3292	11.6733	11.8891	11.3039	11.2167	11.0398	10.8035	10.9082	11.2619	10.84	11.0852	11.2949	10.3838	10.9722	11.2578	11.1632	10.8482	11.5109	10.5396	11.5307	12.1371	10.3225	11.1897	10.9917	9.94968	10.5203	10.7754	9.02771	10.1078	10.9348	12.1426	10.8768	11.343	10.6043	11.6629	11.3746	11.6837
sm_pos_581	14.3896	14.9306	14.9723	14.6585	15.0365	14.8187	14.3556	15.4787	14.6375	14.989	14.2653	15.2946	15.1854	14.873	14.8578	14.8485	14.9394	15.6004	15.204	15.1652	15.5374	15.2151	15.081	15.2172	15.3057	15.2541	15.4462	15.3206	15.3025	15.9983	15.1463	15.3778	15.747	15.2756	15.6725	16.0497	15.4178	15.1675	15.2717	15.1375	14.855	14.7524	15.7117	15.1191	15.643	14.9183	16.5991	15.452	15.7347
sm_pos_583	11.0079	6.90599	10.6898	7.39859	12.2201	13.2441	8.88879	10.7073	10.2603	8.91649	12.3052	8.62054	11.2041	11.2655	10.711	12.0844	10.4995	10.9095	11.0529	12.7668	12.4734	11.5102	10.7419	10.4799	11.7977	11.0773	11.7631	10.5422	10.9959	10.0134	10.0974	9.34013	10.0105	6.83382	9.65291	12.2559	10.1776	12.4484	10.5807	13.4757	12.4291	11.92	9.38212	12.2196	9.17024	12.1824	7.93217	11.691	9.66094
sm_pos_584	7.54969	7.97039	7.62996	7.85258	8.7193	7.53432	7.85171	7.7588	8.19714	7.38484	7.79498	7.7067	7.99002	7.59672	7.41696	8.52841	9.6253	9.98912	7.94475	7.62402	7.81996	9.68974	7.67834	7.64826	10.2975	11.5275	9.75866	10.0584	11.2201	9.32396	9.54028	9.57042	8.94531	7.78668	10.7008	10.5179	7.97694	8.23372	10.0037	11.0669	9.00577	7.77654	9.72236	9.08029	8.07034	7.51538	7.7818	7.39394	9.49025
sm_pos_588	10.1882	8.81993	9.48715	7.93743	8.7193	11.4132	8.89005	10.752	8.19714	11.8744	11.9405	12.3018	8.44337	9.57751	11.1136	9.2819	9.39242	10.7988	12.2907	7.62402	11.6484	11.1696	8.45687	11.7513	8.14943	9.59057	11.391	7.85484	11.7042	10.7404	10.3271	11.6799	11.4289	10.1786	10.5697	10.752	10.7279	10.9986	9.4512	7.62598	7.62158	7.78755	12.3441	11.0117	8.55762	10.822	12.3308	10.2946	11.9514
sm_pos_589	18.2064	20.1511	19.1115	19.9306	20.8627	18.7246	19.5175	19.2638	19.9094	18.6778	19.2538	18.6747	19.924	19.0246	18.5344	19.3423	18.7921	19.0586	19.8926	18.9596	19.0839	17.8939	19.0382	19.0077	18.7808	19.4162	18.6874	19.5399	18.3572	18.8264	18.9186	18.8836	19.2639	19.7665	19.4017	19.0947	19.39	18.3826	18.8976	18.6203	18.8324	19.4265	18.7522	18.2442	19.6182	18.3783	19.1471	18.1168	18.8344
sm_pos_590	11.1453	12.9924	12.7449	12.3972	13.2119	14.3867	13.5463	15.0835	14.4264	14.872	14.0855	15.4826	14.6453	14.9498	14.7197	14.5271	14.7879	15.0113	14.3195	15.4196	15.1491	14.87	14.6904	15.4736	15.2133	14.6802	14.4678	14.5063	15.0499	15.45	14.9454	14.7148	14.478	15.5491	15.6549	14.9994	14.8336	14.3742	14.431	14.405	14.9253	14.822	15.3384	15.4168	15.4431	14.3635	15.625	15.1101	15.2791
sm_pos_593	9.56625	13.1195	12.3687	14.4709	14.0456	10.6776	13.0368	8.11231	13.2383	13.0792	10.5025	12.6501	14.1745	12.2974	13.405	11.0352	12.0628	11.1868	12.6608	10.2824	10.383	9.93695	13.0633	11.7562	10.4649	12.3182	11.802	11.8143	10.4949	12.3687	14.5611	13.9623	14.4147	14.764	13.6665	14.2646	11.2053	10.4653	11.7243	12.5611	8.44786	11.7974	12.6166	10.068	11.0406	8.55223	11.4639	7.8726	14.267
sm_pos_594	14.5239	9.55024	8.88739	9.49477	13.0481	13.4373	14.93	12.1808	10.1118	5.90483	13.8711	9.9222	10.9372	12.4822	6.47928	13.9619	11.0439	10.7707	11.5112	11.4282	8.10316	13.0783	12.4659	12.0968	11.6209	11.059	9.37635	12.9753	13.6779	11.6942	11.5717	10.6283	11.0406	10.3634	9.91379	9.51633	10.6084	12.5865	9.6211	11.3476	12.9893	11.0821	8.88135	11.8087	9.57213	13.1243	7.98712	9.08373	8.10654
sm_pos_596	14.7386	10.1748	14.6817	11.635	8.07565	12.3368	13.0417	8.45335	6.99195	11.2989	15.4058	8.78773	9.85998	12.1944	12.071	13.2533	13.319	7.88547	13.3481	13.2181	14.1111	12.4001	8.73228	12.5085	12.516	9.78086	14.0115	10.7689	13.9659	11.3779	6.67767	11.1855	7.02049	6.6595	6.47122	9.2554	12.1399	13.4417	12.012	14.3786	14.4201	13.664	9.37566	11.2762	9.37147	14.7074	10.7797	12.9477	6.72426
sm_pos_599	6.4123	11.2234	9.97453	13.0901	10.221	7.17229	10.9358	6.44505	9.56589	11.5862	6.38508	10.2682	12.1049	9.35577	12.1344	8.17508	9.9016	7.58631	10.3029	7.074	6.80117	6.02998	10.609	9.53379	6.30481	8.75453	9.93746	7.82203	7.4272	9.68086	13.0345	12.4219	12.303	13.1405	10.6917	11.714	9.06665	6.22917	8.82115	10.6487	6.28995	9.0409	10.104	6.25439	6.87091	6.36784	8.43194	6.24903	12.3655
sm_pos_600	11.7767	9.16663	9.08976	12.9872	10.1141	12.6799	13.5923	12.8586	12.1634	12.0289	11.3109	12.3494	10.6114	11.8921	11.1677	11.0035	10.2366	10.8007	12.2898	9.66712	10.2949	10.1229	8.65709	11.1969	11.1282	9.357	10.8386	8.09597	11.6783	10.2041	9.69644	11.9487	12.9666	10.0409	7.72171	9.00828	8.2435	8.76043	7.64895	7.62598	7.62158	7.77654	13.1864	11.393	10.8847	11.6446	10.7165	12.0428	11.836
sm_pos_601	14.4505	14.9171	14.9101	14.1951	14.0273	14.1892	13.4364	13.9793	13.3717	13.2619	12.8984	13.7728	13.3361	13.517	13.2837	13.8886	13.8939	13.5917	13.7139	12.7152	13.4415	13.0918	13.5878	12.8158	13.4683	13.1304	13.2779	13.0591	12.9627	13.1268	14.4088	12.7383	13.5769	13.1529	14.2262	12.647	13.5882	13.3695	12.9138	12.1331	13.6253	13.2958	13.588	13.4753	14.1375	13.0676	15.3529	13.2143	13.474
sm_pos_602	13.8823	11.367	14.1042	12.5001	15.2733	15.2606	13.7101	12.5768	13.7563	12.3644	14.8259	10.8905	14.176	14.1394	13.0148	14.8084	13.3087	13.8617	13.9383	15.0328	14.2919	14.1593	13.5795	13.3926	14.303	14.2382	13.4067	14.3224	13.7356	13.3132	13.0494	12.7745	13.4154	11.867	13.2506	14.6032	13.5583	14.9126	13.6879	14.7437	14.818	14.7175	13.3462	14.6497	11.2335	14.691	11.8098	13.9286	12.9217
sm_pos_603	9.76587	10.7711	12.1894	11.7989	9.78553	12.5508	12.5894	12.5267	12.2266	12.5869	12.3427	13.4784	12.989	13.2891	13.4889	13.6809	13.3792	12.4183	13.548	11.5287	13.4607	12.4771	12.6384	13.0098	12.355	12.169	12.4183	13.0832	13.5849	12.9619	12.3156	12.4641	12.527	11.6223	11.6356	12.3421	12.3789	12.6657	11.7573	9.76186	14.1345	13.0306	14.2642	12.5731	13.198	12.8953	14.0564	13.1301	13.6996
sm_pos_605	20.304	21.1845	20.5864	20.6835	22.1513	20.7165	20.8526	21.2872	21.6267	20.4158	20.5986	21.4278	21.2682	20.8746	20.5665	21.0627	20.8915	21.4803	21.5688	20.7473	21.5202	20.4769	21.2302	21.0553	21.125	21.3429	20.9808	21.3851	21.0725	21.3576	20.9266	20.8435	21.2484	20.9637	21.5353	21.5943	21.4593	20.8674	21.1949	20.6549	21.1442	20.9696	21.242	20.7297	21.8793	20.568	21.3133	20.7525	20.9751
sm_pos_606	17.0983	14.3521	16.9956	16.1004	17.835	16.9942	16.8956	14.4538	16.8954	15.7133	17.3701	15.7009	17.1498	16.5461	15.6084	17.0962	15.9865	16.5453	17.0315	17.1626	16.2602	16.5987	16.6735	16.1184	16.8853	17.0561	16.2143	17.4721	16.1483	16.127	15.553	16.2205	16.5876	15.0712	15.9467	17.2465	16.6904	17.5563	16.6656	17.2659	16.8845	17.2745	16.5551	16.993	14.3051	17.5277	16.3717	16.468	16.1329
sm_pos_607	15.0333	17.0881	15.8604	15.7737	16.3338	15.9896	15.9834	16.9385	15.7061	14.7661	16.6206	14.6601	15.8892	15.5054	14.505	16.3283	15.5004	15.8077	16.4032	15.591	15.953	15.1168	15.3619	16.0151	15.6886	15.6163	15.0455	15.8761	15.7412	15.2696	14.7305	14.6888	15.1128	15.9603	15.9418	15.3801	15.7603	15.0635	15.1488	14.9077	16.0709	15.6094	14.6769	15.0797	17.3527	15.193	14.8872	15.3596	14.5859
sm_pos_609	14.0139	15.0421	14.0771	13.2258	15.4206	14.308	13.852	13.9177	14.3244	12.7897	15.1011	12.6959	14.4372	14.1005	12.3222	14.9026	12.8796	13.9721	14.3739	14.7386	14.7906	14.0524	13.9782	13.2282	14.2235	14.1624	13.2056	14.5261	14.0206	14.355	13.7014	13.2468	13.7497	13.9704	14.0335	14.1625	14.0154	14.0821	13.575	13.1329	14.1103	13.4702	12.4488	14.275	15.0036	14.3396	12.8999	13.7568	13.4242
sm_pos_611	6.30016	12.9585	10.2819	13.6207	10.7824	7.43225	11.2904	7.46314	10.98	12.6949	8.41777	10.0914	12.4504	11.1	12.9954	9.76979	10.446	9.19927	10.7827	7.4842	8.35651	7.59616	10.6322	10.241	8.36517	9.97014	9.83098	9.24831	8.60505	11.4507	13.4115	13.2381	12.5981	13.2946	12.4537	11.5593	9.57094	6.61055	9.16316	11.7179	6.15865	9.16557	9.77864	6.14099	10.0294	6.25469	7.35448	6.13614	12.4785
sm_pos_612	17.17	17.7663	17.2887	18.2955	18.3814	18.2451	17.9182	18.1513	18.2052	17.1859	16.433	17.9542	17.2603	17.1836	16.7773	17.5493	16.6095	17.3426	17.1506	16.1031	17.4552	16.8752	17.2264	17.4492	15.9488	16.3951	17.403	16.5494	16.5774	17.761	16.2128	16.864	17.0553	17.0721	17.4815	16.4423	16.5062	17.2996	16.5858	15.5141	16.1904	16.8887	17.5312	16.6367	17.7475	16.1481	18.8406	16.8438	17.4373
sm_pos_613	6.19073	14.8434	11.5007	15.2226	11.4675	10.0666	12.3339	10.0467	13.7693	14.0023	10.1002	11.0843	13.5623	12.9686	14.5027	11.3668	11.8355	11.0252	12.156	10.4005	10.6073	8.84226	11.6264	11.4873	10.112	12.6215	11.3912	11.4303	10.012	13.1395	14.72	14.4496	13.4989	14.909	14.1397	12.4926	12.0638	8.86908	12.6071	12.6056	8.84927	11.1395	10.7963	7.14941	11.6668	6.14429	10.4594	6.026	13.596
sm_pos_614	18.0867	18.6056	18.4828	18.4443	19.7884	18.3756	18.5462	18.6325	18.8727	17.4113	19.0635	17.3005	18.8067	18.1704	17.1961	18.8371	17.913	18.4766	18.8995	18.5476	18.4242	17.7755	18.1359	18.1507	18.4192	18.6125	17.6555	18.7748	17.9419	17.8348	17.4777	17.7395	18.0544	18.1271	18.3411	18.2914	18.4115	18.0622	18.0339	17.7984	18.5071	18.5318	17.6102	17.9161	18.4714	18.1558	17.8159	17.8393	17.4431
sm_pos_615	17.3852	18.8087	17.8545	18.0601	19.4039	17.8476	18.1848	18.6859	18.4472	16.9789	18.5512	17.2379	18.3333	17.6737	16.9405	18.3204	17.4851	18.0988	18.483	17.8644	18.1026	17.0858	17.6893	17.9286	17.8429	18.1137	17.5548	18.2484	17.5779	17.478	17.2125	17.2499	17.5498	17.8858	17.976	17.7328	18.0404	17.4468	17.5669	17.4069	17.9731	18.0369	17.3586	17.2321	18.8437	17.5216	17.5376	17.462	17.0701
sm_pos_619	13.1349	13.876	12.9281	13.6038	14.5504	14.8174	13.5448	14.0821	13.3243	13.0039	11.1263	13.5084	12.6233	12.641	12.1258	13.6231	11.4129	12.763	11.6421	11.2719	12.9507	12.7626	13.1102	13.1264	9.97899	9.1343	13.0519	11.1623	11.5696	13.2775	12.0728	11.6057	12.0778	12.8184	12.9199	10.7414	10.3657	13.1523	11.4616	9.75736	9.87034	11.5735	12.9775	11.9778	13.1648	11.5941	14.3962	12.4094	12.8962
sm_pos_627	11.2541	9.47827	11.0938	10.1548	11.8321	11.4623	10.9033	11.0102	9.80707	9.98417	12.2425	10.0196	9.92697	10.8919	7.93439	11.7156	10.7221	9.97123	9.78381	11.6247	10.3925	10.6953	10.861	10.0633	10.4975	9.87669	9.68749	11.9539	11.0525	10.1063	10.8037	10.7562	10.2574	10.5066	11.1739	12.056	12.0257	12.0447	11.1353	12.9292	13.2431	12.1736	10.9468	11.5766	11.4647	11.9589	10.3583	11.7216	10.4856
sm_pos_629	7.54969	7.97039	7.62996	7.85258	8.7193	7.53432	7.85171	10.6683	8.19714	11.9344	7.79498	12.6412	11.61	12.1904	11.4235	11.848	12.2408	11.9793	11.4691	11.8075	12.7703	12.7115	11.8038	13.0426	13.218	12.4805	12.6233	12.6167	13.1027	12.6185	13.1022	12.9535	12.7365	12.5561	14.0297	12.2599	13.6361	12.9709	12.0811	12.4921	10.5993	12.091	13.0682	12.8154	12.5466	11.7762	12.5448	12.9061	12.1986
sm_pos_634	7.54969	10.5495	7.62996	7.85258	8.7193	8.48986	7.85171	7.7588	8.19714	7.38484	7.79498	7.7067	7.99002	7.59131	7.41696	7.733	7.48935	10.9496	7.94475	7.62402	7.81996	7.88212	11.263	7.64826	11.263	7.85123	7.68481	7.85484	7.46671	10.6431	10.8739	7.53546	7.69643	7.78668	8.44699	8.8433	7.8099	7.58923	7.62455	7.62598	9.07119	7.77654	7.69325	7.40455	9.75789	9.68585	7.7818	7.39394	7.53125
sm_pos_635	11.6668	9.825	11.9725	11.9887	12.1886	11.73	11.1925	9.66283	11.425	10.279	9.26139	8.59432	11.52	10.2145	10.044	10.9813	9.08542	11.1316	10.937	10.2838	8.91149	9.58307	11.9379	7.64826	11.2655	10.1959	10.6359	9.41205	10.9807	9.75157	9.65896	9.63763	10.6301	10.1806	9.60426	9.7544	9.9783	9.80363	10.0642	7.62598	9.95916	10.6989	9.27854	10.6373	11.0325	9.58688	12.5193	11.8952	10.03
sm_pos_638	12.1112	13.974	13.8069	13.3701	13.6511	14.0539	14.1475	13.4451	13.764	13.7542	12.8893	13.7983	13.3993	13.57	13.6422	13.3179	14.6351	14.4408	12.1724	12.4473	13.434	13.1433	14.3554	12.6966	14.56	14.9729	13.2392	13.9536	13.7218	14.0998	13.9388	13.8152	12.9491	12.8938	14.2416	15.0597	13.3264	13.2326	13.4446	14.1936	14.3899	13.5912	13.2594	12.9778	14.1031	13.3725	10.1911	13.0748	13.0808
sm_pos_639	9.0235	11.2817	10.1835	11.4247	10.6848	9.39133	10.7869	10.9929	10.987	10.4545	10.019	9.66782	9.7552	9.61362	10.2045	9.83716	10.3146	9.6696	11.0612	9.71814	10.4544	9.10888	9.49823	10.6141	9.72772	9.66234	9.9598	9.59623	9.30936	10.2994	10.1578	10.2186	10.3797	10.9669	10.1519	9.67823	10.7748	8.60929	10.2189	10.5987	10.0988	10.3432	9.69227	9.25529	9.97449	9.21224	10.6074	9.81403	9.57845
sm_pos_640	13.4397	13.9479	12.7167	12.7363	11.9775	15.0075	14.5601	14.7311	12.2674	14.3672	13.1403	15.6555	15.2326	14.6902	14.3236	14.2108	14.5681	15.0228	15.0983	13.5177	15.0408	14.8346	15.0917	15.0093	14.3197	14.9405	14.5171	13.6734	14.8412	15.0217	14.018	14.6854	14.6901	13.855	15.4868	14.5118	15.2338	14.3069	14.5883	13.0263	12.5437	13.6924	16.0148	15.0121	15.4367	14.6009	14.0588	15.2986	14.6787
sm_pos_641	14.1886	14.4704	13.586	13.6262	14.0532	15.4579	15.39	15.3383	13.8146	15.0683	14.3009	16.2689	16.0131	15.3014	15.0523	14.8876	15.1942	15.557	15.9662	14.3357	15.8313	15.3136	15.5749	15.6657	14.8569	15.747	15.1408	14.6762	15.4594	15.5911	14.4995	15.325	15.4095	14.6576	15.9979	15.2995	15.8511	14.9437	15.1582	13.8578	13.2792	14.6112	16.5581	15.5002	16.0612	15.1382	14.85	15.7945	15.4131
sm_pos_643	7.54969	8.70435	7.62996	7.85258	8.7193	7.53432	7.85171	7.7588	8.19714	7.86898	7.79498	11.7336	7.99002	10.3669	11.3703	10.3562	11.7665	10.2264	7.94475	7.62402	10.0748	7.25822	7.67834	7.64826	8.89211	11.6459	9.96733	11.2962	7.46671	12.5694	7.60674	9.46704	7.69643	7.78668	7.72171	13.8918	7.91192	10.8196	7.62455	9.5721	8.49314	7.77654	7.69325	7.40455	8.07034	7.51538	7.7818	7.39394	7.59962
sm_pos_644	10.494	8.82869	7.62996	11.0622	8.7193	10.351	12.4577	11.628	12.1852	10.1643	11.1361	10.3871	11.5228	11.4288	9.80434	10.5653	11.3569	9.66884	12.6237	11.648	10.1289	10.6243	10.058	11.8747	12.6727	8.51477	9.91535	8.99304	9.1604	9.95139	10.0913	10.5561	13.1131	12.3265	11.4656	7.72615	11.0949	8.6992	11.06	9.35587	10.6705	11.3903	12.9833	10.7597	10.8426	9.8353	10.2822	12.1087	10.8653
sm_pos_645	8.2383	9.21191	7.83463	8.43551	8.57725	8.18206	8.12246	9.59096	9.0404	7.18953	8.40444	7.94528	7.91326	7.37893	7.23767	8.56715	7.58318	8.64375	8.17921	8.14374	9.17232	7.98683	7.91093	7.97948	8.35386	7.96556	8.52786	8.20776	7.78454	8.95042	7.4017	7.24594	7.54726	7.53792	7.50133	8.06364	8.65437	8.55711	8.37702	8.78931	9.3388	8.51138	7.92042	7.5717	10.1425	8.46948	9.61523	8.80876	7.35316
sm_pos_646	11.2785	14.0931	13.0557	11.7435	14.7054	14.9888	13.2298	13.7883	12.9034	10.5725	14.1538	12.1079	13.0851	13.2941	10.5039	14.3645	12.1624	14.3115	13.7556	13.5723	13.245	14.1742	13.3727	13.0764	14.5007	13.1837	12.0935	13.6156	13.7204	11.3248	11.7467	11.3754	12.8479	10.2221	12.4812	13.6611	11.3846	13.9804	11.5199	10.6728	13.4027	12.554	12.0154	13.6732	13.7348	12.8429	7.92415	11.5382	12.2253
sm_pos_647	11.1261	11.6118	10.4179	13.0454	12.0771	13.2798	12.8383	13.4436	13.7048	13.2971	12.053	14.1013	12.7292	12.7693	13.0081	13.1207	12.8331	13.4456	12.7366	12.1374	13.7247	13.2503	13.3378	13.4859	11.3592	12.7503	13.2513	13.0516	13.1234	13.45	13.0381	12.8857	13.2497	13.2385	13.6231	13.5355	13.1392	13.3004	13.2397	12.3791	10.7239	12.8375	13.1787	12.8718	13.1708	11.8381	13.3623	12.6723	13.6077
sm_pos_648	15.8195	16.3498	15.2773	17.7886	17.62	17.7897	17.6408	18.1234	18.6842	17.7395	16.9069	18.7204	17.6476	17.3446	17.4518	17.749	17.3298	18.0953	17.5727	16.8037	18.4269	17.5592	17.9034	18.0954	15.9573	17.5522	17.8113	17.8171	17.6217	17.9914	17.5711	17.4376	17.8893	17.9279	18.2274	18.1602	17.8064	17.8333	17.7824	17.0322	15.2688	17.571	17.8208	17.2938	17.9737	16.2773	18.0828	17.1294	18.1304
sm_pos_651	7.54969	9.29041	7.62996	7.85258	8.7193	11.0095	11.3403	12.6907	8.94747	12.2645	10.2526	10.3424	11.8548	11.4989	11.7517	11.4792	11.5022	11.9702	11.5642	10.6781	11.5057	11.3176	11.3609	11.7021	10.8536	10.8811	11.3577	11.1581	11.2106	11.5051	11.4364	11.4085	11.299	11.1898	11.8069	11.6886	11.4497	11.2227	11.8994	10.1513	11.2149	9.55396	11.9144	11.5038	12.6061	11.7706	13.4129	11.2931	11.8302
sm_pos_652	12.3583	12.1903	11.6463	13.4493	10.9625	13.7952	14.4727	14.0614	12.7852	12.7547	11.8071	13.2757	12.1301	13.2593	12.5412	13.1151	12.5369	12.5078	12.2877	11.6502	12.3278	12.2529	12.3236	12.2805	12.2137	11.2506	12.2636	10.9026	12.3985	12.8536	11.8026	12.7817	13.5317	10.5308	12.5155	12.0604	11.5909	11.8066	12.3084	8.28396	12.0518	11.55	13.2988	12.4977	12.6577	11.9481	12.4152	12.6674	12.831
sm_pos_657	7.54969	7.97039	7.62996	8.30838	8.7193	7.53432	11.6337	9.40414	10.0696	7.38484	8.8867	7.7067	11.6874	10.2584	7.41696	9.79699	9.32053	8.70155	12.3344	10.9998	7.81996	9.90665	8.68949	10.9657	12.5577	7.85123	8.99983	7.85484	8.07488	8.31056	9.41475	8.36979	12.9054	11.5557	11.3001	7.72615	10.4533	7.58923	10.4444	7.62598	9.63234	8.97226	12.2869	10.545	9.17717	9.37269	7.7818	12.1057	8.57511
sm_pos_662	10.4395	10.1934	9.15661	9.45266	8.7193	9.72426	9.63732	9.37945	8.19714	9.27336	8.89151	10.3103	9.15949	10.2038	10.4965	10.5694	10.0293	10.6875	8.99027	9.04792	10.7496	9.9057	9.97224	10.1866	10.168	9.54516	11.0285	9.8277	10.9476	11.1815	11.2919	9.90598	10.2832	9.31286	10.7002	10.3285	10.4741	10.2421	10.7128	9.18254	10.9232	8.56642	10.3192	9.80525	10.4948	9.73203	10.8709	10.0017	9.76697
sm_pos_663	11.9617	11.8773	12.0928	10.6005	13.4374	12.2009	11.4023	12.7194	11.8133	10.0664	11.9616	10.4852	12.051	12.2854	10.1306	12.7064	11.0913	10.5199	10.853	11.3985	11.8883	11.1738	11.9955	11.3195	11.442	11.4406	11.0345	12.2353	11.211	11.5629	11.8134	11.2974	11.2275	14.0822	12.2455	13.1766	11.0737	12.1378	11.2418	11.7128	11.4795	12.0156	12.7709	12.7322	13.9243	11.6728	10.5203	11.1965	11.3702
sm_pos_669	7.54969	7.97039	11.3493	7.85258	8.7193	7.53432	7.85171	7.7588	8.19714	7.76238	7.79498	8.10584	7.99002	10.2501	8.61552	7.733	9.51671	10.3689	7.94475	7.62402	7.81996	8.54952	9.68921	7.64826	7.65382	7.85123	9.71953	8.54718	10.1935	11.4456	10.7309	7.53546	9.76391	7.78668	11.0485	8.64813	8.5374	8.78368	7.62455	8.49358	7.62158	7.77654	9.83835	9.84587	11.044	7.51538	9.43634	7.39394	7.53125
sm_pos_674	7.54969	8.87145	9.97584	12.195	8.7193	11.5442	11.4666	10.8942	11.3471	11.8106	8.11825	12.4657	10.9021	13.402	12.7891	11.8731	12.6173	12.9641	12.6152	13.9521	12.8323	12.4567	12.2672	12.2603	12.3179	11.2395	11.8736	12.044	12.6603	13.7772	11.5415	12.5576	10.1988	11.3112	14.4631	14.0177	13.1512	14.1135	13.6061	12.2594	11.2751	13.1817	12.2791	12.6184	11.8541	12.1537	13.2055	11.8555	13.2499
sm_pos_680	10.6822	11.0564	8.99338	6.7651	12.803	12.682	9.91686	8.70459	10.9597	7.81971	11.4043	8.56553	9.11946	10.5127	9.68472	11.2411	7.82711	7.77496	10.8876	10.5565	10.385	10.8992	12.7281	11.0978	10.644	9.79335	9.69179	10.9641	10.1359	7.79747	9.19598	8.83667	9.89931	8.88018	9.28656	12.576	9.44966	12.7512	9.2875	13.3358	14.1887	11.0307	8.51103	11.1257	11.0072	9.75521	7.92312	8.79825	8.27948
sm_pos_682	7.31152	8.8232	9.40093	11.5718	8.6338	6.57156	10.3227	6.84174	9.18626	10.3881	7.1847	6.70987	12.2871	8.38129	10.5955	7.24591	9.51479	7.71231	9.82595	7.5685	7.1088	6.40085	9.24828	9.48582	6.71215	8.48177	10.669	7.83194	6.58137	8.5017	11.4405	11.5128	10.0525	13.0463	9.69413	9.36164	9.96135	6.63985	9.11326	11.5458	7.62478	8.84319	8.57544	7.6119	8.02041	7.29861	7.76913	7.04353	9.93626
sm_pos_691	12.3884	10.9824	10.9391	9.90407	12.3427	12.0274	11.2345	10.0925	11.3406	9.86487	12.8815	8.83573	10.8952	11.8362	9.67595	12.6166	10.6758	10.4243	10.0234	11.9019	12.0275	11.6084	11.9009	10.7327	11.4255	11.4053	11.8653	12.1139	11.9895	10.6	8.43841	10.4512	7.23024	7.00927	9.18781	8.78087	12.4837	13.1461	11.7024	13.2737	12.9026	12.3594	12.7361	12.1773	8.96772	13.2997	12.5842	12.7057	9.70993
sm_pos_692	16.9998	15.4259	17.1548	14.0902	15.6525	13.5415	13.7629	11.3411	11.4145	12.1654	9.91886	11.8747	10.7058	11.738	11.2942	13.2139	11.6353	10.4602	10.9607	11.8072	11.5753	10.5125	10.9788	11.4443	11.9194	11.1421	11.9119	11.0133	11.5965	12.51	11.5417	10.8668	11.3656	11.8837	12.6405	13.2032	11.3633	12.0813	11.7488	11.1201	11.2553	7.77654	11.8722	11.4768	11.7083	11.3293	11.1885	9.38105	9.28894
sm_pos_696	8.13859	10.7183	7.62996	7.85258	8.7193	7.53432	7.85171	7.7588	8.19714	7.38484	7.79498	7.7067	7.99002	10.4009	7.41696	9.22735	9.4314	7.79093	7.94475	7.62402	7.81996	10.2502	8.90229	7.64826	10.7719	9.44353	9.11359	7.85484	7.46671	10.6316	7.73127	10.5374	7.69643	7.78668	10.695	7.72615	10.6161	8.57904	8.82328	7.62598	8.44581	7.77654	7.69325	9.5679	8.07034	7.51538	7.7818	7.39394	7.53125
sm_pos_700	7.54969	11.3895	10.3462	12.8003	12.1743	12.9379	11.0954	12.4838	10.6799	12.3944	10.7348	14.1429	12.2149	12.174	12.5976	12.2634	11.9646	12.7905	13.2348	11.3059	13.3485	13.3203	13.1423	13.3253	13.4468	12.1739	12.922	11.8397	13.1808	13.8748	12.4257	12.9036	13.1372	13.0662	13.3419	12.8235	12.3669	13.6055	13.0788	13.8481	12.3265	11.2062	13.4648	12.9848	12.3799	11.36	14.8121	12.6849	13.5742
sm_pos_703	10.1768	9.51243	9.58108	12.3626	8.99733	12.1323	12.6978	12.1085	11.8528	11.6936	9.54434	11.773	7.99002	11.7885	10.6152	11.1091	9.60196	10.743	11.7434	8.60126	9.96828	10.71	8.4443	10.3815	9.97374	7.85123	10.0478	7.85484	11.0387	11.5681	8.80129	10.5251	10.9407	7.78668	9.7773	7.72615	8.22857	8.7495	9.61151	7.62598	7.62158	7.77654	12.6073	11.116	9.82646	9.7647	8.10375	11.2448	11.5364
sm_pos_708	11.3958	11.0469	11.0244	9.45521	12.7531	12.1783	11.404	8.85105	10.893	7.91123	10.9353	10.4606	10.9662	11.8629	7.3782	12.2873	9.93477	10.1994	9.29173	11.1398	11.1298	11.0755	11.5319	10.8251	10.2794	11.0568	11.2122	12.2443	10.9578	10.0982	10.3557	10.0874	11.2033	7.30258	9.83669	11.4746	10.8505	11.8737	9.89687	12.3708	12.2946	11.7615	11.1441	11.6561	8.62915	12.4839	9.26987	10.7475	10.7889
sm_pos_711	10.3885	10.7773	11.2213	13.755	12.4871	14.4358	13.9687	14.0848	13.3422	13.3462	11.5102	13.7952	11.9208	12.9797	12.6246	12.5495	12.1573	12.6081	12.3959	11.1386	12.7407	12.6549	11.9	13.119	10.6451	11.0284	12.6934	11.5132	12.6215	13.0268	11.3167	12.3615	12.5606	12.2066	12.8437	11.6259	11.5278	11.9833	11.9982	10.0647	10.7356	11.7537	13.6833	12.7255	12.472	11.4005	12.5669	12.9748	13.2464
sm_pos_712	13.9931	9.67336	13.9584	11.8882	8.13812	12.3194	12.9445	8.38594	9.871	10.2288	14.8788	12.0778	7.67595	11.1057	11.324	12.0319	7.87323	10.3717	11.2066	12.8018	12.2088	12.9327	8.62999	10.2117	13.2182	11.0469	12.378	12.4399	13.8274	10.1238	6.76784	9.7833	10.4928	6.7689	9.85074	9.10698	12.0991	13.6574	11.8658	10.1384	13.8748	11.215	10.4346	12.7694	9.24519	13.7121	13.5791	14.4249	6.80258
sm_pos_716	15.7638	12.4369	14.9967	12.3775	8.23694	13.916	14.0449	9.00929	12.0813	11.2836	15.9987	8.72454	11.0713	13.3821	12.3789	14.3773	13.1091	12.3235	13.5891	14.488	14.3297	14.2601	11.7566	12.6131	14.245	12.3129	14.3315	13.8354	13.8323	12.1578	6.73197	11.1874	7.07767	6.72538	6.54431	9.16602	13.4211	14.597	12.9657	15.3176	15.485	14.1363	12.9121	14.0378	9.29542	16.0863	14.1914	15.7959	6.77143
sm_pos_728	12.0228	12.0338	13.6431	14.1255	12.0696	12.7635	12.9317	12.0697	13.9635	12.3371	12.1275	12.8817	14.2298	12.7955	13.6986	12.2277	12.6876	11.6219	13.6797	11.3847	12.9856	11.2591	12.3906	13.8139	12.6262	13.6361	13.6029	12.1079	11.0623	13.6639	12.6941	14.3402	12.6965	13.8608	13.5272	13.7018	13.8792	12.8984	13.6036	14.5132	12.9894	12.8657	14.2646	13.2176	12.1296	12.4842	13.2573	11.7176	12.8944
sm_pos_733	10.353	9.97439	9.88823	12.6283	11.3028	12.7013	13.2788	12.8008	12.5847	12.1432	11.1887	12.3864	10.2587	12.4408	11.2558	11.898	10.4944	11.5045	12.8874	10.227	10.7023	11.2028	9.30166	11.1335	10.5824	7.85123	10.4955	9.21655	11.9943	12.29	9.74387	11.569	11.9476	9.27847	10.9274	9.85921	9.652	9.83894	10.6702	7.62598	8.90637	9.82407	12.9067	11.5269	10.6222	10.5836	10.268	12.0979	12.0011
sm_pos_734	9.26973	9.76199	8.28453	7.31765	11.3606	10.5371	8.71763	8.67652	8.20735	6.47979	9.72695	8.46972	7.74451	9.44095	6.84355	10.1504	7.78943	7.77674	8.69461	9.79483	9.16146	9.50015	10.7447	8.70757	9.09003	9.44481	8.71922	10.2176	8.48319	7.71307	6.95098	6.6095	7.21933	13.5456	11.4255	13.0993	8.94894	11.4286	8.72824	9.58995	10.989	9.3732	9.06128	10.6092	14.6753	10.3661	7.90735	10.903	9.63288
sm_pos_736	9.61811	9.65579	8.83759	7.06038	11.3899	10.4975	10.2198	8.87879	8.13466	7.79829	10.2755	8.33234	10.8745	9.92899	8.07364	10.525	8.3352	8.40677	8.5596	10.1353	9.1675	9.67934	10.7074	8.51685	9.2711	8.4577	8.53298	10.309	9.77373	8.03285	8.30808	8.84896	8.34654	7.42341	8.58513	11.1688	9.03571	11.469	9.31474	11.4532	11.5973	10.0237	9.41052	10.6952	11.0986	11.1431	7.88475	8.24123	10.4082
sm_pos_737	10.3485	10.4033	11.9638	9.17389	11.4074	10.6457	11.1576	11.2785	9.70936	9.97034	9.19505	8.29332	9.85259	11.316	9.50819	11.8666	9.46148	7.78002	9.097	10.3458	10.6015	10.1674	9.79245	8.46267	10.4641	9.8537	8.48008	7.50989	9.47008	8.30079	12.4338	9.02704	9.75988	7.17501	9.65861	9.81049	8.59039	9.33186	9.14677	9.13591	10.3752	11.5901	8.25183	10.2748	8.7764	8.3745	7.87833	9.24465	9.76221
sm_pos_745	7.54969	7.97039	8.05502	9.09808	8.7193	9.74959	7.85171	8.93551	8.19714	7.38484	7.79498	7.98585	7.99002	8.38027	7.65123	8.59876	7.60809	8.27793	10.5997	7.62402	7.81996	8.7686	7.92073	7.9005	9.89163	7.85123	8.76463	7.85484	9.54017	10.7788	7.60674	10.4178	9.07082	8.53203	10.2565	7.72615	8.95676	8.19371	8.81899	7.62598	8.28506	7.77654	9.42488	9.24137	8.07034	9.42428	11.9922	9.1173	8.95435
sm_pos_746	11.7255	10.5194	10.7762	7.85258	8.7193	7.53432	7.85171	7.7588	8.19714	7.38484	7.79498	7.7067	7.99002	11.203	7.41696	7.733	7.48935	10.2119	7.94475	9.74357	7.81996	9.90332	10.4673	7.64826	11.8043	7.85123	9.28499	7.85484	7.46671	11.0158	9.44894	7.53546	7.69643	7.78668	11.223	7.72615	10.8969	7.58923	10.3024	9.6445	11.7417	7.77654	7.69325	11.083	10.2772	8.1713	7.7818	9.90269	7.53125
sm_pos_747	9.83184	8.0232	7.62996	9.52076	8.7193	10.1215	11.2529	11.0498	11.4569	10.1467	9.66066	11.2171	9.30092	11.4206	10.3077	10.8353	10.1902	10.4908	10.3028	10.2398	8.6221	10.2575	9.95505	10.7337	10.8419	8.49849	10.1774	9.27745	7.46671	10.7472	9.10403	10.7501	11.4518	10.7856	10.8285	7.72615	9.98135	9.75759	10.4496	8.51433	10.0433	10.018	12.7625	11.3967	10.6497	9.42712	10.1194	12.6368	11.1413
sm_pos_748	12.6816	13.8983	12.5522	13.8516	9.99316	13.6409	15.128	14.3264	11.9521	14.4404	13.8627	14.2902	15.2076	14.4184	13.9022	15.523	14.9861	15.7978	14.7941	14.1581	15.5568	15.2452	16.2164	15.0198	15.5042	15.339	14.3574	15.1105	15.1293	15.4156	14.6716	14.6813	14.9374	15.2108	16.1476	15.5043	15.2631	15.0276	15.9502	14.3676	13.2273	13.2899	14.896	14.4759	14.2259	14.724	14.1254	13.9282	14.3181
sm_pos_750	7.54969	10.1565	7.62996	7.85258	8.7193	11.3658	7.85171	12.811	12.0642	13.0545	11.8546	14.0549	12.9859	13.3119	13.38	13.747	13.9566	13.6505	12.4407	12.9637	13.8594	14.0957	13.2851	13.8961	13.9778	13.1532	13.9165	13.2892	14.2145	13.9382	14.0561	13.7448	13.8172	13.4418	15.6765	13.9047	14.588	14.3978	13.73	13.5852	12.0803	12.861	13.8107	14.2307	13.7915	12.821	13.0664	13.6706	13.7249
sm_pos_752	9.44571	11.9471	11.2864	13.5332	12.108	14.2909	11.9842	13.926	10.4432	14.0423	11.9134	15.5276	13.3259	13.1831	13.7464	12.8384	13.1953	13.5595	13.5922	11.85	14.1197	12.867	12.2502	13.4319	15.9575	12.1489	13.358	12.404	13.5143	14.075	13.2935	13.2201	14.7148	13.5749	13.309	13.6351	13.7193	13.7338	15.0889	14.1108	13.6304	12.398	14.6812	13.4709	13.4906	13.509	15.3608	14.2948	14.531
sm_pos_753	8.03461	9.31691	9.63084	10.4814	9.50592	8.58629	9.95518	7.2557	9.70675	11.1074	9.50584	8.42429	7.82715	10.4548	10.8882	9.31018	9.00229	8.50436	10.0109	9.78881	8.79735	9.42718	9.41605	8.87357	9.12881	10.132	9.90961	10.1237	6.98101	8.08973	10.5003	9.74067	10.9952	9.29184	9.25114	11.1038	10.4929	10.1365	10.8967	11.4291	9.41049	11.4629	10.7129	10.3437	11.7454	10.485	9.62944	9.55964	10.8962
sm_pos_754	11.6402	10.6092	10.4324	10.2782	8.7193	7.53432	8.43055	10.0368	8.19714	9.78502	7.79498	10.1775	7.99002	9.74075	9.07986	8.83253	9.99467	9.57691	7.94475	7.62402	7.81996	8.9496	7.67834	7.64826	7.9914	7.85123	9.26586	7.85484	7.46671	9.70457	7.60674	7.53546	7.69643	7.78668	8.98184	7.92627	9.09151	8.43028	8.78084	7.62598	7.62158	7.77654	7.69325	8.80003	8.07034	7.51538	7.7818	7.39394	8.58969
sm_pos_755	10.7195	12.1588	12.4941	13.417	12.8384	10.9401	12.8993	7.27859	12.762	13.5145	11.6314	11.6013	11.1074	12.4989	13.4563	11.5949	11.7328	11.2439	12.9586	12.02	11.527	11.5002	12.3161	11.9332	11.5416	12.4483	12.7053	12.3114	9.5757	10.4298	13.2235	12.5493	13.6733	12.4854	11.8412	13.3265	12.5659	11.9968	12.7723	13.6853	11.63	13.3122	13.2601	12.0279	12.4745	12.1141	12.7131	11.4711	13.3676
sm_pos_756	10.4247	9.94718	10.2276	8.91322	11.2446	10.3981	10.3515	7.98502	10.5082	9.59744	11.2799	8.13875	7.87673	10.4925	9.6751	10.5669	8.70278	10.2552	10.3558	10.868	10.75	11.1038	9.66272	9.33197	11.1753	10.4179	10.2416	10.8317	8.95128	8.47343	8.95568	8.36116	10.4048	7.41955	9.8221	11.1626	10.4216	11.5466	10.742	11.24	11.3345	11.3779	11.2199	11.4367	10.2731	11.8193	9.77283	11.3251	9.94934
sm_pos_762	14.871	12.2205	12.8144	11.442	8.7193	7.53432	9.23147	11.9379	8.19714	11.3459	7.79498	12.1796	7.99002	11.3758	11.1512	8.76695	12.0853	9.61274	7.94475	7.62402	7.81996	9.78176	7.67834	7.64826	7.65382	7.85123	8.76732	7.85484	7.46671	11.2743	7.60674	8.44734	7.69643	7.78668	9.04718	7.72615	7.8099	7.67508	8.4991	7.62598	7.62158	7.77654	7.69325	7.40455	8.07034	7.51538	7.7818	7.39394	8.20242
sm_pos_763	17.1806	14.7057	15.2156	13.839	8.7193	7.53432	12.9256	14.6291	8.19714	13.8567	7.79498	14.7888	7.99002	13.815	13.3048	11.795	14.572	12.6264	7.94475	7.62402	11.7035	12.154	7.67834	7.64826	10.2284	7.85123	12.0108	7.85484	7.55747	13.7711	7.60674	11.9771	9.7702	7.78668	12.1748	12.198	11.6197	11.2411	11.5622	9.07414	7.62158	7.77654	7.69325	11.4561	8.07034	7.51538	7.7818	7.39394	12.0806
sm_pos_764	17.4289	17.1656	16.5021	16.2688	11.0874	10.6405	15.9088	16.4204	15.1309	15.705	14.2819	16.4776	13.1258	16.1315	15.6027	15.613	16.0898	16.1849	12.938	14.1269	15.5702	15.3523	14.2381	14.8122	15.0467	15.0913	15.665	14.7567	14.7279	16.2445	12.8988	15.2774	15.1179	14.6361	15.7902	15.6322	15.6415	15.2447	15.4168	14.9281	14.489	14.0449	14.725	15.1502	14.0669	13.0371	15.0808	13.7421	15.4007
sm_pos_765	8.56877	9.51028	10.3888	10.3676	9.92578	8.68308	10.444	6.85906	11.3705	13.2607	10.3186	6.7287	7.69874	12.2651	12.9658	9.52249	7.63367	9.58144	10.5652	11.2041	9.43015	11.1879	7.45213	7.1594	10.637	11.8056	10.6089	11.7771	6.59809	8.48446	10.2912	8.35256	12.8386	8.57582	10.1258	12.5804	12.1259	11.5924	13.3013	13.5219	10.9275	14.1307	12.4706	11.9748	11.7655	12.2029	9.1375	11.2957	12.8131
sm_pos_766	13.3503	11.5435	12.2229	11.8451	8.7193	7.53432	11.2775	12.0023	8.30953	11.5016	7.79498	12.062	7.99002	10.8778	11.3406	10.0693	11.998	10.3507	7.94475	7.87415	10.5563	9.94438	7.67834	9.62442	8.93856	9.5371	9.95074	8.24578	9.10695	10.8288	7.60674	10.718	10.2407	8.49088	10.1108	10.9876	9.86032	9.4284	9.7321	10.0175	7.83184	7.77654	9.00002	9.34512	8.07034	7.51538	9.50645	7.39394	10.93
sm_pos_768	8.02366	8.71219	10.5873	11.5956	8.64493	8.04074	11.1295	6.9611	9.91162	12.7973	9.55892	8.21811	7.73178	11.0268	12.5862	8.98107	9.43849	7.73641	10.9019	10.1675	8.74163	9.9711	9.95141	9.42178	9.50167	10.705	10.9753	10.55	6.69661	8.38291	12.0297	9.89892	12.5347	8.72903	8.45186	12.2829	11.0678	10.4519	11.8734	13.1203	9.71843	12.6639	12.1239	10.8489	12.1034	11.0579	10.5845	10.0652	12.4235
sm_pos_769	10.2433	12.3429	12.3217	13.185	12.7707	10.8207	12.9004	7.07265	12.811	14.443	11.9823	10.2726	7.76789	13.3709	14.1128	11.8255	11.0188	11.1309	12.7675	12.6706	11.4553	12.3984	11.6148	10.9075	12.2239	13.0511	12.5242	13.0375	6.91215	8.27189	13.3837	11.7816	14.2925	10.6803	11.822	14.2296	13.3113	13.0237	14.2479	14.8519	12.371	14.9943	14.0794	13.298	13.9813	13.4475	12.144	12.5198	14.2431
sm_pos_770	8.75799	10.0288	10.5908	11.8019	10.508	8.65175	11.1142	7.13025	11.1424	12.1491	9.48581	9.79429	7.78654	10.6839	12.0792	9.03046	10.0788	9.35076	11.1404	10.0929	9.51062	9.7161	10.4638	10.3472	9.64209	10.5511	10.9492	10.3556	6.85991	8.21457	11.8154	10.9112	12.0705	10.5341	10.0462	11.6972	10.8072	9.92062	11.108	12.4153	9.77831	11.6796	11.6208	10.1629	10.4041	10.2423	11.0406	9.61365	11.9535
sm_pos_772	14.4495	12.1787	12.9924	12.3867	8.7193	7.53432	11.7039	12.7104	8.19714	12.0327	7.79498	12.7397	7.99002	11.3757	11.6852	9.93554	12.5115	10.5784	7.94475	7.62402	10.6761	10.1562	7.67834	8.85226	8.00638	7.85123	9.81771	7.85484	8.60781	11.3042	7.60674	10.7102	9.78474	7.78668	10.1537	10.8095	9.79224	9.02317	9.33478	9.41375	7.62158	7.77654	7.69325	9.5458	8.07034	7.51538	8.82824	7.39394	10.8423
sm_pos_774	14.1567	12.7045	12.9607	13.3716	14.9267	14.7934	13.9351	14.8185	14.8704	15.4412	14.5857	16.3136	14.2979	14.5341	15.0554	14.9245	15.6046	15.2284	17.0932	13.2761	15.9869	15.5466	16.462	15.3584	15.1862	15.9438	14.5518	15.2258	17.1138	14.4543	15.5541	15.5923	14.1666	14.3993	15.2577	16.1568	15.1385	14.9595	14.7636	13.6199	14.8932	15.3823	16.385	15.7464	15.3816	15.5408	15.188	15.6807	15.6443
sm_pos_777	10.4801	10.2414	10.877	13.3838	11.2833	13.0115	13.3094	13.0076	13.0375	12.5725	10.8955	12.595	9.81469	12.1383	11.6404	11.5093	10.601	11.5126	12.1014	9.65329	11.5156	11.782	10.6217	11.7269	10.7638	7.85123	10.9387	7.85484	11.6211	12.1028	9.94973	11.3807	12.1807	9.61488	10.7718	10.235	9.38382	10.3321	10.4983	7.62598	8.27974	10.9479	12.9372	11.6373	10.7224	10.0805	11.2501	12.0072	12.5564
sm_pos_779	12.9319	13.2504	13.0392	14.0095	13.224	14.2884	13.9136	14.2994	13.8329	13.534	12.4208	14.1897	13.2696	13.7058	13.1852	13.6805	13.1235	13.7618	13.3485	12.4597	13.4625	13.5379	13.5553	13.637	12.9504	12.5804	13.7079	12.4887	13.3031	14.5123	12.607	13.1901	13.471	13.2005	13.9658	12.9817	13.0251	13.6404	13.2749	11.2828	12.9251	12.794	13.7911	13.372	13.9225	12.6387	14.755	13.4311	13.7576
sm_pos_780	17.1496	17.6212	17.2875	18.2634	18.2584	18.3192	18.2083	18.4941	18.4021	17.5214	16.8676	18.3652	17.7381	17.7695	17.2446	17.8335	17.2361	17.945	17.7797	16.7248	17.7962	17.3816	17.6864	17.8222	17.1184	16.8595	17.8279	16.9932	17.383	18.5401	16.7582	17.3376	17.6862	17.5232	18.1093	17.3081	17.2875	17.6902	17.3998	15.7152	17.0602	17.1513	17.9814	17.3372	18.27	16.7239	18.9328	17.4357	17.8467
sm_pos_781	12.2598	12.2705	11.308	9.62538	14.838	13.3668	12.5758	13.3884	11.4982	8.64397	12.5264	9.87264	11.9141	11.8853	7.55857	12.9781	9.81735	11.2015	10.7178	11.9577	12.0902	12.3171	12.2111	9.70705	12.5375	11.3371	9.03632	11.6578	12.164	9.7098	11.5229	9.90837	10.9679	8.32224	10.2773	11.895	9.25632	12.4889	9.68004	10.6845	11.9879	11.4723	9.7645	12.7181	12.1457	11.9083	7.94585	11.6719	11.8986
sm_pos_785	13.5986	13.7377	12.8445	12.5074	10.6442	13.6972	13.37	13.1897	12.9987	12.8285	12.4778	13.6219	12.5313	13.6061	13.3016	13.6894	14.7722	13.9181	13.2568	13.4737	13.582	13.9286	13.9383	13.3351	14.5382	14.6288	13.6672	13.8276	13.7463	14.2255	13.3828	14.1085	13.9473	13.5859	14.8143	14.708	14.4222	14.1951	14.2354	13.5844	14.221	12.8118	13.7314	13.3472	13.597	12.3791	12.6479	13.459	13.2553
sm_pos_796	7.54969	7.97039	7.62996	7.85258	8.7193	11.3562	10.6819	14.0574	11.8824	14.1241	12.7914	14.1385	12.7926	13.3493	12.7214	13.1658	13.2255	13.2634	12.6422	12.7159	13.9662	14.543	13.2742	13.9823	13.8846	13.1157	13.9292	13.0233	14.8415	14.6121	14.0627	13.9281	13.8803	12.8433	16.1424	14.6228	14.3488	14.0045	14.2636	12.478	13.0769	12.3867	14.2618	14.7168	13.4144	12.4678	13.2839	13.0179	14.1474
sm_pos_798	11.2477	11.4003	12.0837	8.22915	9.35859	11.3786	10.569	11.0747	9.68399	10.6909	9.50188	10.1663	9.63476	10.2697	10.2697	10.4091	10.2783	10.1779	9.41651	9.07655	9.55164	9.89143	10.1713	9.48713	10.0569	8.30125	9.60456	9.0994	10.125	10.3514	9.58173	9.27073	9.4901	9.15935	10.6316	10.0264	9.37265	9.54984	9.92579	8.25697	10.2666	9.68348	10.7406	10.456	10.3456	9.26183	10.3236	10.7156	10.2318
sm_pos_799	9.45409	9.35491	10.2232	9.43003	8.7193	10.1629	9.35552	9.24884	8.19714	9.78558	7.79498	9.77023	8.07292	9.53786	9.5947	9.00927	10.9236	9.60937	7.94475	7.62402	7.81996	9.49436	10.1595	7.64826	9.43172	10.1524	8.92317	8.61025	9.61478	10.7622	8.65397	10.1254	7.69643	7.78668	10.3808	10.5999	8.61767	9.52457	9.62361	7.62598	9.17776	7.77654	9.46889	9.37549	9.73301	9.51571	8.89287	9.30791	8.63553
sm_pos_804	8.55135	8.87322	8.25617	6.92829	9.32843	11.4093	9.61725	8.22779	8.72999	6.519	8.72862	8.43666	7.75515	10.4512	6.8684	10.9198	7.77643	9.41729	8.66212	9.7953	8.09546	10.1424	8.6289	8.66167	9.63464	7.99429	8.6744	9.79244	8.43914	7.85309	7.74058	11.3152	8.07459	9.72296	10.2866	11.9954	7.893	10.0452	6.78129	9.50485	11.3449	8.94325	8.62714	9.53676	10.3743	9.91669	7.90191	9.23915	8.0254
sm_pos_807	9.77341	9.49204	9.30437	10.4106	9.74348	11.2655	9.19545	9.35103	8.19714	9.70553	9.12568	9.41048	9.13229	9.98634	10.0516	9.78585	9.22756	9.94205	8.26234	9.54744	8.93456	9.26409	9.22668	8.31882	9.14747	8.09387	8.95133	7.93689	8.99438	9.97964	9.81803	8.76565	9.73521	7.78668	9.78848	9.97819	9.16473	8.83237	9.2445	7.9276	9.17903	8.67672	9.47041	8.41499	9.77473	8.04778	10.3277	9.67489	8.80949
sm_pos_812	14.1356	15.1087	14.5234	14.4486	13.0295	15.8979	14.672	15.1915	15.9854	15.0891	14.6043	16.1894	13.9336	14.928	16.4077	15.7012	16.2575	15.6569	14.6066	14.8166	15.9903	14.1629	14.7695	14.3186	14.7861	16.6352	15.341	16.7456	14.9797	16.5036	14.5585	15.0373	15.3635	14.7282	15.2923	18.3362	14.3362	15.8932	14.5838	15.262	14.9886	14.3973	14.4682	13.9601	14.7078	13.6012	13.6229	14.5189	15.4823
sm_pos_821	9.17603	9.06196	9.23407	11.1774	10.2506	11.7015	11.684	11.6552	10.6546	11.342	10.5204	11.7857	10.9705	11.1956	10.6706	11.0791	10.2776	10.8555	13.3713	9.90826	10.4154	10.1959	9.53652	10.492	10.5921	8.83545	10.1514	10.4195	12.0607	11.4011	10.1754	10.3188	11.6727	10.308	10.6993	9.47613	10.1212	10.269	10.7601	8.21948	10.1791	9.14028	12.5251	11.2267	10.5381	10.7896	10.2468	11.1515	10.9028
sm_pos_822	9.15497	7.97039	7.62996	9.63284	8.7193	9.66502	11.1302	10.4067	10.5497	9.71851	9.79874	9.88423	9.09133	10.6928	9.38327	10.3616	9.65072	9.84247	10.5774	10.0754	9.05999	10.0913	9.19245	10.3839	11.3565	7.91791	9.83143	8.93915	9.66093	9.97982	9.65735	9.95593	11.4505	10.7616	10.9281	7.72615	10.2009	9.85933	10.326	8.26581	9.88758	9.55356	12.4952	10.8737	9.9326	9.3738	9.13283	12.2764	10.1372
sm_pos_823	9.17766	9.55561	9.54814	9.5632	10.3778	9.12529	9.51407	9.43169	9.83219	8.81589	9.90473	9.20483	10.4557	9.49367	8.80463	9.22724	8.96653	9.37811	9.34471	9.58978	9.41162	8.61712	9.30573	9.15072	9.31502	9.53171	9.33039	9.41087	8.86823	9.30435	9.17992	9.28688	9.12205	9.45194	9.22188	9.37474	9.41111	9.34577	9.17008	9.81407	9.25067	9.38015	9.51896	8.91026	9.65211	8.9683	10.227	8.92736	9.20299
sm_pos_829	12.0879	12.7957	12.6886	12.0591	12.5987	12.2565	12.0804	12.7576	11.7884	11.9411	11.8964	11.6164	12.2446	11.7024	11.6091	11.7658	11.4685	12.0387	11.6428	11.5969	11.6347	11.0086	11.3619	11.3042	11.83	11.5199	11.5428	11.372	11.1941	12.5691	11.22	11.3967	11.179	11.5237	11.5872	11.792	11.446	11.5106	11.501	12.4768	11.9416	11.7281	11.8757	11.6361	12.4171	11.4769	12.3052	11.9432	11.6712
sm_pos_831	13.8924	15.2283	14.9912	14.6931	14.4558	15.9898	14.8131	15.9388	14.8177	15.8486	15.094	16.8694	14.1865	15.5066	15.9298	15.1982	16.0262	15.5478	14.6907	13.9608	15.768	15.8329	16.0023	15.574	14.0015	15.3858	14.4735	14.4235	14.7108	15.0854	15.4862	14.7995	14.268	14.1455	15.1776	16.119	15.2677	14.7598	15.3706	15.0886	14.4153	15.1553	16.2422	14.4776	16.0763	14.2456	12.5052	14.8027	16.1038
sm_pos_832	8.57062	8.85536	14.2775	10.6085	9.63277	7.19895	10.3809	6.80715	9.07877	14.1978	9.03786	7.18979	10.0799	8.41108	13.8884	7.3141	10.3639	7.28409	11.1348	10.9588	7.08198	6.36852	7.52744	8.63364	8.05175	8.50555	8.92129	9.37774	6.90568	11.6403	15.3797	12.3685	11.5139	14.5905	10.0755	12.398	8.72026	7.57491	9.54351	10.0898	8.50351	8.69241	11.5959	8.65082	11.2412	11.2557	11.4346	6.5646	9.46648
sm_pos_833	7.54969	7.97039	7.62996	7.85258	8.7193	7.53432	10.8802	10.091	10.2732	8.50181	9.23445	9.24111	7.99002	10.3136	8.348	9.34897	8.16501	9.29261	9.6144	9.33782	7.81996	8.44666	8.58872	9.28363	10.1904	7.85123	9.07502	8.21976	7.46671	9.48975	7.60674	9.26431	10.8921	9.99949	9.03461	7.72615	8.12709	7.97844	9.31886	7.62598	9.30994	9.28897	12.0589	9.80357	9.45848	8.15463	8.71598	11.7422	9.51708
sm_pos_835	10.9963	11.8487	10.712	11.2787	8.7193	13.3655	12.0559	13.7341	13.6525	13.6371	12.9979	13.2383	10.5725	13.164	12.2027	12.7835	14.3787	12.8655	12.5544	12.122	13.7438	13.6071	14.3039	13.9654	11.6153	13.5882	12.3365	12.3213	13.3545	12.3181	13.734	13.0099	11.6233	13.0152	13.3795	13.3717	12.5161	11.9087	13.2772	11.8718	14.0845	13.2529	13.0468	12.5161	14.5769	10.6712	12.1991	12.4172	13.4968
sm_pos_837	11.4264	12.645	11.7499	10.6692	12.5042	11.0629	11.4441	10.4312	11.434	9.79778	11.3989	11.4011	11.0573	12.4109	9.08092	12.801	8.87876	10.5795	11.1678	11.2897	11.4719	11.1868	12.8483	9.90888	11.4527	10.9857	9.67702	13.2885	11.7773	10.6428	10.9701	13.2075	10.9681	10.1879	10.4084	11.1558	11.5664	12.214	11.0673	12.1557	12.6104	12.1956	10.8601	11.344	10.4984	11.8397	9.84805	10.2882	11.1519
sm_pos_838	9.84837	8.85613	7.62996	8.73778	8.7193	10.2627	11.8578	11.3458	11.4188	10.3414	10.2625	11.0316	9.85787	11.6857	10.3522	11.2023	10.5197	10.4938	10.7936	10.5124	10.2618	10.3294	10.2634	10.6558	11.3469	9.79279	10.5587	9.9198	9.54396	11.1228	9.87148	10.6551	11.6667	11.086	10.8873	8.85787	10.1366	10.0912	10.7727	9.54138	10.6609	10.8007	12.9526	11.1567	11.1428	10.0683	10.4182	12.8862	11.1337
sm_pos_840	9.93533	9.76627	10.1477	10.8599	8.82847	9.96894	9.7489	8.98192	9.78711	8.58403	8.4055	9.22465	9.57818	8.56872	9.13737	10.1063	9.48538	9.09114	9.43068	9.70339	9.42442	9.04453	8.77652	9.38856	8.08006	9.10578	10.0259	9.53306	10.4289	9.70613	9.34302	9.68214	9.82483	9.16604	10.3799	9.93642	8.94263	9.80452	9.94627	8.44371	9.41814	8.17626	9.00475	9.25658	9.98745	9.50893	8.62113	9.62006	7.97973
sm_pos_841	9.58785	8.88644	10.5484	7.85258	8.7193	7.53432	7.85171	10.0334	8.19714	7.38484	7.79498	7.7067	7.99002	9.22628	7.41696	7.733	8.99864	10.1341	7.94475	7.62402	7.81996	10.4935	7.67834	7.64826	10.5466	11.039	10.1066	7.85484	10.4879	11.7043	9.99419	11.0123	10.1296	7.78668	10.8722	8.02683	10.5949	10.148	10.4417	8.77206	9.30691	7.77654	9.32013	8.96071	8.07034	7.8181	8.35617	10.0686	7.53125
sm_pos_851	10.6707	7.65528	8.34815	6.79252	12.0373	13.0144	8.80179	8.29668	9.85285	6.39182	10.5853	8.54388	7.72065	9.82996	8.2505	10.6687	8.20323	7.77537	9.87001	11.0638	10.5461	11.2273	12.1573	10.0643	10.6108	7.12656	8.81976	9.19982	9.26718	6.90557	10.5713	8.05987	10.3479	6.91376	8.1681	11.7022	9.53675	11.8072	9.37476	12.9439	13.5162	10.3104	8.49042	11.499	9.07797	9.50122	7.91956	9.3491	8.51926
sm_pos_854	11.2076	11.1654	13.0001	11.2108	8.7193	10.9335	7.85171	10.0475	8.19714	10.2337	7.79498	10.6981	7.99002	10.2133	9.68212	9.98026	8.60795	10.8409	7.94475	9.29436	9.52891	10.7492	10.7494	9.52527	9.84646	7.85123	10.2496	9.03618	10.5721	10.4918	10.5638	7.92061	9.8648	11.4542	10.7013	10.1954	10.1052	10.8801	10.5075	11.8534	9.86536	7.84824	9.98128	10.8172	9.89493	9.20971	13.2167	12.0465	10.826
sm_pos_855	12.1146	12.8206	13.6014	12.0077	10.6379	11.4931	10.0107	10.9316	8.87693	10.642	9.02585	10.945	9.91597	10.4714	10.4377	10.9094	10.1053	11.7436	8.83654	10.3932	10.5313	11.0812	11.0974	10.0409	11.785	9.4287	10.6409	10.0668	10.456	11.2419	11.0816	10.0296	10.7848	11.7416	11.3552	10.7766	10.7143	11.1318	11.0484	12.2179	11.1594	9.53525	10.6095	10.9981	10.8761	10.0332	12.9873	12.3851	10.7155
sm_pos_857	10.3444	11.0774	11.4633	10.2966	8.7193	9.93246	7.85171	9.21614	8.19714	8.89697	7.79498	8.40283	7.99002	8.4358	8.37482	8.83089	7.51494	9.69636	7.94475	7.62402	7.81996	9.40825	9.35916	7.99703	9.80671	7.85123	8.7417	7.85484	8.80876	9.367	9.11815	7.53546	8.74509	9.60306	9.35444	9.02556	8.62047	9.46096	9.00492	10.4461	8.90227	7.77654	8.59622	9.29701	8.78117	7.73441	11.185	10.0822	8.98459
sm_pos_860	11.7875	11.7078	11.5814	11.7172	11.219	12.1702	11.9299	12.2561	11.1916	11.3822	10.4421	12.3765	12.2903	11.5687	11.613	11.6906	11.8491	12.0887	11.2261	11.5523	11.7278	11.5304	11.1015	11.5784	11.9491	11.4481	11.8105	11.5223	11.5144	11.8917	11.4269	11.9493	12.4469	11.0386	11.9806	12.0219	11.6963	11.7705	11.8696	10.831	11.3802	10.331	11.7805	11.4705	12.1957	11.6926	12.6139	11.6946	11.8222
sm_pos_865	8.31798	13.5115	11.4555	14.7856	12.8368	9.45103	9.98921	8.92085	13.6133	13.2481	8.13861	10.6231	12.6507	12.388	14.1649	10.2433	10.8069	9.57025	10.9975	9.42806	9.12181	9.44144	11.4023	10.3569	9.33701	12.6755	9.32458	11.633	8.35344	11.956	16.0732	14.6781	13.9237	12.9744	13.232	12.1054	12.5283	9.67287	12.6949	13.6015	9.70217	12.9756	11.5549	10.3984	9.82308	8.52329	11.1074	8.29851	14.5458
sm_pos_866	8.69957	13.5481	11.0902	14.0151	13.2593	9.89919	9.69602	9.35304	13.6809	12.4522	8.6417	10.1598	12.1716	12.4728	13.4795	10.6067	10.3535	9.88351	10.6347	9.81898	9.61302	9.81278	11.025	9.89958	9.73829	12.7252	8.83435	11.8365	8.88621	11.9824	15.1813	13.9358	13.3375	12.3229	13.1411	11.6159	12.4866	9.98499	12.6765	12.9025	9.9323	12.8729	11.1844	10.675	9.68787	8.85365	10.6556	8.62092	13.8421
sm_pos_868	12.8349	13.0148	12.9071	12.8803	13.3035	12.8168	13.1997	13.5111	12.9393	12.0911	13.4823	11.7012	13.4915	12.749	12.1694	13.2179	12.6537	12.8468	13.3176	12.73	12.9808	12.2322	12.7244	12.7963	12.6473	13.0939	12.9695	13.0738	12.8251	12.7547	12.4886	12.222	12.4041	12.2059	12.4732	12.6814	12.638	12.8972	12.7384	13.0799	12.7461	13.1717	12.8247	12.4515	12.9777	13.1757	11.8503	12.8405	11.9609
sm_pos_871	8.33316	8.34867	8.89463	10.4021	9.71263	7.10727	9.07069	8.51339	9.6505	8.85553	7.99449	7.26454	10.0712	7.94172	9.61495	8.2621	8.67445	7.9117	9.42141	9.06342	8.7098	8.03539	8.99465	8.39191	8.19076	8.52541	9.26983	8.21724	7.55718	8.64133	8.72573	9.45865	8.79888	9.33899	8.09404	7.9549	8.53761	7.50043	7.99505	7.84714	7.62284	9.18906	8.22288	7.89429	7.69896	8.00164	8.5172	7.03944	8.1149
sm_pos_872	12.9155	13.436	12.8745	12.684	14.2212	12.7811	13.2358	13.0434	13.6194	12.2369	12.8319	12.8974	13.5321	12.3877	12.3998	12.5707	12.5594	13.1733	13.1061	12.756	12.951	12.1277	12.13	12.645	12.5386	13.0344	12.8483	13.0297	12.3187	12.4403	12.63	12.6568	12.9999	12.8091	12.5704	12.9163	12.9216	12.7077	12.4824	12.5741	12.4903	12.7287	12.7631	12.3571	13.5772	12.723	13.1451	12.4214	12.5801
sm_pos_875	8.28666	8.32546	9.02696	9.68939	8.68426	7.23459	9.20521	7.83507	9.03033	9.12353	7.39161	7.29814	10.0217	8.19441	9.50135	7.9813	8.44503	7.57049	8.95054	8.48837	8.52061	7.69999	8.26484	8.46183	7.81395	8.10967	9.01951	7.84545	7.15962	8.47286	9.03589	9.32402	8.90665	9.23479	8.06575	7.37974	8.16946	7.20012	7.98131	8.63581	7.90258	8.56324	8.69523	7.88491	7.72718	7.61876	7.9774	7.24557	8.24239
sm_pos_890	11.8556	7.97039	10.5679	7.85258	8.7193	7.53432	7.85171	7.7588	8.19714	7.38484	7.79498	7.7067	7.99002	8.35843	7.41696	7.733	7.48935	8.5524	7.94475	8.18701	7.81996	8.3847	7.84201	7.64826	8.14931	7.85123	7.92933	7.85484	7.46671	9.41342	8.09353	7.53546	7.69643	7.78668	8.26917	7.72615	8.21692	8.38348	7.93958	7.62598	9.46967	7.77654	7.69325	8.67397	8.56029	8.14721	7.7818	7.39394	7.53125
sm_pos_892	12.4124	7.97039	11.3928	7.85258	8.7193	7.53432	7.85171	7.7588	8.19714	7.38484	7.79498	7.7067	7.99002	9.27049	7.41696	7.733	7.48935	8.24408	7.94475	9.8765	7.81996	7.25822	7.67834	7.64826	9.34556	7.85123	7.68481	7.85484	7.46671	10.3538	7.60674	7.74097	7.69643	7.78668	8.95825	7.72615	8.40785	7.58923	7.62925	7.94266	9.99096	7.77654	7.69325	8.37776	8.07034	7.51538	7.7818	7.73823	7.53125
sm_pos_894	12.8576	7.97039	12.3593	9.39464	8.7193	7.53432	10.1277	10.0418	8.31425	7.38484	7.79498	7.7067	9.7066	8.71984	7.41696	7.733	7.48935	7.80168	8.12221	10.9775	7.81996	7.79967	8.31682	9.89493	8.93466	10.1931	7.68489	8.26726	8.28669	9.67717	7.83039	10.1392	9.92056	9.6914	8.51851	7.72615	8.37476	7.58923	8.08609	10.3527	9.73413	9.455	8.54928	8.53395	8.07034	7.51538	7.7818	9.70396	7.53125
sm_pos_897	11.8778	7.97039	11.2616	8.15548	8.7193	7.53432	8.96226	7.7588	8.19714	7.38484	7.79498	7.7067	7.99002	9.06852	7.41696	7.733	7.48935	8.24206	7.94475	9.95233	7.81996	7.89276	8.65175	7.80278	9.40843	9.30522	8.05649	7.85484	7.46671	9.84484	7.81719	8.90858	8.75412	8.39683	8.95052	7.72615	8.83034	7.58923	8.42265	9.21862	9.96884	7.8477	7.69325	8.55134	8.07034	7.51538	7.7818	8.50508	7.53125
sm_pos_900	19.1645	16.6941	18.6848	17.0876	16.3245	13.5341	17.0463	17.2479	16.5132	13.4892	13.9555	15.3377	16.9471	17.8402	13.9682	16.7933	16.1371	17.6352	16.178	17.9078	15.1254	17.0181	17.6129	17.0673	17.9921	17.6976	17.0481	16.2797	16.2154	18.7872	17.0009	17.2578	17.2347	16.8066	18.1062	15.326	17.7327	16.5862	17.4446	17.3672	18.5189	16.8225	16.9003	17.6155	17.5753	15.9849	16.3983	16.9638	14.4684
sm_pos_901	7.54969	7.97039	9.70531	10.5312	8.7193	11.0363	7.86246	11.0598	9.61999	11.4748	8.20535	12.3494	9.64536	9.95315	11.1482	8.97617	10.62	10.1043	10.7523	10.3142	11.8468	10.1346	10.4809	11.4724	7.65382	10.7382	9.76819	10.3048	11.4833	9.98826	9.75755	10.4896	10.4359	10.7827	9.94968	11.3096	9.79793	10.2389	9.96494	9.86902	8.62881	10.8537	11.4785	10.3079	9.91825	9.27397	13.2778	11.443	12.1399
sm_pos_908	12.3547	7.97039	11.6667	7.85258	8.7193	7.53432	7.85171	10.5554	8.19714	7.38484	7.79498	7.7067	7.99002	11.2501	7.41696	10.085	7.48935	10.2633	7.94475	11.7971	7.81996	10.2581	10.9197	10.0795	11.4295	10.8885	9.53355	7.85484	7.81463	12.1874	10.1241	11.1852	10.3896	7.78668	11.3877	7.72615	10.6754	9.35428	11.2782	10.8805	11.5878	7.77654	7.75244	10.6822	9.95674	9.23395	7.7818	10.5626	7.53125
sm_pos_913	7.54969	7.97039	7.62996	7.85258	8.7193	7.53432	7.85171	7.7588	8.19714	7.38484	7.79498	7.7067	7.99002	9.27722	7.41696	7.733	7.48935	8.24657	7.94475	9.54079	7.81996	8.23264	7.67834	7.64826	8.51398	7.85123	7.68481	7.85484	7.46671	10.855	7.60674	8.06711	7.69643	7.78668	9.38734	7.72615	7.8099	7.58923	8.83539	7.62598	10.3916	7.77654	7.69325	7.40455	8.07034	7.51538	7.7818	7.95236	7.53125
sm_pos_929	9.54253	10.4097	10.1971	11.8077	9.94164	9.60652	11.2606	7.39019	10.6463	11.3237	10.1225	10.223	11.5785	10.0693	10.982	9.88313	10.1489	9.8838	11.2098	10.8232	9.19978	9.88004	11.0796	10.5757	9.94533	10.6419	10.5627	10.9628	9.18988	10.5414	10.4119	11.5658	11.5127	10.867	10.2932	10.9184	10.9697	10.4958	10.9274	11.6453	10.0958	11.1239	10.9764	10.2168	9.8188	10.5505	11.0564	9.82297	11.0388
sm_pos_937	17.4829	19.0751	17.7867	18.6168	18.9638	19.3535	19.179	20.1024	19.9529	19.3516	19.4085	20.3691	19.7898	19.8084	19.5588	19.894	20.0221	20.057	20.352	19.4929	20.5544	19.3844	20.0298	19.8688	19.7172	20.3051	19.8481	20.3504	19.7993	20.2154	19.8713	19.7614	20.021	19.8753	20.3265	20.546	20.0139	19.6305	19.9208	19.3053	19.6286	19.7559	20.2309	19.6859	20.6025	19.4931	19.3768	19.4506	19.9077
sm_pos_939	14.4448	15.6653	15.1832	16.8649	15.7869	14.5697	16.2767	12.6248	16.0586	16.0509	15.2395	15.2776	16.7771	15.0822	15.7329	14.9786	15.0245	14.9988	16.3531	15.6689	14.4641	14.5515	15.9832	15.4839	14.8999	15.7396	15.5583	16.0922	14.1296	15.4574	15.4254	16.3175	16.4751	15.973	15.3495	15.8734	15.9611	15.3264	15.8657	16.4744	15.054	16.1297	15.9088	15.0538	15.0277	15.3509	16.0543	14.6557	15.8791
sm_pos_941	14.2551	15.5132	15.0236	16.6761	15.8324	14.4146	16.0932	12.4948	15.8847	15.8804	15.0294	15.1039	16.6048	14.9517	15.5519	14.8209	14.8521	14.8065	16.1599	15.4657	14.2893	14.3659	15.8304	15.31	14.7101	15.6005	15.3574	15.8928	13.9608	15.2645	15.3314	16.164	16.3031	15.7718	15.1637	15.7252	15.7327	15.1461	15.6679	16.3125	14.857	15.9183	15.7261	14.8616	14.8865	15.136	15.8799	14.4438	15.7467
sm_pos_943	15.2921	14.6128	13.5223	14.5735	14.8973	15.0131	15.4262	7.9923	15.8333	13.9174	15.8517	14.0999	15.585	13.7975	13.4231	14.6263	13.2558	15.0661	15.5413	15.9779	14.805	15.4712	15.3627	14.5998	15.8344	15.0425	14.2212	15.8261	14.983	14.8784	11.6366	14.5276	15.1566	12.951	14.4692	14.8291	14.9481	15.9559	15.0544	15.3854	15.8984	15.5794	15.4138	15.7656	8.50776	15.7274	15.0982	15.3298	13.8039
sm_pos_944	12.732	13.5776	12.8529	14.4297	13.1396	12.2363	14.0085	9.5226	14.1091	13.7159	12.8497	12.8171	14.1777	12.5802	13.2624	12.7891	12.4927	12.8847	13.7599	13.6981	12.5375	12.8257	13.6753	13.1877	13.0605	13.5518	13.0996	13.841	12.0894	13.196	12.4758	14.1201	14.239	13.4176	13.0251	13.4033	13.2454	12.9253	13.36	13.7639	13.0789	14.0683	13.7321	13.0664	7.77454	13.0546	13.8962	12.5974	13.3562
sm_pos_945	13.9444	14.9333	14.2681	15.5455	15.5451	13.7679	15.0977	12.6656	15.6086	14.6743	14.4256	14.289	15.563	14.053	14.5316	14.0875	13.9189	14.442	15.2018	14.595	14.3183	13.7504	14.867	14.4468	14.388	14.7723	14.499	14.9924	13.5234	14.4948	14.2175	14.9282	15.2758	14.8125	14.5066	14.7141	14.923	14.2903	14.5406	15.0487	14.2103	14.9569	14.8649	13.9615	14.5895	14.0907	14.9502	13.7789	14.5348
sm_pos_963	12.7906	13.8056	13.3509	14.3337	14.8052	12.9354	13.8423	9.60512	14.4462	13.643	13.3969	12.9842	14.4384	13.5	13.3868	13.4335	12.824	13.3546	13.8746	13.622	13.0275	12.4879	13.6631	12.9537	13.2791	14.042	12.9765	13.7083	12.5678	13.4807	13.1366	14.0535	14.3151	13.9009	13.9749	13.9982	13.6788	13.0708	13.4525	13.4741	12.6092	13.7423	13.4094	13.0782	11.6397	11.6562	13.3822	12.4621	13.7226
sm_pos_964	15.5374	16.3668	14.9124	14.8188	18.1186	16.8646	16.2264	13.962	15.8521	13.4698	15.9145	14.6579	16.452	15.2512	12.9575	16.2396	14.067	15.5045	15.6255	16.0679	15.2141	15.9661	16.3894	14.7724	16.3519	15.7075	14.4091	16.5269	15.5337	14.0589	13.9937	14.8051	15.6577	12.6206	14.695	15.8153	14.4363	16.6718	14.6	15	15.2728	15.4161	15.537	16.5879	14.5798	15.5382	13.2313	15.2456	15.8443
sm_pos_965	11.0384	12.0504	11.6421	11.5243	8.7193	7.53432	7.85171	12.3758	12.1368	8.06209	8.34088	7.7067	7.99002	11.4751	9.6515	11.6956	12.2338	11.4474	7.94475	12.2088	8.04143	7.25822	7.67834	7.64826	10.6988	7.85123	7.68481	10.6329	7.46671	11.7837	7.67904	8.62117	8.21346	11.123	9.32027	7.72615	7.8099	7.58923	11.254	12.323	10.5905	7.77654	7.69325	7.40455	8.07034	7.51538	7.7818	7.39394	7.53125
sm_pos_968	9.7537	9.49124	10.0025	11.9864	10.3025	12.2212	11.7183	12.1306	11.5823	11.6157	10.2023	12.2239	10.6477	10.4934	11.1954	10.3169	11.2885	10.5487	11.1285	10.1779	11.5865	10.6569	10.3704	11.778	9.47999	10.2725	10.6643	10.3662	11.5105	10.9902	9.61063	11.2902	11.5449	11.2116	10.8542	10.7514	9.44025	10.5592	9.93358	9.57331	9.43996	10.6482	11.8161	10.5391	10.3826	9.01986	12.2802	11.4855	11.8261
sm_pos_969	15.9798	16.8975	16.2423	17.9564	17.5806	18.1117	17.9318	18.2348	18.2076	17.477	16.5739	18.3336	17.1753	17.4323	17.1454	17.475	17.1299	17.6504	17.6128	16.3365	17.8895	17.2765	17.3775	17.8347	16.5544	16.7296	17.5754	16.846	17.5041	17.8892	16.5988	17.2192	17.6394	17.5136	17.8115	17.0633	16.8168	17.4981	17.0053	15.8109	16.4767	16.9886	17.9274	17.1981	17.715	16.0666	18.3402	17.3938	17.8226
sm_pos_973	13.7835	15.2753	14.4751	14.5974	15.0286	14.5321	13.3262	14.0921	13.2591	14.6234	13.251	13.5707	14.4819	13.5328	13.7582	13.775	13.9285	15.1007	10.6834	13.1197	12.7856	14.3562	14.3247	12.9582	13.8655	13.7278	14.0661	13.6389	12.8724	15.7879	13.6587	13.0508	13.3117	14.0158	14.3005	13.8141	13.3232	13.4963	14.4524	13.3392	14.1195	13.602	11.9407	13.0522	14.0165	11.4562	12.2725	13.4636	13.4788
sm_pos_976	10.0377	14.6187	11.5144	13.2573	8.7193	15.2194	14.3736	15.9351	14.9648	15.4724	15.0554	16.2342	15.0743	15.908	15.6256	16.1294	16.0276	15.8554	16.1598	15.3499	16.4336	15.345	16.0258	15.7976	15.8071	16.1356	15.8367	16.1945	15.8492	16.1884	15.8262	15.7554	15.9719	15.6701	16.3469	16.41	15.9674	15.6165	16.0419	15.2629	15.651	15.4818	16.1272	15.6594	16.3299	15.583	14.7831	15.4397	15.9715
sm_pos_981	10.6307	9.10578	11.0231	7.13301	11.1058	11.3097	9.59314	10.5574	9.28426	8.3417	11.6415	8.47479	8.38291	10.4222	9.58259	11.1471	8.49787	9.02766	10.9269	11.4157	10.9433	10.817	10.57	10.609	10.2868	9.41866	10.7254	11.5442	10.0156	8.64348	10.211	10.0136	10.1945	6.9858	8.26522	10.807	9.62997	11.0576	9.10416	12.7375	12.2675	10.1681	9.33383	10.1672	8.99481	10.7166	7.90819	10.3669	8.4484
sm_pos_982	13.4809	6.43462	8.7611	6.38115	7.93423	13.3835	9.34807	8.60595	9.90084	5.82085	9.48144	9.02524	7.56577	9.89533	6.42608	11.0848	8.00791	7.76642	9.24055	12.6228	8.11923	13.7164	8.96384	9.47881	12.552	8.33534	9.47233	11.7322	11.4301	6.51258	6.47354	8.1902	6.87197	6.41184	6.19648	9.5914	9.62367	13.4533	10.1963	13.3081	13.3834	10.7965	8.94877	12.1293	9.65734	14.0999	10.8474	13.3615	9.11994
sm_pos_984	14.3596	10.6096	8.54085	10.9384	12.6955	14.2915	12.8483	10.3214	11.5073	10.4894	12.1059	12.6324	9.68413	11.4885	10.339	12.5969	11.365	10.8924	11.8491	13.0318	11.1335	13.9724	12.5273	12.643	13.3905	11.3119	13.3654	12.9836	12.3488	8.68121	9.90136	10.8597	7.03251	6.67954	6.49346	9.22821	11.924	14.0352	10.9299	15.4368	14.435	11.9445	12.2941	12.6539	9.34834	14.239	13.5894	14.1938	11.3168
sm_pos_985	15.3006	11.368	8.53295	12.1161	8.09258	13.7622	13.5272	8.43508	12.0818	11.7816	12.9619	10.7865	11.2071	11.6356	10.593	13.2215	12.7872	11.3056	13.4433	15.067	12.3367	14.1792	12.2485	12.2548	13.3993	10.9063	13.9277	13.5335	13.7021	10.684	6.70211	12.1942	7.03827	6.68915	9.63512	9.21518	12.0177	14.7405	13.0301	15.3731	14.8619	13.3632	13.5797	14.3089	9.33724	16.2803	12.9066	14.98	11.183
sm_pos_986	8.23488	8.86632	10.255	9.26529	11.6458	9.06826	8.544	7.7588	9.52249	9.99699	9.12177	8.85667	8.45668	9.78502	10.0755	9.45349	7.48935	9.91203	14.5469	10.4949	8.98656	8.24404	10.1117	8.48873	10.3202	7.85123	9.53293	9.32536	9.29346	9.14154	9.02661	11.2873	7.69643	9.64362	9.21296	8.91512	8.78475	8.2414	9.21391	7.62598	9.75385	7.77654	14.0005	9.44708	9.19443	8.73502	7.7818	8.6403	8.94995
sm_pos_988	7.54969	8.4268	8.92212	11.0676	8.7193	7.53432	10.2232	10.4642	8.19714	10.6986	7.79498	12.7144	7.99002	12.3687	10.1278	10.9216	13.0401	9.97107	9.04951	10.2175	13.0269	12.676	13.7627	11.4893	10.0253	10.9606	9.95379	8.88534	12.5849	13.0179	10.4542	11.1647	7.69643	10.5817	11.8891	11.6241	11.5046	11.9778	11.8664	11.4349	9.30915	11.6621	8.9252	10.1035	10.2333	7.51538	12.3442	9.44902	10.9778
sm_pos_989	7.54969	11.4104	11.576	10.3598	8.7193	10.3337	9.29275	11.0863	10.5558	11.1108	10.3247	13.099	9.24859	12.0248	12.2299	11.4736	12.8248	13.0971	8.34653	10.8168	11.9863	12.766	10.7281	12.2928	11.9111	12.8843	13.2188	12.3754	12.072	12.8305	11.7833	12.8463	12.0097	12.3623	13.6911	13.1679	13.5979	12.8154	12.6112	13.4599	10.233	8.45582	7.69325	9.61089	10.1071	8.80281	8.92678	8.78084	11.2313
sm_pos_990	7.54969	7.97039	12.1681	7.85258	8.7193	7.53432	7.85171	12.1201	8.19714	7.38484	7.79498	7.7067	7.99002	12.1136	7.41696	9.7295	10.4434	11.4233	10.229	11.7076	7.81996	11.0269	11.2031	11.545	12.5677	11.5869	10.1991	7.85484	11.5742	12.6006	11.4139	12.1565	11.7505	7.78668	11.1973	7.72615	11.5804	11.0429	11.5335	9.03458	12.3302	11.0042	11.9541	11.7078	11.6671	9.79433	7.7818	13.0774	7.53125
sm_pos_991	8.43582	10.8015	9.28069	8.09575	8.7193	11.4377	8.85506	10.2608	10.1555	11.2848	9.95674	11.707	9.46765	9.91469	11.2006	10.8534	11.2434	11.2807	11.0462	9.05474	11.412	10.7827	10.474	9.87612	8.62045	10.7128	10.9362	11.5049	11.8815	11.2016	11.6168	9.24316	10.4998	10.9007	10.0601	12.7644	9.63409	12.3607	10.0868	7.94543	10.9027	10.3464	10.9339	10.9508	11.8763	11.1037	9.90309	9.02805	11.5785
sm_pos_992	16.7534	15.5702	16.8353	15.2648	14.2896	7.53432	15.2525	15.6878	14.4923	7.38484	7.79498	12.2532	14.9746	16.1432	7.41696	15.033	13.6965	15.6182	14.2302	15.6996	7.81996	14.8296	15.7907	15.1357	16.5153	15.3902	14.7807	14.0684	14.9224	16.4757	15.2826	15.2227	15.1441	15.0384	15.6507	12.66	15.903	14.8766	15.6865	15.2772	16.434	15.5752	15.492	15.6926	15.8151	14.2418	14.6929	16.016	10.8252
sm_pos_993	12.902	10.214	13.1774	10.7246	8.7193	7.53432	11.1225	11.8871	8.19714	7.38484	7.79498	7.7067	9.44371	11.2884	7.41696	10.0287	7.48935	9.74322	7.94475	12.2667	7.81996	9.00883	11.1264	11.1334	11.8909	11.3237	8.64075	7.85484	10.8139	11.5473	10.0163	11.546	11.1916	10.7057	10.6031	7.72615	10.9953	9.07829	10.8975	11.4571	11.7724	11.8964	11.5264	11.0718	10.1184	8.95619	9.95338	12.345	7.53125
sm_pos_996	8.99538	10.012	8.33753	13.3509	8.59292	7.29786	11.026	6.40327	10.2075	13.7286	6.34025	10.1199	10.4488	9.70834	13.5847	8.16431	10.7037	6.99593	10.6953	9.73422	8.48995	7.51661	10.204	10.4794	6.8289	8.93158	11.516	9.81424	6.20168	8.93806	11.7459	13.6776	7.74132	8.97559	8.96245	6.45362	11.2845	7.9158	10.4504	12.999	8.80149	9.9849	10.2388	6.82303	6.83277	8.6284	11.8938	7.4769	11.3211
sm_pos_1000	7.54969	7.97039	7.62996	7.85258	8.7193	7.53432	7.85171	10.5212	8.19714	9.58088	7.79498	12.4685	7.99002	11.4241	11.6053	10.5857	13.1773	11.4871	7.94475	11.2734	9.67158	10.0784	7.67834	7.64826	10.4125	9.76255	9.94011	10.9785	7.46671	11.8151	7.89255	11.5319	10.5995	7.78668	10.9635	11.8832	10.0838	9.51379	10.8298	10.2639	8.9803	7.77654	7.69325	7.40455	8.07034	7.51538	7.7818	7.39394	7.53125
sm_pos_1001	18.4475	20.0464	19.0887	18.9594	18.4314	17.1868	18.5934	19.9059	20.0457	18.1799	19.3601	20.0307	17.7705	20.2737	19.367	19.9764	20.2858	20.3811	16.4352	20.0306	19.1935	18.351	18.019	18.681	19.8385	19.7016	19.3105	19.8918	16.8689	20.4111	18.3726	19.4934	19.3681	19.4877	20.0187	19.8377	19.595	18.6693	19.7772	19.937	19.1814	18.0974	15.6458	17.1787	18.9504	16.6758	16.5268	16.3652	17.9845
sm_pos_1002	7.54969	12.2362	7.62996	7.85258	8.7193	7.53432	7.85171	11.2912	8.19714	7.38484	7.79498	12.3559	7.99002	14.55	11.9921	13.2886	14.3828	14.3692	7.94475	12.7399	7.81996	11.4398	7.67834	7.64826	13.2547	9.26043	11.8897	10.1706	7.46671	14.7697	8.77535	11.6608	8.93889	7.78668	13.3077	11.3969	12.3151	10.9264	13.1204	12.3193	11.3444	7.77654	7.69325	7.40455	8.07034	7.51538	7.7818	7.39394	7.53125
sm_pos_1003	7.54969	8.6451	8.73012	7.85258	8.7193	7.53432	7.85171	8.8174	8.43997	7.38484	7.79498	8.93605	7.99002	9.95235	8.69307	8.2857	10.2026	9.7857	7.94475	9.34857	7.87359	8.00249	7.67834	7.64826	9.10601	7.85123	8.58649	8.50322	7.46671	10.0683	8.04872	9.20348	8.39771	7.78668	8.33547	7.72615	8.45822	7.58923	9.21876	9.2647	8.4734	7.77654	7.69325	7.40455	8.07034	7.51538	7.7818	7.39394	7.53125
sm_pos_1004	8.82891	9.78513	9.74546	9.4651	8.7193	7.53432	7.85171	10.6112	9.6977	9.08615	9.19073	10.9509	7.99002	10.5357	10.5378	9.82523	11.6341	10.4605	7.94475	11.0115	9.04119	8.88664	7.67834	8.76133	9.97896	10.0064	9.20488	10.1658	7.46671	10.6791	7.95791	10.5781	9.98533	9.75563	10.0297	10.4966	9.07754	8.69564	9.77516	11.0214	9.14208	7.77654	7.69325	7.40455	8.07034	7.51538	7.7818	7.39394	7.53125
sm_pos_1005	7.54969	7.97039	7.89306	7.85258	8.7193	7.53432	7.85171	9.1432	9.19302	8.56629	9.15335	10.0194	7.99002	10.5041	9.74569	9.21665	10.3989	9.16026	7.94475	9.31546	8.54375	8.60236	7.67834	7.64826	9.80748	8.89846	9.40271	8.88518	7.46671	8.95234	7.60674	9.18912	8.39477	8.19443	8.93623	8.76284	9.1183	8.81482	9.3256	10.4089	8.35695	7.77654	7.69325	7.40455	8.07034	7.51538	7.7818	7.39394	7.53125
sm_pos_1007	8.71105	9.02106	9.62963	12.8959	8.61396	6.34818	11.9265	6.62897	9.24385	14.1918	10.1976	9.0185	9.19591	10.6357	12.9264	7.37006	12.0659	8.8508	11.5624	9.57006	7.65944	6.37095	6.59953	9.8178	6.84743	8.62807	12.0838	7.82662	6.66825	8.71345	8.65218	8.56153	10.889	8.77764	8.75587	6.66549	11.5332	8.65771	12.3144	13.4153	9.42622	13.1783	12.1151	9.42437	7.03882	10.6384	10.9929	9.64909	9.57939
sm_pos_1008	9.98628	10.8502	11.0736	10.1321	8.7193	7.53432	9.78482	11.8919	11.8472	10.2344	11.5364	12.0803	7.99002	11.4455	11.9037	10.9184	12.6369	11.2004	7.94475	12.4853	10.849	9.08305	7.67834	10.3848	10.812	11.6386	10.2017	11.9903	7.46671	11.264	7.60674	11.6364	11.3833	11.7061	10.5741	11.8364	10.5206	8.95077	10.5481	12.2056	9.49268	9.23921	7.69325	7.40455	8.07034	7.51538	7.7818	7.39394	9.29227
sm_pos_1009	10.8481	11.2356	11.3339	11.2708	8.7193	9.13799	10.6951	12.2218	11.4695	10.7159	11.4757	12.3385	8.94055	11.8969	11.8719	11.2756	12.9535	11.8516	7.94475	12.4449	11.1801	10.3161	9.05326	10.8716	11.3897	11.8193	10.7646	11.916	8.84506	12.0751	9.83192	12.0306	11.5912	11.5304	11.4743	12.0999	10.8633	10.2604	11.1916	12.4211	10.6544	10.0475	7.69325	8.59944	9.71145	7.61177	7.7818	8.33605	10.1751
sm_pos_1015	9.16857	10.4532	11.1611	9.45223	8.7193	11.0052	9.44988	10.4433	8.19714	10.9394	8.83227	11.5329	8.73962	10.8635	11.3746	10.2406	11.9619	10.2132	11.5332	7.92721	11.1558	10.8472	10.9992	9.9491	9.47438	11.3482	9.51165	9.93551	12.1795	11.3071	10.4197	11.6029	8.9275	9.16364	10.8536	12.3831	10.5615	11.1014	10.4334	8.62677	10.3667	9.69663	11.2492	11.121	11.1622	10.6059	11.7174	9.97724	10.7982
sm_pos_1019	9.80428	10.5642	10.3129	11.682	8.61351	6.34313	9.92807	6.62416	9.67542	10.3428	7.58157	9.53737	11.9533	8.56872	11.876	7.86384	9.42809	8.12428	9.38882	7.64248	6.94006	7.44709	9.3801	10.0009	7.55216	10.2389	9.78235	8.73656	8.90968	10.739	11.9239	12.5133	10.3313	12.7463	8.76027	6.66098	8.89531	6.4146	8.65801	8.24288	6.4715	8.86853	6.58827	6.4112	8.88015	6.52429	6.95529	6.40512	7.75594
sm_pos_1020	10.0459	10.9077	10.0682	11.6881	8.61107	6.31559	9.73165	6.59792	10.2791	9.36532	7.90033	9.32256	11.7382	8.59132	11.8611	8.53217	9.21532	8.54033	8.90089	7.79799	6.91972	7.57042	9.09725	9.77188	7.78092	10.6956	9.57329	9.1091	9.25701	11.1476	11.9338	12.3983	10.1337	12.6483	8.78428	6.63635	8.92041	6.38744	8.68191	8.25715	6.44491	8.89377	6.56273	6.38823	8.18798	6.50138	6.93618	6.38226	7.76114
sm_pos_1023	7.54969	9.32062	9.34582	10.8841	8.7193	11.688	9.45456	11.1956	11.3967	12.9431	7.79498	13.3752	10.086	10.4199	11.9484	11.4448	11.9369	11.6332	11.8503	7.62402	13.9614	13.0656	13.6592	13.618	8.269	11.8547	11.787	10.5838	13.352	11.8993	12.237	10.7426	7.69643	12.5711	11.45	13.475	12.1145	13.1093	11.4913	11.3227	7.62158	13.0696	12.3489	11.438	12.4077	9.74993	12.4089	10.771	13.3118
sm_pos_1027	13.9418	12.0105	13.4237	12.0556	13.8632	11.5758	13.9821	10.9687	12.1163	12.3162	13.3968	9.89663	13.2179	13.3274	12.6597	13.7595	12.3744	11.1837	13.0083	13.2252	13.9001	12.9597	12.425	13.1449	12.6604	11.9797	12.4985	12.0619	12.2056	12.3443	11.0581	11.4477	11.5012	9.12576	11.2135	12.4144	12.7754	12.4167	12.0271	13.0598	12.7469	13.0752	12.6804	12.8085	11.7555	12.6225	11.6982	13.4785	11.1963
sm_pos_1030	11.2492	11.8554	11.4583	11.9405	10.9604	12.7274	11.8486	12.1516	11.9344	11.9006	11.2396	12.417	11.6681	11.7707	11.8964	12.2741	12.1706	12.5068	12.8939	11.8743	12.1446	12.1141	12.235	11.8524	12.6979	11.6128	11.589	12.0603	12.9397	12.3118	12.0566	11.7833	11.9288	11.7722	12.3885	12.3282	12.1429	11.8067	12.4513	11.481	12.5142	11.5812	12.3479	12.2166	11.6288	11.7596	11.5495	12.4681	11.9592
sm_pos_1031	15.3708	16.1344	15.5961	16.234	16.1025	16.6887	16.129	16.3199	16.4505	15.8337	15.56	16.5086	16.0793	15.8134	15.8387	16.3493	16.1589	16.6147	17.0856	15.9502	16.3371	15.9202	16.2666	15.979	16.6988	15.8967	15.7127	16.3193	16.839	16.2973	16.0792	15.8529	16.0804	15.9838	16.4648	16.4523	16.2899	15.8445	16.483	15.6238	16.5133	15.8058	16.4673	16.105	16.0179	15.7641	15.8518	16.3265	16.0083
sm_pos_1032	14.0869	14.1194	14.4792	15.1735	14.0244	12.9471	11.9508	12.1034	12.3358	11.0086	11.2182	10.8291	13.1175	10.7056	10.8362	12.4145	10.9525	12.9668	11.4509	11.0338	10.7749	10.8676	12.4209	10.9813	11.7275	11.415	11.6125	12.0305	11.8286	13.9813	11.1001	13.0727	11.8424	11.3302	12.2658	12.1541	10.932	11.4671	11.1168	11.1941	11.4091	9.54812	10.9794	9.38976	11.752	12.3335	14.1661	11.6387	10.7733
sm_pos_1034	12.2199	7.07241	11.3033	6.53922	8.10173	12.1144	9.02882	13.3977	9.1068	6.15453	12.4508	9.88417	7.65628	7.18405	6.63749	8.53292	7.89727	7.77165	8.96409	8.26629	8.05538	9.36409	8.68958	11.5062	9.91668	9.56964	9.25633	8.39393	11.0399	9.58501	6.71531	7.02305	7.04787	10.4504	11.126	9.19344	11.5433	11.5012	9.16473	11.2034	11.2052	6.87728	10.0582	9.94684	14.6217	11.5284	9.73311	12.0928	6.75696
sm_pos_1035	9.47321	8.79666	11.5994	11.9055	8.63646	9.06201	9.38433	10.2529	10.647	10.559	8.7343	10.8372	10.7503	8.35671	10.8752	7.26106	9.91956	7.26982	9.21684	7.25203	7.13092	7.0753	9.55373	11.4287	7.7104	9.72037	10.5507	7.83265	7.62832	10.0479	8.4289	11.866	10.7072	14.3457	12.1155	10.588	12.3118	8.27004	9.8315	11.6552	8.65085	8.63166	10.7533	8.19143	12.309	8.2055	11.4114	8.54203	10.0511
sm_pos_1036	11.0309	10.1899	11.473	10.8423	8.65597	10.3422	8.89048	11.4928	11.9822	9.6947	10.4829	10.7285	10.1651	8.9551	10.2817	8.95464	9.40598	8.61723	8.63252	9.24794	8.58138	8.9352	9.14861	11.3553	9.64082	11.3849	10.2875	9.60482	9.79078	11.2943	8.23533	11.4027	10.1929	13.7012	12.8691	9.96952	13.0319	9.76875	10.9879	11.0728	10.1498	8.43033	10.4384	9.55838	12.0486	9.62301	11.0258	9.8039	8.67288
sm_pos_1037	10.5905	8.61946	11.3507	11.0815	8.65423	9.74889	9.12801	10.9119	11.197	10.0013	9.78063	10.6308	10.1673	8.19257	10.0468	7.36227	9.33881	7.38158	8.18469	8.03544	7.27869	8.45391	8.68508	11.2334	9.18207	10.7926	10.3158	7.83741	9.33527	10.7923	8.25258	11.4133	10.1223	13.7869	12.2836	9.98402	12.5876	9.11272	10.1642	11.1786	9.42439	8.44828	10.4475	8.89865	11.9644	8.86129	11.0338	9.21538	8.78813
sm_pos_1039	10.4586	9.1521	9.6547	11.8718	10.2894	12.3695	12.663	12.7648	11.5351	11.3975	10.7045	12.1251	11.0402	11.7288	11.205	11.4904	11.4795	11.1029	12.0254	11.1309	10.9422	10.8834	10.3417	11.6957	11.0736	10.2786	11.2045	11.0041	11.5924	12.2425	10.152	12.1187	12.4221	11.2041	12.2521	10.2037	10.7952	10.5957	11.2775	9.00281	10.2658	10.3102	13.0528	11.3217	11.1582	10.8971	12.5122	12.5546	11.5527
sm_pos_1060	10.2943	14.0097	12.997	15.1407	14.1881	11.6801	12.4623	8.82395	14.1822	13.8434	11.2601	12.4451	14.6302	13.8549	14.2722	12.5285	12.0896	11.9628	13.1401	12.3722	11.718	11.637	13.2871	11.9771	11.7544	13.7047	11.3639	13.3155	10.9913	12.948	14.834	14.9638	14.6964	13.5732	13.2925	13.4291	12.967	11.7192	13.2527	13.1913	10.8693	13.8961	12.9423	12.1678	10.5323	10.8122	11.6352	9.85693	14.6632
sm_pos_1061	10.0536	11.2907	10.3877	10.3096	11.2736	11.6676	10.9499	11.5213	11.3088	11.2868	11.05	11.653	11.4653	11.5178	11.3903	11.415	11.2728	11.7572	11.8359	10.8366	11.6181	11.1965	11.9349	11.575	11.2394	11.4783	11.2883	10.9167	11.6941	11.6689	11.4276	11.2318	11.4786	11.5719	11.8305	11.7403	11.8508	11.6089	11.6052	10.8274	11.2685	11.3664	11.6163	11.3107	11.9928	11.0534	11.2584	11.3855	11.5759
sm_pos_1064	7.63357	9.78778	9.47601	11.0183	10.1336	8.64044	9.2199	7.12114	10.1739	9.94153	8.2127	9.17637	10.7505	10.1107	10.2149	9.18809	9.0879	8.43433	9.62297	9.25565	8.45402	8.5886	9.70062	8.91366	8.44816	10.1182	8.459	9.83595	7.79767	9.1748	10.9018	10.8995	10.7644	9.98634	9.42873	10.0826	9.46587	8.63627	9.5265	9.99654	8.03337	9.85682	9.37118	9.07686	9.51043	7.74121	8.63715	7.16403	10.6745
sm_pos_1065	16.3859	16.5837	16.4895	15.2678	18.5982	17.5654	15.9532	15.2894	16.7751	13.9612	17.6247	15.8487	16.7616	16.6475	14.3874	17.4417	15.0622	16.6665	16.738	16.9833	16.6769	17.1714	16.8112	15.5811	17.2824	16.7789	14.7374	17.422	16.9103	15.6894	15.2017	15.224	16.1662	13.9558	15.8951	17.4081	15.713	17.6052	15.8613	16.4882	16.7699	16.6698	16.3148	17.4414	16.9031	16.7818	14.1021	16.0459	15.8571
sm_pos_1067	12.1171	12.3458	12.3333	11.8193	13.4073	12.4519	11.8225	11.3772	12.8483	10.6757	12.6422	12.0193	12.3429	11.7945	11.1593	12.2317	11.2864	12.3761	12.3526	12.2251	12.571	12.1804	12.4723	11.5618	12.72	11.9927	11.474	12.611	12.3364	11.6168	11.3248	11.4652	11.9578	10.6179	11.4731	12.4867	11.5746	12.4145	11.6013	12.3998	12.2307	12.2725	12.4847	12.2093	13.0557	12.0187	11.2374	11.7294	11.6537
sm_pos_1068	9.27449	7.97039	7.62996	10.4807	8.7193	9.18976	10.7673	10.0656	9.42467	9.25254	9.01546	10.0068	7.99002	10.3023	8.21523	10.4168	7.5565	9.5297	10.1436	8.62677	7.81996	8.49814	7.67834	8.92512	10.7748	7.85123	7.68481	7.85484	7.46671	9.58147	9.0382	8.68322	11.6079	8.52808	8.99095	7.72615	8.82391	8.92546	8.86911	7.62598	8.25355	7.77654	12.0657	10.9925	8.30044	9.71105	7.7818	11.8871	9.25586
sm_pos_1071	7.54969	7.97039	7.62996	9.92672	8.7193	11.8751	11.4183	12.3707	8.19714	9.71061	7.79498	11.1288	10.1795	9.72411	10.2784	10.2835	10.1443	9.4647	7.94475	8.12275	7.81996	8.88011	7.9151	7.89255	10.7204	7.91708	8.35128	9.50591	7.99089	10.6692	8.1524	10.9585	11.2194	7.78668	10.536	7.72615	8.69026	7.58923	9.60114	7.62598	9.183	7.77654	9.76144	9.54195	9.19658	9.78284	7.7818	10.0193	8.77583
sm_pos_1074	7.41171	11.7727	10.5766	12.5117	12.0635	9.18174	9.94286	6.63007	11.9548	11.795	7.65818	10.0197	12.1979	11.7122	12.2926	10.0754	9.44339	8.5592	10.1526	9.88921	9.22088	9.25218	11.0889	9.66219	9.02022	11.1762	6.89457	10.512	7.07814	10.3385	13.3949	12.7831	12.6314	12.7226	11.2131	11.7294	8.88965	8.53377	9.51369	9.75251	6.96419	10.0263	8.57673	9.42152	8.39198	6.52946	6.9596	6.41028	12.7228
sm_pos_1076	8.56036	10.8622	10.6665	11.8565	9.07848	13.2482	11.0553	12.5042	10.7635	13.0586	9.3598	13.9294	11.2824	13.1483	12.6237	13.0962	12.4417	13.7813	12.804	11.1329	13.2967	14.3544	14.6162	13.3183	12.3085	11.3936	12.8937	11.2384	14.5152	14.4225	13.5339	12.8114	11.8837	11.9077	13.9971	13.268	13.1291	13.4782	13.5903	11.8105	12.7322	12.1914	13.6662	13.7435	13.1166	12.6645	14.1653	12.7255	13.812
sm_pos_1077	7.54969	7.97039	7.70098	8.33454	8.7193	9.21153	7.85171	8.49915	8.19714	9.19305	7.79498	9.8968	7.99002	8.4754	8.94346	8.7537	8.28633	9.37105	9.40155	7.8467	9.39016	9.41349	9.62377	9.35719	8.87054	7.85123	8.80421	7.85484	10.4783	9.3654	9.16608	8.98715	8.34416	8.18868	9.11169	9.12188	8.98235	9.24324	8.55733	8.16105	8.88333	8.57875	9.72721	9.00962	9.09664	8.7206	10.3068	8.84391	9.70783
sm_pos_1079	13.4557	14.3825	14.6093	15.3452	15.5774	15.4133	14.7699	15.1685	15.0879	15.2125	14.1855	16.0629	14.9202	14.8119	14.9542	15.081	14.8551	15.7155	15.9886	14.5633	15.8707	15.4302	15.753	15.6284	15.061	14.7543	15.0463	14.6632	16.185	15.5637	15.426	15.2868	14.8115	14.9895	15.3651	15.5641	15.3218	15.2768	14.986	14.7763	15.0312	15.2491	15.9638	14.9973	15.6057	14.863	16.4132	14.9723	15.7623
sm_pos_1080	13.6268	15.9638	15.3431	16.5059	17.6974	13.7626	15.5232	13.8352	16.3436	15.3588	13.6107	15.0096	16.5099	15.4071	15.7876	14.9421	14.5946	13.7374	15.1762	14.202	14.6538	13.7592	15.6669	15.0663	13.9179	15.1894	14.3734	14.6126	12.9092	14.456	16.7731	16.0183	16.3834	17.3925	15.8993	16.6762	14.0504	13.353	14.1935	14.6951	12.781	14.2278	14.2193	13.3702	14.8909	11.7922	14.2753	12.224	16.3134
sm_pos_1081	7.68755	10.2442	10.1802	11.6146	11.127	7.99201	10.1819	7.96046	10.3108	10.8062	7.46301	9.66966	11.2455	10.067	11.2881	9.14147	9.61328	7.44695	9.74196	8.45218	8.59737	8.15173	10.5652	9.86911	8.08498	9.36046	9.15528	8.91885	7.08832	9.28259	12.1016	11.367	11.5143	12.625	10.6264	11.4305	8.58423	7.48276	8.4994	9.90007	6.80111	8.55556	8.98738	7.54307	9.81462	6.80834	9.01727	6.68852	11.5435
sm_pos_1082	9.28203	11.5392	11.8739	12.8581	10.9689	13.535	11.8196	12.6798	11.9636	13.5961	10.7791	14.5226	11.6545	12.2357	13.1667	12.5378	12.8643	12.6956	14.1421	12.0245	14.1218	12.7872	13.3106	13.879	12.6149	11.936	11.931	11.6113	14.9576	13.1098	12.5527	13.4805	12.2131	12.4685	12.7077	13.6528	12.2537	12.3815	12.4014	12.441	12.422	13.1506	14.3466	12.1015	12.4477	11.975	14.9517	13.0794	14.2129
sm_pos_1083	7.54969	8.8823	9.4124	10.8801	8.7193	11.5479	9.06988	10.1008	8.19714	11.6549	7.79498	12.6521	8.67968	11.2264	11.011	11.43	10.612	12.5299	11.6298	9.48532	11.8135	13.1575	12.9786	11.695	11.7847	8.59216	11.4991	8.29655	13.5749	12.8171	12.3829	11.3782	9.61779	9.90273	12.0009	11.4602	11.6686	12.0728	11.4557	9.94203	11.7398	10.5506	12.4427	11.9535	11.4538	11.4181	13.2401	11.0506	12.4374
sm_pos_1084	7.17495	9.94958	10.2057	11.8333	10.8744	6.90646	10.2428	7.13071	10.1273	11.0924	6.83228	9.74488	11.4893	9.76635	11.7108	8.87975	9.38423	7.26482	9.63765	7.5264	7.96712	7.63665	10.6032	9.88786	7.04678	8.87164	8.81001	7.83244	6.60069	8.48178	12.5093	11.6082	11.562	13.2016	10.3263	11.8768	8.66803	6.66056	8.44161	9.61565	6.71233	8.63987	8.6779	6.61921	8.83408	6.73182	8.74404	6.61218	11.9028
sm_pos_1087	12.5156	15.1067	14.8961	16.4304	16.3976	12.6274	15.1491	12.706	15.4151	15.3195	12.4652	14.6182	16.1962	14.5804	15.736	13.8656	14.2834	12.6068	14.8168	13.1606	13.5232	12.6502	15.259	14.662	12.7731	14.2931	14.0553	13.6369	11.826	13.7281	16.6873	15.9116	16.1175	17.2857	15.0894	16.2879	13.2439	12.28	13.4875	14.5953	11.6134	13.4549	13.896	12.2587	14.2594	10.7619	14.0185	11.0992	16.1179
sm_pos_1088	7.80709	10.9025	11.3246	13.6555	11.5315	7.98698	11.5413	8.16992	11.1011	12.6771	7.42885	10.9841	12.8524	10.9878	13.2714	9.32156	10.8641	7.61836	11.0667	8.64485	8.87586	8.29622	11.7626	11.0642	8.05181	10.0021	10.5819	9.42651	7.31716	9.79413	14.0435	13.2297	13.0223	14.5384	11.4174	12.8342	8.91588	7.48823	9.49398	11.6404	6.44971	9.10761	10.1005	7.66093	10.751	6.50551	10.3155	6.38639	13.1816
sm_pos_1097	13.5481	14.8296	14.2818	11.3626	13.3655	13.8928	13.6762	15.361	14.3138	13.5223	13.6392	13.6232	13.6899	14.8783	13.0425	13.5537	14.7994	15.1967	13.5287	13.5877	13.2854	12.4416	13.3091	12.4991	14.9282	13.9562	12.3991	13.5808	13.279	13.8107	13.0715	13.2572	13.9049	13.056	14.0033	13.8817	13.0334	12.3351	14.4611	12.3898	16.4451	13.8461	12.6617	14.0189	13.471	13.3491	10.1388	14.5441	12.6994
sm_pos_1100	10.132	11.761	11.81	8.80714	8.7193	11.4247	10.8833	12.0006	11.0087	10.8288	9.89532	7.7067	11.207	9.75529	9.49016	10.7967	10.4845	10.535	10.5009	10.5937	8.41441	9.73465	11.9785	8.93062	10.1677	7.85123	8.55274	9.43384	8.61723	9.80807	11.7453	7.53546	9.61753	9.90679	9.77816	8.97616	7.8099	8.24284	10.3318	7.62598	12.3246	11.3912	10.4121	11.2275	12.6584	10.4881	7.7818	11.9457	9.61229
sm_pos_1107	8.77935	9.82958	9.01883	9.29261	10.5264	8.98128	9.52364	9.61853	10.006	8.94082	9.09024	9.34256	9.75944	9.3039	9.19652	9.14974	8.83564	9.85001	9.529	8.91278	9.47653	8.56133	9.1776	9.19374	9.01118	9.73116	9.27681	9.73207	8.71473	9.32267	9.09333	9.12975	9.3582	9.95718	9.51474	9.27589	9.81997	8.91985	9.26011	9.3164	9.05244	9.4981	9.10731	8.42629	9.23423	8.94179	8.96142	8.95673	9.18302
sm_pos_1108	7.54969	7.97039	7.62996	7.85258	8.7193	7.53432	10.6357	7.7588	11.9753	7.38484	11.3795	7.7067	10.0636	7.59131	10.8997	7.733	10.7569	9.66951	7.94475	12.6837	7.81996	8.40015	10.9913	10.7843	7.69098	11.6491	9.80967	10.4928	7.46671	7.58905	7.60674	10.215	9.1272	11.1423	10.057	10.6846	8.30436	7.58923	10.9039	10.862	7.62158	7.77654	7.69325	7.40455	8.07034	7.51538	7.7818	7.39394	7.53125
sm_pos_1112	7.54969	7.97039	7.62996	7.85258	8.7193	7.53432	12.7147	7.7588	13.9713	9.7241	13.1359	10.7163	12.3009	11.8159	12.8044	11.0966	12.7364	13.5086	7.94475	14.3477	7.81996	12.5407	14.232	12.8094	12.2814	13.3787	13.3699	12.6684	7.46671	12.2923	7.60674	12.3681	12.0359	12.8339	13.8011	12.7035	13.0107	12.1043	14.0015	12.9281	11.2796	9.47002	7.69325	11.9241	8.07034	7.51538	7.7818	7.39394	7.53125
sm_pos_1113	11.3364	8.58054	9.11187	7.66324	11.5933	12.2268	10.6119	12.5106	8.96589	7.83897	10.3836	9.52614	8.35399	12.3486	7.30973	13.0669	8.84581	8.80729	9.09589	9.81392	7.93124	8.79593	10.1896	9.43799	9.30891	8.29534	8.34948	10.4293	10.3428	8.46895	10.3073	8.63008	9.07463	8.14151	9.18429	9.26589	8.72982	10.7763	8.69527	10.8319	10.9718	10.0961	9.88615	11.4399	9.57202	10.2405	9.17623	9.90288	8.16736
sm_pos_1116	7.54969	7.97039	7.62996	7.85258	8.7193	7.53432	7.85171	9.69338	8.19714	10.5239	7.79498	10.781	8.82833	10.4933	9.93962	8.9522	10.4332	9.68204	7.94475	7.62402	10.6524	11.4613	10.2229	10.6666	9.69853	9.57554	10.802	8.90564	11.2111	11.1961	10.7395	10.4795	10.3699	9.70095	11.9979	11.5984	10.5279	10.1957	10.2737	8.0711	8.76267	7.77654	11.3543	10.4835	9.73128	8.92385	11.0715	10.9091	10.8885
sm_pos_1119	7.54969	9.818	9.86939	9.5211	8.7193	11.6283	11.0874	13.1811	12.537	12.4214	11.5242	13.5421	12.3205	12.7683	12.358	12.2648	12.5992	11.9994	11.6143	12.9693	12.9266	12.9498	13.2142	12.9181	13.4383	12.457	12.3261	12.4396	13.1514	13.0889	12.0414	12.2373	12.0771	12.4771	14.0666	12.7732	12.877	12.7314	12.6756	12.1343	13.4742	12.7673	12.4737	13.8047	12.5238	11.689	11.7179	14.7666	14.3558
sm_pos_1120	13.3005	13.9229	13.476	11.1295	9.76992	12.7635	11.9258	14.1415	12.9022	13.6164	12.9816	13.2884	12.0414	13.3164	13.1499	13.1399	14.0632	12.7057	11.7958	12.6307	13.3568	11.3045	13.0542	12.2342	11.7198	14.0606	11.9295	13.2519	11.4441	13.3719	12.3313	12.2829	11.6283	12.4153	12.6652	14.0693	11.5724	12.7349	12.6378	13.1253	13.963	13.8994	11.6371	11.5203	14.3422	11.6659	11.1931	11.2884	13.1162
sm_pos_1123	13.7778	16.214	13.9391	9.05601	8.7193	13.3398	11.4686	14.718	12.8621	14.3368	13.1633	13.9363	11.3171	15.0012	13.7587	14.5435	15.0542	14.9095	8.63117	12.9012	13.6348	13.4279	14.8058	12.1236	12.7891	14.4546	13.8773	13.5301	11.2653	15.1786	14.347	12.4433	10.7469	12.5903	14.2747	14.8843	13.5495	14.8216	14.0944	13.7703	15.9242	14.4648	11.4938	13.6238	16.7076	13.5533	10.3424	11.3194	13.8012
sm_pos_1124	9.82958	9.38155	11.2417	14.395	8.57782	5.94122	11.7918	6.24132	9.60298	13.4734	10.0788	11.149	10.2048	8.89851	14.1296	6.92699	10.5519	7.64476	10.2174	9.50143	6.64318	8.22248	8.50383	10.6865	7.86223	8.89461	12.0033	7.81694	8.99502	9.09923	9.45224	10.8527	12.3915	9.11763	9.11069	6.30159	9.26154	6.01827	9.81231	10.5092	6.67968	9.23697	9.35676	7.7989	6.68491	6.18989	12.2175	9.07389	10.1682
sm_pos_1125	8.9431	9.29989	10.7334	13.8785	8.58601	6.03341	11.3133	6.32914	9.52163	13.0373	9.10461	10.7581	10.4483	8.82286	13.3929	6.97364	10.1421	6.95245	9.77772	8.76829	6.71128	7.42124	8.22608	10.1945	7.06729	8.83423	11.4769	7.81913	7.978	9.01184	10.4071	10.967	12.0442	9.04061	9.03031	6.4674	9.17754	6.10918	8.92673	10.5745	6.17246	9.15246	8.93683	6.8193	6.76508	6.26659	11.6802	7.80511	10.2986
sm_pos_1126	15.5344	16.8339	15.751	13.6593	13.0666	15.1522	14.483	16.3214	15.3726	15.8219	15.3242	15.7243	14.5709	15.882	15.3551	15.5582	16.43	15.5802	13.8433	14.893	15.7079	14.0444	15.6968	14.5562	14.0603	16.3055	14.6802	15.6235	13.6592	15.9967	15.0919	14.5199	13.9213	14.8122	15.2985	16.4477	14.4442	15.4366	15.0904	15.4714	16.693	16.1645	14.041	14.2731	17.3166	14.3595	13.6516	13.5754	15.3983
sm_pos_1128	14.0991	12.969	14.654	16.5958	11.2487	9.91845	15.0469	9.69283	13.6808	15.4845	14.621	14.474	14.0928	13.2316	15.9513	12.3029	13.8625	13.0952	13.966	13.6401	11.7976	12.5843	12.536	13.9948	12.6449	13.7115	15.0957	13.149	13.5083	13.5552	13.5155	13.9328	15.0772	8.54506	11.4482	9.05298	12.6863	11.9595	14.1671	13.7953	11.8228	12.9527	12.9322	12.3317	7.28092	11.7555	15.364	13.3883	13.4749
sm_pos_1129	13.3629	14.535	13.6461	10.9119	8.7193	12.9097	12.0655	14.1048	12.8286	13.725	13.1049	13.5023	12.129	13.6964	13.2485	13.3197	14.2783	13.3249	11.0808	12.6731	13.4167	11.9733	13.4421	12.187	11.8766	14.0566	12.4153	13.3854	11.249	13.8414	12.8724	12.2236	11.4945	12.4158	13.0262	14.2237	12.2203	13.2439	12.8257	13.2295	14.5474	13.881	11.7212	12.139	14.9968	12.0929	11.1024	11.3984	13.1648
sm_pos_1134	12.4054	11.4697	12.8793	11.0447	8.7193	11.9449	10.2656	12.5571	10.545	12.2539	9.89658	12.3287	10.4166	11.6057	11.5786	11.356	11.7417	11.3293	10.7413	10.1714	11.7371	11.4796	11.2167	10.6843	10.5675	10.7201	10.931	9.88344	11.1119	12.9495	10.9559	11.1271	10.6353	10.4845	11.3962	11.8735	10.7055	11.2214	10.9659	8.37361	11.3838	11.4087	12.7731	12.1988	12.0007	10.5178	12.6353	11.3142	12.4141
sm_pos_1139	9.04233	8.55337	8.22139	7.40064	10.0736	8.62588	8.25677	9.33807	9.26769	6.96147	9.7992	8.06362	7.94964	8.65146	7.14874	8.96328	7.62972	8.77849	8.29552	8.3906	8.81327	8.37524	12.0547	8.14378	9.08602	8.44053	8.16868	9.53694	8.6234	8.16108	7.29999	7.10232	7.47326	7.41452	8.64868	8.23106	8.37407	12.6566	8.24537	8.54468	9.05898	8.38178	8.03311	8.28742	8.49993	8.75473	7.84053	10.4567	7.26481
sm_pos_1141	11.075	10.8374	10.7651	11.1856	9.47942	9.36569	7.85171	8.75937	8.19714	8.95263	7.79498	7.7067	9.46429	8.75979	7.41696	8.01291	7.7218	9.59133	7.94475	9.81892	7.81996	8.67313	8.50809	7.64826	10.7544	7.85123	9.263	7.85484	8.92584	10.6905	7.60674	9.0124	8.92377	7.78668	9.98635	8.73106	7.99228	7.58923	9.95248	9.02642	12.2513	7.77654	7.69325	7.8662	8.07034	9.16326	7.7818	9.85214	7.83158
sm_pos_1145	8.21917	7.97039	7.62996	8.0812	8.7193	8.51524	10.4963	10.1631	9.66277	8.91319	7.79498	9.71515	8.79319	10.9955	9.035	11.0782	9.81009	8.70291	9.44672	10.3433	8.96855	9.0853	8.91312	9.53775	11.1315	8.39095	8.98711	8.88894	7.46671	10.2854	9.29118	10.0183	11.145	9.94567	10.0276	7.72615	8.94886	8.30425	9.9729	8.45386	10.2476	9.4955	11.8159	10.3534	10.2993	9.24823	9.11263	12.3022	10.0704
sm_pos_1146	16.5924	15.5937	15.5235	15.595	16.9737	15.7347	16.0536	14.7012	16.0186	14.7303	17.3019	15.4531	15.9812	15.5597	14.9852	16.1968	14.8697	15.3387	16.3111	16.6726	15.5969	15.8197	15.9743	15.4866	16.1071	15.8419	15.8781	16.1731	15.5515	15.0591	14.9857	14.9925	16.0811	15.0156	14.9204	15.9609	16.146	15.9671	15.3613	16.5015	15.9114	16.2345	15.6756	15.9505	14.9404	16.1194	16.1517	16.0523	15.0382
sm_pos_1147	13.7741	13.8441	13.8693	15.1863	14.7439	12.6559	14.3843	11.8953	14.5775	14.2899	14.0411	13.8857	14.8009	13.5795	14.4886	13.4114	13.3669	12.7938	14.6291	14.2106	13.2497	13.1378	14.2867	13.8269	13.5041	13.8347	14.2796	13.6346	12.6159	13.3374	14.4315	14.5306	15.0515	14.5835	13.1954	14.1652	14.3165	12.9503	13.5785	14.9607	13.2103	14.2698	14.08	13.2826	11.4437	13.1059	14.7904	12.9864	14.1949
sm_pos_1148	10.4912	10.2413	10.3418	11.4374	10.6243	9.58926	10.7658	8.44136	10.5511	10.9412	10.9037	10.2408	11.1859	10.4826	11.1797	10.1227	10.1562	9.28409	10.9405	11.0152	9.52978	9.9632	10.7582	10.3768	9.96994	10.4792	10.6101	10.4236	9.36693	10.0901	11.0233	11.0668	11.5005	10.9462	9.80783	10.7734	10.9524	9.74532	10.3193	11.6676	9.71171	10.9039	10.5419	10.1097	9.97729	9.94151	11.1699	9.86421	10.8025
sm_pos_1153	7.54969	7.97039	7.62996	7.85258	8.7193	11.3111	8.94994	11.6875	8.19714	11.9634	7.79498	12.5995	7.99002	10.9566	11.5416	10.3885	12.2056	11.6332	10.0238	10.5735	11.519	11.8318	11.2438	10.9037	11.7168	10.7773	9.64096	10.2845	12.3238	12.2637	11.1271	10.9149	10.5672	10.4509	10.6399	12.199	10.4266	10.1924	11.4964	11.4794	12.5019	10.1806	11.7347	10.6953	11.2845	9.92871	11.4062	11.1564	12.6105
sm_pos_1160	7.54969	7.97039	7.62996	10.3578	8.7193	11.9148	9.91476	11.8341	8.19714	11.6733	7.79498	12.415	9.80193	10.2305	11.2348	9.92939	11.5467	10.7904	10.6815	10.2858	11.5649	10.9694	10.4746	11.4254	9.97215	10.5176	9.81345	9.631	12.1992	11.0419	10.4531	11.269	11.2676	10.5444	10.6365	11.7484	10.2644	10.2489	10.6858	10.8895	9.88247	10.13	11.7022	10.2912	10.5119	9.25411	12.858	11.5047	12.2972
sm_pos_1161	11.6833	12.1257	11.5917	12.3722	8.7193	12.913	11.9261	12.4283	11.1322	12.2458	10.8921	12.6767	11.1963	12.1114	12.1797	11.9003	12.3837	12.0342	11.4799	10.249	12.1882	11.6256	11.9227	12.1649	11.1055	10.8725	10.8698	10.8848	11.6915	12.2336	11.497	11.4815	11.0027	10.8747	11.4046	12.0351	11.1567	11.0198	11.8714	10.4813	12.127	11.5412	12.385	10.5871	12.0668	10.8701	12.3848	12.2454	12.41
sm_pos_1162	11.4063	10.8701	12.0275	8.89225	13.6198	14.1904	11.0984	10.6878	11.0377	8.35336	12.6141	8.91145	11.8603	12.1683	9.18698	13.3483	10.4889	11.4921	11.8544	12.4857	12.1466	13.4657	12.0965	10.1455	13.044	11.3869	9.31807	12.0944	12.1182	9.70091	11.8123	9.79798	11.1236	8.91733	10.963	14.0607	9.1014	12.9548	9.90559	12.0248	13.133	10.9221	10.9364	13.2523	13.4224	12.0366	7.98004	10.3309	10.9733
sm_pos_1163	12.8778	12.2062	12.337	10.942	14.5981	13.6127	12.6087	12.2032	12.9863	10.3863	13.3188	11.5078	12.5819	12.5032	10.5863	13.2885	11.6607	12.4777	12.8906	13.1613	13.328	13.4186	12.542	12.0102	13.5128	12.3981	11.2192	12.8404	12.7456	11.3011	12.2856	10.9214	11.9222	10.7944	12.0751	13.5855	11.3657	13.0727	11.5693	13.4337	13.6071	12.15	11.9052	13.2842	13.9293	12.7227	9.24283	11.8997	11.7207
sm_pos_1164	8.11803	11.6857	11.4118	13.7827	11.9443	9.63705	11.4137	8.262	12.1743	12.7103	8.60939	10.7122	13.2108	11.7929	13.2603	10.2525	11.1725	9.52718	11.7637	9.91674	9.69454	9.24547	11.4617	11.0563	9.29858	11.4911	10.8548	10.594	8.31023	10.7786	14.6648	13.6581	12.9798	13.693	11.8813	12.4363	10.7149	8.92931	10.9859	12.2874	9.06646	11.25	11.174	9.36594	9.92633	8.40599	10.0392	6.83661	13.1205
sm_pos_1166	8.79904	12.3924	12.1171	13.8513	13.1491	10.7352	12.028	9.89258	12.6871	12.7919	9.57986	11.3662	13.5515	12.34	13.1176	11.3934	11.6643	10.5766	12.3539	10.8268	10.7888	10.215	12.0143	11.6886	10.3175	12.0482	11.38	11.2788	9.84764	11.7083	14.6055	13.6757	13.187	13.7191	12.4266	12.9755	11.5504	10.0937	11.8199	12.5624	10.1785	11.6816	11.752	10.4198	10.8641	9.562	10.6456	8.72709	13.2715
sm_pos_1167	9.6634	7.97039	7.62996	7.92427	8.7193	8.73175	9.46113	9.50396	8.78112	8.58355	7.79498	9.39117	7.99002	10.5017	8.49122	10.4338	8.63551	8.69318	8.16819	8.77764	7.81996	8.23527	7.89282	8.67846	10.6859	7.85123	9.30374	7.89379	7.46671	9.57893	7.60674	9.44384	10.2695	8.79753	8.91453	7.72615	7.86395	7.98061	9.03523	7.62598	9.76424	8.49523	11.8043	9.79911	9.52272	9.2245	8.44081	12.3826	9.51318
sm_pos_1168	7.54969	7.97039	7.62996	7.85258	8.7193	7.53432	7.85171	10.6007	9.38154	11.4643	9.15493	12.6215	12.4405	12.4274	11.8947	11.7152	12.8127	12.5124	12.609	11.4939	12.5825	14.1087	12.6394	13.6544	12.762	12.572	13.8169	13.031	13.5557	13.4272	13.1195	13.4773	12.8514	11.8671	15.0066	13.3126	14.7398	13.8647	13.0699	10.3942	11.3087	10.6604	12.7498	14.0571	12.6353	12.5269	13.4379	14.4373	12.7374
sm_pos_1169	8.9256	9.71282	7.62996	10.5003	8.7193	11.0186	10.2977	10.5249	8.69838	10.0163	7.89441	10.7351	10.2874	10.4932	10.0606	10.971	9.85113	10.8041	10.1946	9.63484	10.5687	10.5129	10.999	10.5617	9.92117	9.77232	10.7508	9.62817	10.7424	10.6052	10.4368	10.3113	10.8306	10.0886	11.3618	10.0591	10.6716	10.8111	10.9743	9.90133	9.3912	8.81989	10.4166	10.5246	10.4256	9.97616	11.8157	10.5909	10.7316
sm_pos_1171	7.54969	7.97039	7.62996	7.85258	8.7193	9.48732	7.85171	9.99735	8.19714	10.1571	7.79498	10.1858	7.99002	9.51816	10.108	8.81461	9.79546	9.63759	7.94475	9.15057	9.73205	11.525	9.51458	10.7125	10.1456	7.85123	9.42047	9.25614	9.94628	11.2388	10.2928	9.72123	10.4031	9.54808	11.2464	10.1415	10.5656	10.1063	10.9089	10.3235	10.6289	7.94078	9.78691	11.5647	9.71229	9.26315	8.24368	10.8514	10.7892
sm_pos_1178	11.9762	12.8513	11.9977	13.4324	13.6357	11.0072	13.0754	11.4128	12.7124	13.2971	11.872	11.5929	13.7044	12.365	12.6649	11.982	12.4035	11.789	12.8577	12.7274	11.6159	11.7432	12.7486	11.3361	11.4466	12.1805	11.1743	12.8628	11.0088	11.3667	12.9041	12.6546	13.3249	12.5025	11.2259	11.838	12.1642	11.3766	11.624	13.3247	11.6629	12.7261	12.0328	11.6638	11.0039	11.8167	12.2132	11.4034	13.4621
sm_pos_1179	13.0745	13.9605	13.1996	14.5382	14.8465	12.1346	14.194	12.6109	14.0717	14.2927	12.9833	12.6828	14.8385	13.4292	13.7802	13.1242	13.5981	12.9569	14.015	13.7905	13.0094	12.8336	13.9464	12.533	12.6846	13.3524	12.4114	14.0203	12.0717	12.4738	14.0298	13.8254	14.4755	13.5721	12.2726	13.1601	13.3375	12.4861	12.7804	14.5078	12.7854	13.8934	13.2352	12.6641	13.3311	12.8658	13.4686	12.5306	14.4816
sm_pos_1180	13.1206	11.5436	10.122	9.93284	12.7483	11.2797	11.8225	11.6018	10.8496	10.5571	12.8459	8.68797	11.6782	11.462	9.4872	12.0779	11.2506	11.6979	11.2723	13.2873	11.4058	12.9565	11.8156	8.48686	11.721	10.6734	8.5037	12.9991	11.556	9.4961	9.37125	9.24304	11.0279	7.15685	8.64957	9.69023	10.5136	11.8682	9.90864	13.0239	12.2948	11.9613	10.2492	12.2221	12.5338	12.9307	9.74803	12.5572	11.2886
sm_pos_1182	11.5303	10.5269	12.7291	11.9601	8.7193	12.2747	8.31331	12.9482	11.3901	13.0159	9.95402	14.1055	9.50484	12.3818	12.2454	9.63149	12.7895	11.2324	9.24589	11.7136	13.4043	11.9981	11.6912	12.3886	12.2456	12.3406	11.7147	12.1501	8.82251	13.6925	12.0127	12.5288	12.2333	10.0781	12.8634	13.4524	12.918	11.9874	12.424	11.1363	12.9638	11.0112	13.5274	13.2152	12.1467	10.1514	12.6885	11.895	13.6117
sm_pos_1184	11.6905	12.6485	11.8455	13.3347	13.3484	10.7002	12.8776	11.1133	12.4385	13.1855	11.6263	11.3995	13.5239	12.2025	12.5497	11.7734	12.3463	11.4681	12.7175	12.463	11.4599	11.4868	12.6843	11.1617	11.105	11.9888	10.9552	12.705	10.7108	11.1791	12.7749	12.5922	13.244	12.2739	11.0693	11.7281	12.0249	11.1446	11.4853	13.2463	11.37	12.5639	11.9495	11.2979	11.6033	11.5577	12.1513	11.187	13.3157
sm_pos_1186	9.52534	10.3486	9.81901	11.5565	10.7372	8.2403	10.9361	8.44816	10.0865	11.4788	9.20566	9.21448	11.6357	10.25	10.886	9.50852	10.3256	9.07651	10.6763	10.3866	8.81082	9.4356	10.6007	8.83111	8.69073	9.80515	8.76091	10.4966	8.31066	8.7255	11.0808	10.8231	11.3957	10.3362	8.60327	9.50476	9.51538	8.77699	9.19481	11.4792	9.11681	10.4005	9.76508	9.2224	7.57769	9.37088	9.89928	8.90214	11.5552
sm_pos_1189	7.54969	7.97039	8.28271	7.85258	8.7193	7.53432	7.85171	7.94852	8.19714	10.5122	7.79498	8.3326	7.99002	8.78235	8.84394	7.733	10.2622	9.68114	8.37393	7.62402	8.41419	11.1863	11.3211	9.38231	10.1587	9.77669	9.98361	7.85484	10.8071	9.67381	10.984	8.52759	7.69643	9.69391	11.0898	10.5738	11.6261	10.1989	10.3922	9.46689	9.61587	9.33269	9.76462	11.1479	9.97439	9.38884	7.7818	10.7104	9.68422
sm_pos_1190	9.44016	10.9521	11.0962	7.85258	8.7193	10.8557	9.26237	11.4466	8.34314	10.997	8.41639	11.7585	9.12752	11.4913	11.1612	11.1289	11.7913	12.024	10.1473	10.1478	10.1177	11.234	11.2377	9.26447	12.0767	10.8317	10.9823	10.2543	11.4322	11.8481	11.4813	10.5959	9.56762	10.0089	11.5824	11.8601	11.2067	10.5937	11.7206	9.84504	11.8821	10.5051	11.1057	11.555	11.4452	11.055	7.97605	10.8213	10.6704
sm_pos_1191	7.91625	7.97039	7.62996	9.96616	8.7193	10.6245	11.1242	11.6639	8.19714	10.9751	7.79498	7.7067	10.4724	9.05887	8.95975	9.15374	9.62791	10.3143	10.3794	7.62402	10.2405	11.266	11.0514	10.923	7.65382	7.85123	9.80888	7.85484	11.2201	9.86864	10.5674	7.77246	11.0196	8.40456	11.6979	7.72615	9.75632	9.75021	10.5443	7.62598	7.62158	7.77654	11.8346	11.5035	11.6014	10.5935	12.3779	11.3369	11.4088
sm_pos_1192	9.42581	10.9884	11.9135	8.54705	11.2138	11.1825	9.85124	12.2204	10.6838	12.9708	10.5946	12.0403	11.2835	11.631	11.8672	11.2406	12.9662	12.5077	12.2905	10.7926	12.2029	13.4424	13.842	12.2588	12.8904	12.8498	12.5909	11.8157	13.3472	12.4547	13.5076	12.0575	10.8869	12.7148	13.6602	13.2855	14.1372	12.7292	12.905	12.2362	12.368	12.5261	12.7752	13.5447	12.8815	11.9443	8.50653	13.2297	12.686
sm_pos_1194	10.6293	11.3182	10.8572	12.3039	12.0213	9.4545	12.0354	9.72612	11.2004	12.7069	10.2179	10.7243	12.9219	11.0923	11.7393	10.7245	11.4592	10.1505	11.7369	11.7779	10.2072	10.6851	11.8372	10.5599	9.94105	10.6721	10.4127	11.8898	9.53506	10.1037	12.0129	11.6656	12.5746	11.4928	10.0026	10.8976	11.2183	9.92748	10.4063	12.4772	10.2285	11.4351	10.8385	10.3626	9.7004	10.5955	10.948	10.052	12.9001
sm_pos_1198	7.54969	7.97039	11.9554	8.78115	8.7193	7.53432	8.26461	8.05938	8.19714	8.11455	7.79498	7.7067	7.99002	9.79721	7.41696	9.52646	10.1738	7.79093	12.0494	7.62402	9.294	10.4414	12.8067	7.64826	9.64135	7.85123	7.68481	7.85484	14.7439	10.4204	9.25373	8.33339	7.69643	7.78668	10.4232	7.72615	10.1613	10.0219	10.9102	7.62598	7.9964	10.5707	10.7128	10.3636	9.7108	10.4728	11.4224	10.3045	7.53125
sm_pos_1206	9.9826	10.2581	9.22246	9.12179	11.3551	9.37089	10.2062	9.88041	10.5151	9.36132	10.2389	9.46559	10.302	10.2305	9.38316	10.3951	9.24316	9.55791	10.4115	10.2153	9.77122	9.06123	10.1751	9.83622	10.1362	10.4334	9.9578	10.2966	9.75116	9.47862	10.0206	9.96125	9.89779	10.2565	10.0135	9.89658	9.85077	9.42647	10.1107	10.1244	10.0756	10.2164	9.46931	9.26277	10.4956	9.75464	9.96449	9.27984	9.3347
sm_pos_1212	7.96368	9.08287	9.17546	7.85258	8.7193	8.46048	7.85171	7.8835	8.19714	8.90615	7.79498	7.7067	7.99002	9.67647	9.25134	9.77655	10.8645	9.77037	10.3663	9.05631	8.89982	8.91819	9.40225	7.64826	11.4004	11.5721	9.62054	10.039	10.1898	10.8159	8.56105	9.95496	9.79441	7.78668	10.0568	12.0303	8.80583	10.0499	9.63757	8.72681	10.6572	7.77654	8.5236	8.72202	8.07034	10.9042	7.7818	11.1848	8.19458
sm_pos_1214	11.754	10.4534	8.59448	9.77293	8.7193	10.4222	12.1533	11.5905	11.7239	10.2372	9.97548	11.2806	10.145	11.7324	10.552	10.3542	10.4101	11.5217	9.89684	10.6547	8.72102	10.6469	10.049	10.9095	11.3083	10.4418	10.896	10.6536	9.59513	11.1753	9.84041	11.11	11.5608	10.9926	11.195	7.72615	10.5733	9.40953	10.7012	10.1497	9.96443	10.3793	12.5226	10.9882	11.137	9.10849	10.575	11.6045	10.8156
sm_pos_1220	9.37253	11.0922	10.6739	7.85258	8.7193	10.7474	7.85171	11.4174	8.19714	10.6213	8.7016	11.6872	9.72452	11.3872	11.4235	11.2257	11.6396	11.9949	9.75736	10.2656	10.5073	11.2221	11.2547	9.07914	12.2434	11.0561	11.0756	10.3649	11.785	11.7317	11.728	10.7227	10.2134	9.92751	11.6883	11.9438	11.6621	10.6454	11.9207	10.3177	11.8076	10.4777	10.8666	11.6011	11.4549	11.1175	7.7818	10.9248	10.7772
sm_pos_1223	16.8375	17.7549	16.4858	18.2466	18.1258	18.5342	18.3752	18.572	18.5132	17.657	16.8383	18.4548	17.6722	17.7057	17.3367	17.8401	17.2443	18.0835	17.822	16.5807	17.8721	17.4168	17.6185	17.9751	16.8089	16.858	17.8013	17.0058	17.3711	18.4224	16.68	17.3655	17.8036	17.5768	18.1204	17.3207	17.1673	17.7183	17.3098	15.8305	16.8732	17.2535	18.0997	17.3065	18.2812	16.6627	18.8326	17.4496	17.9574
sm_pos_1225	11.3384	11.6474	10.3457	8.73938	14.3492	12.5833	11.2501	12.1839	10.9437	7.01133	11.9234	9.72111	11.3205	10.7006	6.73596	11.5041	8.56654	10.581	9.31569	11.01	11.2048	11.301	11.472	9.09354	11.8163	10.7278	8.94372	10.9457	11.4998	9.1229	10.6529	9.28888	10.4014	6.81841	9.69672	11.1274	7.85074	11.5782	9.17916	10.0162	10.9969	10.5475	9.88158	11.8219	10.8539	10.9822	7.9346	10.8325	11.4739
sm_pos_1229	7.08758	8.83401	9.09475	10.7308	8.63272	6.55935	9.53916	6.83011	10.6978	10.8336	11.9313	7.25341	11.8217	8.39131	11.7464	7.23973	9.85789	7.24627	10.1508	8.67575	8.85	7.87352	9.03231	9.45333	7.47899	8.48977	8.97034	7.83165	6.57015	8.51327	11.3443	12.11	10.7247	10.2339	8.57175	9.18178	8.69829	6.62781	9.22984	11.5001	7.95469	8.67031	7.7461	6.59151	7.22247	8.61943	8.53493	7.15532	7.75843
sm_pos_1230	10.5153	13.3866	12.5464	14.0313	14.913	11.645	12.9905	11.4693	13.1067	12.8838	10.6677	11.8076	14.1141	12.8551	12.6929	12.2395	12.1599	10.9441	12.4673	11.7954	11.5337	10.8476	12.8709	11.7173	11.3007	12.7992	11.8	12.331	10.3531	11.3007	14.5385	13.7835	13.5878	11.9399	12.2397	11.8474	12.4278	10.957	11.5981	12.009	10.2332	12.4427	12.1265	11.388	13.0687	10.01	11.4926	10.2694	14.3436
sm_pos_1231	18.7897	18.3678	19.2448	19.5113	19.4373	19.04	19.0815	19.192	19.2832	18.3282	17.8604	19.1937	18.3172	18.1108	17.9522	18.2055	17.9692	18.4351	18.5103	17.6316	18.6815	17.688	17.9576	18.613	17.6638	17.9738	18.002	17.8509	18.0466	18.6579	17.4827	18.1281	18.427	18.3869	18.4512	18.054	17.3861	17.9881	17.8506	17.2103	17.4254	18.0874	18.8266	17.6297	18.4313	16.7292	19.5316	18.1087	18.5931
sm_pos_1232	12.9189	12.7073	12.5612	11.5017	15.5032	13.3922	13.1224	13.0522	12.7655	10.4978	12.94	11.8897	12.9156	12.3952	10.1079	13.2315	11.6382	11.854	12.6755	13.0685	13.1386	12.9015	12.8096	11.9269	13.4103	12.2992	11.6007	12.6256	12.2904	10.5682	12.3392	11.3236	12.1079	8.67816	11.4794	11.9774	11.5955	12.6149	10.78	11.9739	12.4204	11.868	12.0042	13.1523	13.4774	11.6523	10.1829	12.2436	12.5765
sm_pos_1235	11.8443	11.9061	12.152	12.0626	11.3759	12.2699	11.7919	12.3556	11.4353	11.7384	10.5978	12.1476	11.0961	11.8043	11.4194	11.7598	11.4456	11.6471	10.9912	10.467	11.4343	11.3426	11.4776	11.3618	10.7984	10.6715	11.4774	10.6603	11.1136	11.7748	10.5945	11.1749	11.4046	10.8367	11.9459	11.019	10.6959	11.2309	10.9574	10.0159	10.8925	10.8978	11.7411	11.4482	11.8467	10.5939	12.3099	11.3014	11.5804
sm_pos_1236	13.5606	13.7572	14.2206	16.0777	15.9979	13.188	15.5709	10.5577	15.0768	15.3921	13.4924	15.0529	16.2224	14.886	14.8833	14.284	14.0332	13.323	15.2335	14.3149	13.7116	12.513	15.0475	14.7995	13.1866	14.6261	15.0359	14.4906	13.0437	14.176	14.5083	14.9687	15.3602	17.4123	15.0075	15.7624	14.196	12.1703	13.7802	14.3001	12.4739	12.4891	13.0864	11.5455	14.4287	12.8218	14.5233	12.1604	12.9847
sm_pos_1237	12.2007	9.82825	9.70443	7.97125	13.7973	12.985	11.826	8.43975	9.69826	7.72026	12.7746	8.80721	11.6943	11.9329	6.62047	12.9442	7.90618	9.88055	9.73699	12.3763	11.3982	11.4516	11.9122	9.11969	11.6895	10.7329	9.12165	11.6705	11.6371	8.79039	6.69585	7.98273	9.47773	9.47854	10.3978	11.5961	9.17304	10.5448	8.36234	10.354	8.85547	6.85765	8.70246	9.77052	13.2848	10.7337	7.9562	10.7006	6.74006
sm_pos_1238	16.0672	16.4787	15.1762	15.6426	16.7969	16.4124	16.1037	16.1181	16.0563	15.7629	15.4606	15.9231	15.6953	15.6188	15.4802	15.8508	16.1227	15.9082	16.4063	14.125	16.0048	15.1773	15.8626	15.2493	15.6375	15.5808	15.0366	15.6494	16.2516	15.6612	15.2691	15.5339	16.1819	15.4973	16.1988	16.4568	15.63	15.1972	15.9173	14.7416	15.8149	15.9767	16.0015	15.3568	16.3122	14.9983	14.5019	14.4636	15.3209
sm_pos_1239	11.774	11.9578	7.62996	9.32008	8.7193	12.447	9.875	10.6339	8.19714	11.2351	7.79498	10.0149	7.99002	11.2433	10.3533	11.2766	12.0765	10.7998	10.7614	7.62402	9.97684	10.9778	11.6016	7.64826	11.183	7.85123	7.97152	7.89623	12.252	11.0929	10.0097	10.3756	10.9712	7.78668	12.0486	11.9727	10.4853	9.78195	11.8545	7.62598	11.6358	10.4769	10.5022	11.0567	10.9729	9.77078	7.7818	7.39394	8.63437
sm_pos_1241	9.6721	8.77632	10.5384	12.8383	10.976	8.40422	12.0336	6.89215	10.8145	12.562	9.03605	11.4736	12.974	11.3828	11.9318	9.82714	10.5245	9.12743	11.5473	10.3504	9.39371	7.72734	11.571	11.2942	8.83794	10.4099	11.7318	10.2685	8.87924	10.6549	11.1348	11.7534	12.039	14.7589	11.5206	12.3768	10.0552	6.69204	9.64265	10.7508	7.86512	8.61061	8.5498	6.64582	10.9268	8.63133	10.9045	7.80295	7.70287
sm_pos_1246	15.5615	15.8048	15.7595	14.5914	15.0501	14.1937	14.325	13.6604	12.9568	13.1103	12.2053	13.5146	12.1023	13.0307	12.5858	13.1999	12.8289	13.118	12.2618	12.1296	12.6839	12.5438	13.1047	12.7716	13.3725	12.978	12.6647	12.5516	13.4765	13.371	13.2015	12.5985	12.609	12.9262	13.3603	13.303	13.3797	13.2647	13.571	13.1166	13.9746	12.4084	12.9498	12.9755	13.3432	12.3531	12.3729	11.9015	12.4102
sm_pos_1247	15.3744	14.862	15.4567	13.012	8.7193	13.2604	11.882	11.4972	8.19714	11.4583	7.79498	11.5731	7.99002	10.6793	9.9373	9.88462	9.35793	11.6538	7.94475	7.62402	7.81996	11.9096	10.2318	8.95346	10.3775	7.85123	10.3509	7.85484	10.5781	12.1092	11.1109	8.60565	7.69643	7.78668	10.7026	9.23564	9.46634	11.849	10.9777	7.62598	11.1406	7.77654	9.66164	11.815	10.7347	8.96489	9.67854	7.59902	9.51012
sm_pos_1256	9.67761	10.1788	10.7786	12.0969	8.64262	7.06877	10.2858	6.93634	9.22246	11.8735	8.45448	9.87927	11.4814	9.51197	11.817	9.30909	11.1027	7.58411	10.8058	8.62773	7.33258	9.03354	10.44	11.0194	8.84156	10.1012	10.5495	9.84534	7.96938	9.38829	11.6596	11.3245	11.3483	14.505	10.0777	9.89928	10.2243	8.88969	9.744	12.4934	8.38911	10.9438	10.228	8.50077	10.494	8.93522	11.5203	8.12499	11.0353
sm_pos_1257	18.8431	19.3263	18.8053	17.5367	17.7709	17.0178	16.9366	16.3079	15.7511	15.5672	14.8525	16.0596	14.8464	15.433	15.0772	15.5853	15.3532	15.8925	15.0256	14.5402	15.3859	15.3454	15.5715	15.2375	15.8123	15.529	15.3988	15.2611	15.9829	15.8243	15.9604	15.101	15.1173	15.3824	15.8554	15.948	16.0918	15.9941	16.0491	15.4263	16.5623	15.0079	15.4784	15.7216	16.2614	14.9551	14.9073	14.3868	15.0238
sm_pos_1262	12.4201	12.6932	12.4326	12.9582	12.5231	10.429	12.2238	9.17032	12.3105	12.5053	12.0564	11.6639	12.9174	11.9362	12.524	11.6509	12.584	11.2391	12.52	11.6752	11.3316	11.5225	12.2231	12.5806	11.6221	12.2722	12.179	12.4828	10.9341	11.7315	12.2876	12.2053	12.479	15.0844	12.2471	11.8673	12.3736	11.479	11.683	13.3123	11.485	12.7196	11.9883	11.3946	12.8761	11.5089	13.086	11.3085	12.1596
sm_pos_1263	12.6553	13.2538	13.2679	14.1673	12.7767	10.6793	13.1046	9.39809	12.8416	13.6979	12.282	12.56	13.9535	12.4192	13.7102	12.0167	13.3433	11.5122	13.4533	11.9505	11.582	11.8084	13.0111	13.4103	11.85	12.7755	13.0837	12.8693	11.1967	12.2839	13.3462	13.3432	13.477	16.1631	12.7637	12.7809	13.0417	11.879	12.2221	14.2824	11.6597	13.2551	12.8483	11.564	13.3739	11.7291	13.9894	11.57	13.1215
sm_pos_1264	11.6618	11.9709	12.187	13.1235	11.1797	9.26842	11.8472	7.15815	11.5137	12.7836	10.9682	11.3516	12.8625	11.2838	12.6829	10.7562	12.4246	10.1833	12.2701	10.8709	10.1162	10.7645	11.901	12.3186	10.5257	11.6061	11.8135	11.8864	9.79629	11.0488	12.244	12.234	12.3226	15.4672	11.481	11.6852	11.7557	10.9108	11.1317	13.6451	10.909	12.2578	11.6	10.5239	12.2577	10.8832	12.98	10.3485	12.0723
sm_pos_1265	12.4796	11.1162	10.7997	8.1143	10.0451	10.9173	9.10312	8.19335	9.43766	8.60683	12.8453	8.38305	8.81516	10.6018	8.36946	11.3545	10.6393	10.8785	10.7505	10.4624	10.3786	11.3754	10.167	11.1681	11.1061	10.8985	10.4763	11.8586	11.7703	10.3747	7.02546	6.95366	9.08428	11.8011	10.7191	9.59599	10.7785	12.1805	10.0943	12.3431	11.2258	11.2575	9.96876	10.7858	13.0748	12.1397	10.9159	12.2284	7.02635
sm_pos_1267	9.48761	10.0388	10.26	11.2173	8.6595	6.86093	9.79284	7.11737	9.24083	10.9214	9.38231	9.32099	10.8729	9.11484	11.0046	8.98176	10.4573	7.89506	10.3052	8.55287	8.19911	8.88448	10.0536	10.4272	8.55392	9.54237	9.90748	9.83435	8.01085	8.97835	10.4379	10.5821	10.5491	13.4204	9.77983	9.65909	10.193	8.6317	9.04773	11.5767	8.71024	10.392	9.76649	8.56714	10.0215	8.3889	11.0152	8.48788	10.147
sm_pos_1269	7.8614	8.1588	7.62996	7.85258	8.7193	8.6596	10.7201	10.3196	11.0503	8.497	9.16887	9.7027	9.02093	10.9091	10.4172	10.9817	10.8479	8.51179	10.6267	10.5028	8.02343	8.32177	9.9082	9.33871	11.2519	7.85123	8.3581	8.26573	9.47567	10.5417	9.09355	9.83625	9.6802	10.2554	8.43902	8.04056	7.8099	7.63585	10.4301	9.08727	10.4137	9.98439	11.6353	8.87198	9.42121	9.05438	7.7818	11.5461	8.95861
sm_pos_1272	10.97	8.75177	8.36768	12.0776	9.89684	11.9548	13.2	12.7607	11.3279	11.3674	10.4324	11.4769	10.463	12.1682	10.8654	11.5492	10.0899	10.5292	10.2226	10.9198	9.45791	9.77705	8.61647	10.1812	11.4394	7.85123	10.1287	9.45541	9.22071	11.5074	8.82613	11.2718	12.8611	8.90926	10.2312	8.99258	9.01826	8.91259	10.4426	7.62598	8.89003	8.35155	11.961	9.59443	9.86058	10.0487	9.17425	11.3305	10.9608
sm_pos_1276	13.7379	13.1987	13.1345	12.3727	9.80075	13.03	12.0694	11.7246	8.19714	11.2972	7.79498	11.6558	7.99002	9.46134	10.3428	9.32546	10.8501	9.07653	7.94475	7.62402	9.67066	10.1004	9.52154	10.0001	9.84507	10.3796	9.22533	10.1685	11.7095	10.2019	10.3461	9.93142	9.26878	9.22277	10.1889	11.2938	10.0659	10.0085	10.5002	9.91389	11.1529	7.77654	9.95097	10.2831	9.2819	8.56903	7.7818	8.27494	10.0147
sm_pos_1279	16.7309	17.9196	16.1254	16.465	17.3391	17.9606	17.5176	17.7446	17.1983	16.9659	16.5054	17.4253	16.5349	16.9469	16.8565	16.8028	16.9952	17.3289	16.9591	15.9867	16.9138	18.275	17.2667	16.682	16.722	17.3427	17.3073	17.3393	17.3717	17.2396	17.6343	16.6548	16.9898	16.6707	17.9362	17.5181	17.5842	17.1919	17.4244	16.5429	17.5565	16.4613	16.944	17.7674	17.8029	16.3377	15.3443	16.0398	16.7374
sm_pos_1281	7.54969	10.0299	7.62996	7.85258	8.7193	13.0874	9.39434	11.6693	8.19714	11.1826	7.79498	11.1718	7.99002	10.1348	10.8356	7.733	10.7762	9.65811	7.94475	7.62402	7.81996	13.5927	10.5696	7.64826	8.94891	9.89415	10.2704	8.98109	11.9479	10.4232	11.5551	8.29705	9.02195	7.78668	12.2879	11.0995	10.7301	10.208	11.3206	7.62598	11.7597	7.77654	7.69325	12.5352	9.8734	7.51538	7.7818	7.39394	9.55859
sm_pos_1283	13.126	14.3428	12.2117	14.9929	11.2672	13.9094	12.9203	7.25452	13.2298	13.6375	12.9009	12.1081	13.8832	11.6034	13.6336	10.7761	11.9566	11.7493	13.7678	14.1551	10.8619	12.6007	13.1324	12.9325	12.1511	13.2928	12.8397	14.6746	11.711	12.2528	8.80413	13.3794	13.9152	14.3636	13.3967	13.88	14.9163	14.6852	13.9404	15.7974	14.7452	15.1243	14.6132	13.714	11.6759	14.1932	14.6339	13.0967	13.8151
sm_pos_1289	14.4925	15.1509	13.8864	14.1836	15.3291	15.5542	15.3897	15.575	15.2364	14.9532	14.6384	15.3796	14.6589	14.7308	14.8399	14.7475	14.9583	14.8002	15.038	14.154	14.9645	15.1245	14.9682	14.7397	14.5939	15.3786	14.8076	15.389	15.2154	14.8813	14.9894	14.7015	15.0654	14.8135	15.4642	15.4204	15.0872	14.6798	15.0996	14.6271	15.1673	14.5895	14.9644	14.9445	15.2539	14.0354	13.3556	14.1494	14.7793
sm_pos_1291	10.0002	9.01405	8.1317	7.33528	8.37107	10.8446	8.51545	8.13457	7.92207	6.6911	10.5976	8.29157	7.80183	7.11706	6.97744	7.68714	7.71937	9.07948	8.54198	9.60877	7.95271	9.40268	8.24855	8.46024	8.96776	8.57905	8.4777	10.0773	9.74965	8.09117	7.10409	6.8257	7.33073	7.17684	8.43593	8.55352	9.60086	11.1721	8.78921	10.9981	10.8513	9.62268	9.45721	9.72988	9.14146	10.9939	9.36024	10.5678	7.09465
sm_pos_1292	10.9723	11.6997	9.38996	10.3606	8.7193	13.0431	11.8802	12.5556	10.6594	12.0345	9.91402	12.0407	9.23833	10.7004	11.8	10.026	11.8534	10.6791	10.5346	9.79371	10.8571	12.2988	11.0434	11.1618	10.387	11.6597	10.7257	11.5948	12.4147	11.0415	11.5352	11.1243	11.223	10.0906	11.7373	12.2569	10.9961	10.7921	11.402	10.7969	11.6484	9.96132	11.0198	11.696	10.892	9.48344	7.7818	10.105	11.2888
sm_pos_1298	7.54969	7.97039	7.62996	7.85258	8.7193	12.4685	10.3218	11.878	8.19714	11.3257	7.79498	10.7992	7.99002	7.59131	10.9959	7.733	10.8893	7.79093	7.94475	7.62402	8.7162	10.44	8.83068	7.64826	7.65382	10.3143	8.39129	10.3646	11.5628	7.58905	9.9844	9.32835	10.357	7.78668	9.97614	11.3261	8.71417	7.58923	9.68627	7.69655	9.97798	7.77654	9.83044	10.7292	8.67825	7.51538	7.7818	8.46198	9.14506
sm_pos_1300	18.0485	18.6645	18.1789	19.3367	19.4363	19.552	19.453	19.6377	19.5964	18.5455	17.9286	19.4166	18.8875	18.6659	18.3085	18.8403	18.2169	19.0267	18.8664	17.7671	18.8582	18.4279	18.562	18.9448	18.0444	17.9003	18.8114	18.126	18.4238	19.3969	17.7811	18.4056	18.8843	18.7674	19.1233	18.3807	18.2566	18.758	18.3653	16.9711	17.838	18.2639	19.0389	18.2615	19.2409	17.6625	19.907	18.5388	18.9001
sm_pos_1301	12.4984	13.4617	12.408	11.1457	15.8986	14.2661	13.265	13.3338	12.7357	10.1588	12.8624	11.5484	13.4577	12.6619	9.71057	13.3184	11.3565	11.8995	12.402	13.0605	12.9434	12.9152	13.01	11.5522	13.2767	12.5004	10.931	12.8289	12.4533	10.8503	12.4901	11.603	12.3776	10.0542	11.5737	12.9464	10.7787	13.705	11.0361	12.4579	13.1843	12.335	11.9533	13.4869	12.7023	12.6736	7.95219	12.0915	13.0712
sm_pos_1302	12.5601	13.1238	9.83271	11.1332	8.7193	15.4642	13.5335	14.4767	9.86617	13.8395	10.8054	13.7357	7.99002	12.5983	13.4977	11.7231	13.7406	12.4877	11.2517	9.09386	12.2229	15.0705	13.0516	12.2771	11.9785	13.2242	12.7727	13.1498	14.4091	12.9552	13.7238	12.5012	12.7634	11.4945	14.1714	13.9378	12.9697	12.7005	13.5237	12.0643	13.875	10.2853	12.5361	14.3359	12.6688	11.0136	7.7818	11.1694	12.6909
sm_pos_1309	7.54969	10.4004	9.85471	9.71363	8.7193	9.56178	7.85171	8.53651	8.19714	9.40589	7.79498	10.8342	7.99002	8.4803	10.7901	8.75453	11.0807	8.47917	10.9225	9.22392	9.95786	9.382	9.1558	7.78574	8.59605	10.7369	8.08318	10.0595	11.0361	10.6265	8.81605	8.61825	7.69643	7.78668	9.41132	12.8855	8.46988	9.46853	7.62455	8.97086	9.41849	8.12599	8.09281	10.7279	8.07034	7.51538	7.7818	9.82469	9.41565
sm_pos_1311	8.25	9.2308	7.62996	7.85258	8.7193	7.66065	7.85171	7.7588	9.37656	7.38484	7.79498	7.7067	7.99002	11.1173	9.19253	9.83418	13.0011	10.2276	7.94475	7.62402	7.81996	8.2736	9.27596	7.64826	10.854	12.5358	10.6437	10.329	7.46671	10.4972	7.60674	11.4626	7.69643	7.78668	11.1431	11.8363	8.75656	9.39969	9.8707	11.0095	10.1781	7.77654	7.69325	7.40455	8.07034	7.51538	7.7818	7.39394	7.53125
sm_pos_1323	9.75645	10.1151	9.47488	7.85258	8.7193	10.8207	10.9749	11.8534	9.26644	10.6834	10.8035	12.2511	10.6017	11.8675	11.9321	11.9166	11.7922	12.2816	10.4701	12.4543	11.3289	11.8354	11.9103	11.8442	13.6683	12.4622	11.9714	12.503	11.7491	13.1494	13.2679	12.2648	11.6638	12.8354	12.8588	12.2862	13.0645	12.0009	13.4314	13.2243	11.3684	11.2951	11.626	11.6859	12.0975	12.1459	9.5982	11.6421	11.9247
sm_pos_1325	8.37166	10.1302	10.6553	10.5926	9.77771	11.4315	9.9	11.0439	8.27346	11.5845	9.8194	12.6878	10.5509	11.0569	10.8385	10.398	10.9221	11.3102	11.3633	9.53483	11.8536	11.6104	9.10534	11.5557	11.2696	10.8826	11.0703	10.4414	12.3238	11.5073	11.9127	10.4454	11.6347	10.7246	11.4868	11.3232	11.2348	11.8074	11.4161	10.1126	10.539	10.8189	11.7073	12.0687	11.8511	10.7648	11.5649	11.1118	12.1106
sm_pos_1327	7.54969	7.97039	7.62996	7.85258	8.7193	9.67805	10.7364	10.5324	10.2203	9.45811	8.64912	10.4539	7.99002	10.563	10.0151	9.954	9.98934	9.79278	9.68294	9.19844	8.82414	9.29821	8.28442	9.75683	9.57986	7.85123	10.0862	9.501	7.96037	9.93679	8.10691	9.30949	10.5247	10.0887	9.00967	7.72615	7.8099	8.48201	9.5543	7.62598	9.58255	9.40655	11.7453	10.1718	9.70238	7.51538	8.18509	10.8433	10.2627
sm_pos_1342	13.0234	12.781	13.637	11.1907	13.3657	13.0789	12.8639	14.4356	13.5695	13.7036	13.383	12.7553	13.2743	13.104	13.0798	13.029	14.0321	12.7493	12.8578	13.6185	13.1035	12.1564	13.295	12.372	13.6304	13.4313	11.7633	13.386	11.8209	12.9903	13.0694	12.43	12.2512	13.5192	13.0163	13.8829	12.9281	11.6993	13.2213	12.7591	13.9894	14.2963	13.664	12.9438	14.0692	12.5398	7.88821	13.6868	13.1126
sm_pos_1343	14.2724	13.6732	15.663	16.8305	11.0503	12.7422	15.6143	11.3095	13.946	15.9889	14.2347	15.1481	15.1338	14.408	15.8433	13.4968	14.9054	12.1678	15.2509	14.6748	13.636	13.2496	14.6724	14.6648	13.3828	13.9229	15.4533	14.7114	13.5427	14.2666	12.2603	15.9478	15.0291	14.5838	13.4283	11.616	15.656	14.0173	15.3372	16.2291	14.373	15.5644	15.0355	13.7982	10.9307	14.2011	16.3554	13.8934	14.9524
sm_pos_1346	7.54969	8.85751	7.62996	8.15536	8.7193	11.1607	8.97981	11.623	8.90181	11.1106	10.0413	11.5813	10.2568	10.9194	10.8099	10.915	11.1063	10.7576	10.2674	10.4136	11.2249	10.9878	10.7866	10.8509	11.2817	10.5567	10.9637	10.6195	11.5154	11.4791	10.8783	10.5501	10.8503	9.87306	12.0438	10.8022	10.7588	10.9831	10.3765	10.6255	10.5668	10.7056	11.5603	12.0778	11.0162	9.87335	11.1286	11.075	11.1597
sm_pos_1348	7.54969	7.97039	7.62996	7.85258	8.7193	7.53432	7.85171	9.98803	8.19714	8.78598	7.79498	7.7067	7.99002	8.99975	7.41696	7.733	9.47894	7.79093	7.94475	7.62402	7.81996	7.25822	10.2313	7.64826	11.4337	7.85123	7.68481	7.85484	7.46671	9.76892	8.1003	7.53546	7.69643	7.78668	7.72171	8.49285	7.8099	7.58923	9.78144	7.62598	12.8779	8.4713	7.69325	10.1579	10.5658	7.51538	7.7818	8.78235	7.53125
sm_pos_1349	7.54969	7.97039	7.62996	7.85258	8.7193	7.53432	7.85171	11.398	8.19714	10.764	7.79498	7.7067	7.99002	9.49852	7.41696	7.733	11.76	7.79093	7.94475	8.88482	7.81996	7.77461	9.96978	7.64826	11.6037	7.85123	7.68481	7.85484	7.46671	9.45505	8.9279	7.53546	7.69643	7.78668	7.76247	8.16356	7.8099	7.58923	10.2502	7.62598	12.8851	10.6896	7.69325	10.4845	11.2387	7.51538	7.7818	11.1692	7.53125
sm_pos_1350	15.375	15.5749	15.9753	12.5865	14.4039	15.2831	14.5642	17.3969	15.1273	16.3205	15.1287	14.3929	14.7739	15.9562	15.1355	15.5016	17.019	15.5388	14.3279	15.8419	14.8296	14.9739	16.3349	13.8878	16.9189	15.1674	14.1019	15.043	13.2596	15.9584	16.0337	14.1206	13.6051	15.466	15.6573	16.292	15.5525	14.0487	16.1387	14.4933	17.8571	16.8661	16.027	16.1133	17.4718	15.1884	11.1868	16.8431	15.1603
sm_pos_1351	18.5281	19.0503	19.1112	17.2115	19.601	18.5074	18.4475	19.9856	19.3299	18.9456	18.8186	18.2159	18.8761	18.9199	18.3223	18.7987	19.4213	18.8348	18.5655	18.9505	18.6686	17.8576	19.2246	17.8813	19.5603	18.8759	17.8087	18.8307	17.243	18.9105	18.9691	17.7834	17.7516	18.9771	18.8838	19.377	18.8873	17.6412	19.0854	18.0661	20.1002	19.7719	19.153	18.7571	20.3839	18.3113	16.178	19.2742	18.4703
sm_pos_1352	16.4917	16.9098	17.0561	15.0166	17.1273	16.4393	16.2808	17.9491	17.0875	16.9921	16.6883	16.1063	16.6742	16.9173	16.3106	16.7546	17.4483	16.7637	16.3667	16.9157	16.5351	15.9276	17.2174	15.7567	17.5658	16.7386	15.7123	16.6854	15.1788	16.9069	16.9564	15.7152	15.6007	16.8574	16.8267	17.3247	16.7842	15.584	17.0763	15.9662	18.1255	17.6961	17.0905	16.8196	18.269	16.3162	13.9349	17.3257	16.4239
sm_pos_1353	14.0124	6.52019	12.6615	8.50464	7.97798	10.8994	11.7571	8.55875	6.80906	9.0694	13.3078	11.4408	7.58941	9.42096	8.66721	10.4248	10.5054	7.76778	10.728	12.1169	11.3133	12.1833	9.17476	11.1156	11.8301	7.06069	12.0213	10.8437	12.5518	9.06784	6.53668	8.96314	7.81695	6.48845	6.28147	9.48747	10.3214	12.5145	10.4169	14.3964	13.4572	10.915	10.9358	12.3738	9.56892	13.158	11.932	13.2659	6.6018
sm_pos_1354	11.634	10.3883	12.5719	7.85258	8.7193	11.7313	10.8798	14.1676	9.71647	13.282	11.0322	8.86567	8.5468	11.5905	11.5377	10.7158	14.0074	10.8606	7.94475	12.47	10.3727	10.5406	12.0053	7.64826	12.739	11.2783	7.68481	11.2001	7.46671	11.381	11.6627	9.50087	7.69643	11.6971	11.1231	12.9863	10.9208	7.58923	11.6334	9.82107	13.5914	13.7659	12.5178	11.8994	13.1359	10.8764	7.7818	13.1611	11.5619
sm_pos_1355	11.4073	8.83468	12.6507	13.907	8.63265	9.0614	12.0363	6.8294	9.05817	13.3266	10.9754	11.3293	10.9424	11.0849	13.2308	9.21023	11.7087	7.24585	11.3182	11.7779	9.6833	9.86411	10.9168	10.9482	9.40697	9.04807	11.9847	11.6334	10.0707	11.0244	8.46672	13.6099	11.3612	9.55596	8.96122	6.85365	13.2551	10.9503	12.9085	13.683	11.361	12.9632	11.2507	10.8244	7.22181	11.267	13.2632	10.8878	11.3331
sm_pos_1356	9.3006	9.21829	9.9376	7.85258	8.7193	8.31306	7.85171	11.0075	8.19714	10.4527	8.66198	7.7067	7.99002	9.96191	9.39521	9.38608	10.7841	9.32713	7.94475	9.33473	7.81996	9.46213	10.3998	7.64826	10.8589	7.85123	7.68481	7.85484	7.46671	9.93798	10.1495	7.53546	7.69643	8.15609	9.80339	10.2389	9.41346	7.58923	10.284	8.00444	11.613	10.4254	10.2174	10.4298	11.0348	9.22503	7.7818	10.8794	8.99146
sm_pos_1359	14.9228	10.2367	13.8974	12.0707	8.32553	12.2619	13.4821	9.66922	11.0604	11.5328	14.4199	13.0282	10.8099	11.8842	11.4864	12.1288	12.6195	10.0682	12.9133	14.0031	13.0166	13.38	12.2612	12.8366	13.2495	11.0357	13.5222	12.9496	13.5055	11.4823	7.03836	11.8212	11.1415	7.68419	10.0688	8.6617	13.0767	13.9035	12.8436	14.9107	14.7659	13.3205	12.6421	13.7097	9.9579	14.3417	13.9629	14.228	10.783
sm_pos_1364	9.11603	8.78376	10.7889	10.994	10.0939	8.01292	9.6099	6.88415	9.00745	10.7488	7.06967	9.57447	10.0969	10.735	11.1117	9.53539	8.89631	7.27796	9.10693	8.30681	7.63269	6.5806	10.1902	7.57331	6.75569	8.45262	7.8639	8.97955	6.62231	8.45949	12.4292	10.4608	11.6715	12.997	10.0291	9.81938	8.81859	6.68375	8.42121	10.6965	6.73503	8.61831	8.12161	6.63881	9.67106	6.75139	7.77869	6.6317	9.90757
sm_pos_1366	12.6059	12.1137	12.0586	12.0943	11.4851	11.6038	10.9215	11.4647	10.2478	11.3336	9.69695	11.8448	10.3986	11.6436	10.9472	11.0613	10.8843	10.9445	10.12	9.10343	11.0693	10.4875	10.6981	10.2051	10.4577	9.65021	9.90493	9.57849	10.9098	11.3353	9.85606	10.285	9.69775	9.10042	10.321	10.3101	10.2479	10.3751	10.7699	9.53234	11.6694	10.6028	10.9927	10.3296	10.0748	9.66367	11.9867	9.46636	11.4396
sm_pos_1368	11.9855	11.0373	13.2215	13.4692	13.3264	10.865	12.3532	8.71937	12.4161	12.9656	10.943	12.4378	12.9471	13.0009	13.3388	12.2206	11.553	10.1775	12.2236	11.4098	11.0823	10.0747	12.8113	11.1909	10.1847	11.2938	11.492	11.8628	9.8567	11.2576	14.7409	12.8978	14.1529	15.3064	12.5292	12.5922	12.218	10.0764	11.3263	13.1179	10.2652	12.0366	11.2822	10.4875	12.2715	9.73231	11.4172	9.5074	12.4326
sm_pos_1371	9.92804	9.40484	9.91416	10.7266	8.7193	11.777	11.3572	12.4805	10.4783	11.3387	10.8069	12.2676	11.4096	12.4562	11.7345	12.2763	12.0911	11.915	11.5463	11.5036	11.5533	11.5143	11.3944	11.6095	12.4743	11.5393	11.6736	11.5548	11.3087	12.6255	11.2847	12.1643	12.619	10.8551	12.4639	11.6098	11.6196	10.8481	12.0019	10.3926	12.2213	10.4922	12.2477	11.4866	11.1645	11.8098	13.4096	12.2468	12.1024
sm_pos_1386	15.4	11.7254	15.3342	11.5165	8.11945	12.9635	13.7097	8.40609	12.0522	11.0259	14.0969	11.8243	12.6515	11.4873	10.1697	13.0028	13.4107	13.2008	12.5705	14.275	14.0412	13.8221	14.8045	13.8116	11.4971	10.5624	14.3755	13.954	11.532	13.1451	6.74089	13.3281	10.1016	6.7362	8.72376	13.1102	12.6308	14.7148	11.6239	16.2042	13.8974	11.9254	13.8386	13.3325	11.5519	13.3531	11.0931	11.9284	6.77917
sm_pos_1391	13.8406	13.8734	13.5974	13.9707	13.4518	14.7805	14.8023	15.2798	13.5136	13.5544	13.5482	14.3144	14.1216	14.358	14.0343	14.3508	14.365	14.5936	13.6587	14.5207	13.6988	13.5053	13.1368	13.9161	14.9939	14.2187	13.9963	14.6527	14.2847	15.295	14.2426	14.8322	14.9027	13.663	14.9072	13.8657	13.9113	13.2782	14.6858	14.2054	14.2937	12.9982	14.8803	13.6991	14.2218	13.8494	13.6291	14.0722	14.1286
sm_pos_1392	10.8374	10.7213	10.6257	10.9233	9.50115	11.8895	11.7256	12.3054	10.0021	10.6423	10.5302	11.2674	10.9387	11.4294	11.1292	11.3966	11.478	11.5939	10.4612	11.5664	10.6465	10.6978	10.0775	10.8041	12.1014	11.1146	10.987	11.506	11.4494	12.4007	11.3089	11.9026	11.9727	10.5021	12.0095	10.8334	10.7798	10.3274	11.7629	11.2638	11.3401	9.83712	11.8632	10.8551	11.0469	10.9364	10.4991	11.1681	11.1944
sm_pos_1393	13.2179	12.8116	12.9571	13.1636	12.1979	14.2448	14.2085	14.7284	12.6425	13.0679	12.8942	13.7293	13.3863	13.6105	13.4659	13.5986	13.8258	13.6447	12.9219	13.9373	13.0659	12.6738	12.2137	13.3363	14.3174	13.6054	13.0613	14.0543	13.7763	14.5964	13.3382	14.308	14.3152	12.9396	14.124	13.2456	12.989	12.2626	13.9492	13.6239	13.5693	12.3237	14.3334	12.8602	13.0819	12.9562	12.9606	13.5549	13.5591
sm_pos_1395	9.36329	9.96418	10.9735	12.2108	9.04087	8.65821	11.2232	7.32836	10.3502	11.7867	10.0543	8.93469	12.0992	10.5401	11.9754	9.99037	11.2553	8.39757	11.822	11.0666	10.3514	9.66544	11.1221	10.8734	9.53536	10.0869	10.9906	10.1251	8.30316	10.1688	10.4996	11.4701	11.0406	11.0604	9.67808	11.1224	10.4398	9.59712	10.6741	11.6554	10.1933	11.6388	10.5081	9.32389	10.8987	9.67741	10.6887	9.02406	9.26239
sm_pos_1412	10.275	7.97039	10.3034	8.06465	8.7193	9.93756	7.85171	9.91053	8.19714	10.0557	7.79498	8.37251	9.80227	7.59131	9.17281	8.67819	9.21776	9.38457	7.94475	10.0583	7.81996	8.86994	10.1063	7.64826	11.6439	7.85123	7.68481	7.85484	7.92937	9.05573	9.38471	7.53546	9.074	8.5534	9.47461	9.19307	8.8482	7.58923	10.1121	7.62598	11.4171	8.96949	9.20357	9.66825	9.4163	8.65239	7.7818	11.7271	9.09465
sm_pos_1415	14.5215	16.0461	15.7848	14.8516	13.44	13.3818	15.7861	16.6629	15.5727	14.7082	14.575	11.6728	14.9536	15.0761	13.4094	15.4002	14.6763	15.0152	14.0269	15.3261	13.0599	13.9583	14.5577	13.9399	16.0349	14.1909	13.5224	14.521	12.6768	14.7385	14.664	13.9975	14.5259	14.1565	15.1042	12.6113	13.8937	13.0949	15.362	14.3857	15.8064	13.7308	13.5894	14.1722	15.5204	13.5235	14.0742	15.0935	13.8515
sm_pos_1417	9.97544	12.7042	11.4962	10.4426	8.7193	7.53432	12.1825	12.7344	12.2684	10.1033	10.6207	7.7067	10.0844	10.3874	8.8554	10.9332	10.3175	9.90793	9.67212	10.8953	7.81996	9.14027	9.62864	9.45148	11.8696	7.85123	7.68481	8.50399	7.46671	9.89063	9.95383	9.2684	9.82463	9.29069	10.2663	7.72615	9.84516	9.78585	11.0198	10.4197	11.1883	7.77654	9.04671	10.7231	9.67004	9.07738	9.10397	10.3645	9.17845
sm_pos_1418	7.54969	7.97039	7.62996	7.85258	8.7193	7.53432	7.85171	7.7588	8.19714	7.97325	7.79498	7.7067	7.99002	7.59131	7.41696	7.733	7.48935	8.09827	7.94475	7.62402	7.81996	7.76994	7.67834	7.64826	7.65382	7.85123	7.68481	7.85484	7.46671	7.58905	7.60674	7.53546	7.69643	7.78668	7.72171	7.72615	7.8099	7.58923	7.62455	7.62598	8.41384	7.77654	7.69325	8.07242	8.07034	7.79801	7.7818	8.28822	7.53125
sm_pos_1421	12.2772	12.1735	12.5041	12.1784	12.8959	11.4409	11.7336	11.7538	12.2185	11.1819	11.4221	11.5489	11.8537	11.4236	11.0096	11.3241	11.3375	11.5659	11.3854	11.4577	11.6773	11.3795	11.4797	11.4178	11.4423	11.6764	11.5154	11.5167	11.1731	11.9237	11.3549	11.4076	11.3335	11.5294	11.5501	11.7056	11.4674	11.2113	11.2843	11.6808	11.4989	11.5459	11.6239	11.3804	11.8375	10.9846	11.9411	11.2672	11.4154
sm_pos_1423	8.40908	9.61955	9.77976	8.21473	8.7193	10.1291	7.85171	8.85512	8.19714	8.7008	7.79498	9.37193	7.99002	7.94458	9.01782	7.733	10.5982	8.07797	7.94475	7.62402	9.28773	7.79787	7.67834	7.64826	7.65382	10.8531	7.88176	7.85484	8.5874	9.87736	7.60674	9.61518	7.69643	7.78668	7.72171	10.8434	7.8099	9.19017	7.62455	7.62598	7.62158	7.77654	7.69325	7.40455	8.07034	7.51538	7.7818	7.39394	9.42414
sm_pos_1424	9.58047	10.4532	9.78178	11.0682	11.0364	10.3588	10.0328	10.4562	9.40096	9.63873	8.98935	9.11359	10.6542	9.37428	8.93346	9.11579	9.69568	10.3801	7.94475	9.89359	7.81996	8.58934	10.5337	8.91388	8.98768	10.0573	8.96929	8.73838	7.46671	10.1713	8.00875	9.88141	9.60306	8.73456	9.0629	9.27187	7.8099	8.35546	9.36387	10.1911	8.78181	9.41137	7.69325	7.66675	8.99138	7.51538	9.61343	9.19256	8.41966
sm_pos_1428	7.54969	7.97039	7.62996	8.17187	8.7193	8.98438	10.1616	9.58479	8.39686	8.88162	9.25039	9.1721	7.99002	9.50997	8.06088	8.94213	8.36787	8.14383	10.0533	8.52335	7.81996	8.56484	7.67834	8.93942	10.2883	7.85123	8.83589	7.85484	9.11047	8.71409	7.85676	8.91944	9.8822	9.21778	8.87619	7.72615	8.10715	8.28417	9.20596	7.95314	9.31172	8.16899	12.1416	9.66571	8.45193	8.51418	8.82365	11.8968	9.37795
sm_pos_1434	17.7276	17.9832	17.7941	15.1818	16.8297	11.3521	12.9697	15.5969	15.7468	12.2259	13.4195	13.2814	13.8513	14.0204	11.7428	15.8909	15.8658	14.202	13.3191	15.7187	14.0059	13.8353	16.106	12.704	12.9666	16.6194	13.7428	15.5165	12.0927	16.2969	15.0941	14.101	10.9995	13.7118	12.4927	18.2308	12.4967	15.9847	13.548	13.1817	14.8543	14.8066	14.3063	14.0119	16.467	14.3901	12.9604	13.3733	14.0105
sm_pos_1435	11.9061	11.0327	11.8096	9.42365	9.9901	7.53432	7.85171	9.65561	9.2738	7.38484	7.79498	7.7067	7.99002	7.59131	7.41696	9.00401	10.221	7.79093	7.94475	9.79285	7.81996	7.60894	9.37103	7.64826	7.65382	10.4871	7.68481	9.32894	7.46671	9.73467	8.57005	8.54417	7.69643	7.78668	7.72171	12.2637	7.8099	9.3822	7.62455	7.62598	8.23904	8.68683	8.42457	7.64979	9.47685	7.72681	7.7818	7.46193	7.90302
sm_pos_1436	12.5411	13.7761	12.8692	10.8217	9.06005	9.60371	7.91479	12.4429	14.007	10.4258	12.2288	11.6678	7.99002	13.0483	10.9045	13.2894	10.7862	13.9457	9.66434	10.8585	10.3331	9.54118	9.46104	10.8654	11.4377	12.7796	12.4959	13.6745	8.60035	13.1259	10.9099	10.5676	9.86869	11.6778	11.7095	10.6458	11.1843	11.7358	12.7877	12.6752	13.0617	9.78246	7.69325	10.4714	11.3398	10.2344	7.7818	9.41313	10.2697
sm_pos_1440	8.20287	8.56112	9.05569	7.85258	8.7193	9.37983	8.81685	8.72505	8.19714	9.01028	7.79498	8.61223	8.69192	9.56887	9.37606	9.65497	10.7324	9.45839	10.0691	9.31524	8.94147	8.61449	9.00847	7.64826	10.9481	11.2962	9.30228	10.0495	10.1508	10.6423	8.2724	9.78758	9.67657	7.78668	9.85443	11.9701	8.81274	9.76073	9.17211	9.00004	10.1933	7.9714	8.87041	8.57374	8.07034	10.3661	7.7818	10.9286	8.52328
sm_pos_1441	8.30539	7.97039	7.62996	7.85258	8.7193	7.53432	7.85171	8.00737	8.19714	7.38484	7.79498	7.7067	7.99002	7.59131	7.41696	7.733	10.6304	7.79093	7.94475	7.62402	7.81996	7.25822	8.46562	7.64826	9.2341	9.67806	7.68481	7.85484	7.46671	7.58905	8.34481	7.53546	7.69643	7.78668	7.90209	9.14674	7.8099	7.58923	7.62455	7.62598	9.9774	7.77654	7.69325	9.03288	8.07034	7.63723	7.7818	8.51085	7.53125
sm_pos_1442	10.6518	9.05468	8.98084	7.85258	8.7193	9.99229	9.89792	10.4895	9.85744	9.8612	7.79498	7.7067	7.99002	9.61493	7.97013	9.04223	12.5207	9.11086	9.98824	7.62402	7.81996	9.29716	10.731	7.64826	11.3616	11.8386	9.39364	9.20403	9.26925	9.0918	10.3593	10.0259	7.69643	7.78668	10.2232	11.3848	8.8875	8.92511	9.90021	9.27767	11.7141	9.87094	10.1247	10.9772	9.89542	10.6234	7.7818	10.9248	7.70846
sm_pos_1443	8.35354	11.3378	11.466	10.9346	8.7193	8.64196	8.75464	7.7588	8.19714	8.04267	7.79498	7.7067	7.99002	7.59131	7.91818	8.71913	7.48935	10.5801	7.94475	9.76905	7.81996	8.28221	8.74873	7.64826	10.4167	8.28343	7.68481	7.85484	7.66276	9.86569	8.44083	8.44689	8.98581	12.5328	8.84563	7.72615	8.62733	8.15831	7.62455	12.4313	9.22677	7.77654	7.69325	8.35293	8.07034	8.36462	10.7174	10.6126	7.53125
sm_pos_1445	9.66583	8.61446	9.04315	10.6988	8.83081	10.532	11.2251	10.7427	10.2462	9.78819	8.88546	10.0651	8.58527	10.0085	9.1923	9.71518	9.20503	9.69374	11.1922	9.5141	8.3153	10.8531	8.34002	10.7453	11.6338	7.85123	9.79538	9.09107	11.5516	9.89693	9.42634	9.84433	11.65	10.1216	11.6709	8.40634	10.5249	9.32557	10.0149	9.22119	8.23413	8.55158	10.8174	9.31915	9.07354	8.56037	8.15759	10.6749	9.11528
sm_pos_1449	8.54474	10.5234	10.7565	7.85258	8.7193	7.53432	7.85171	9.02148	10.5611	7.43665	8.26394	7.7067	7.99002	7.59131	7.41696	8.79781	7.48935	8.35565	7.94475	7.62402	7.81996	7.25822	8.72735	7.64826	10.5508	7.85123	7.68481	7.91762	7.46671	7.58905	10.2818	7.53546	7.69643	9.00884	7.72171	7.72615	7.8099	7.58923	9.10176	7.62598	10.8114	9.08045	7.69325	9.45946	9.67596	7.70548	7.7818	8.65435	7.53125
sm_pos_1452	10.4787	11.3774	7.82235	12.0434	8.7193	14.4333	14.8746	15.8443	15.2491	14.4012	14.7785	16.1828	14.5986	15.6853	14.9795	15.3195	15.4202	14.9382	14.4772	14.9896	15.402	14.5576	14.7065	15.3988	13.3211	15.1936	14.7441	14.6272	13.4985	16.0116	14.0957	15.393	15.5341	15.025	15.5212	14.4733	14.6348	14.3515	15.2589	13.8864	13.8305	14.3725	16.1104	15.3175	15.7683	14.3972	14.3035	15.0106	15.331
sm_pos_1455	10.1037	9.90511	9.85932	8.92977	9.56643	9.73009	9.79421	9.94362	9.81709	9.51921	9.55147	9.71945	9.72984	9.61096	9.70844	9.86932	9.12668	9.81003	10.09	9.34956	9.72892	9.34996	9.53931	9.54281	10.3994	9.48379	9.66851	9.82354	9.72403	9.59004	9.43377	9.3578	9.90751	9.22843	9.92433	9.19002	9.7708	9.21408	9.71123	9.30747	10.2319	9.73994	9.54812	9.46142	9.9592	9.23837	7.92102	9.34172	8.85203
sm_pos_1456	9.57085	9.24559	10.2562	10.6669	8.59145	6.09471	10.3887	6.38753	9.46753	12.3589	9.41353	6.21615	7.54609	8.77256	11.5219	7.00465	7.01899	6.9867	6.4156	7.04992	6.75656	5.97621	7.73323	7.98814	6.24575	8.79408	10.8164	7.82059	6.14287	8.95373	8.87559	9.07676	8.47931	13.8855	10.6438	8.68399	10.8912	6.16962	9.52334	10.9143	6.23165	9.09626	6.35783	6.20404	6.81839	8.03746	10.8916	7.94069	7.8028
sm_pos_1457	10.9819	8.70231	10.6465	11.8153	8.64592	9.22105	11.4978	6.97173	8.9263	13.3794	10.1154	9.91303	10.7857	11.611	12.8865	10.2998	11.6571	7.32933	11.4107	11.4927	9.56661	9.03572	10.2856	11.4676	7.11311	9.63283	12.2837	10.6037	8.20322	8.3761	8.33501	11.3539	10.1368	14.0825	11.2675	12.1079	12.1326	9.4566	11.8346	13.375	10.7369	11.4122	9.87344	8.38197	8.81171	11.2165	12.4161	10.402	7.68711
sm_pos_1458	9.29906	9.43582	8.19703	12.1349	8.57238	5.87995	10.5636	6.18296	9.65704	14.0199	6.29849	7.1648	8.93024	10.6949	13.5036	6.896	10.7093	6.86673	9.58857	7.92075	6.59792	5.78496	9.19226	10.4298	6.0357	8.93473	11.5795	7.81548	5.94538	9.15731	9.06487	11.1793	8.49469	14.9748	9.66717	11.2784	9.31737	5.95785	10.1792	13.6872	7.10663	9.29313	8.34707	6.02495	6.63163	9.09028	11.6554	7.09737	7.84331
sm_pos_1461	7.54969	7.97039	7.62996	7.85258	8.7193	13.6038	13.8676	15.3397	13.436	13.5089	13.2889	15.501	12.7111	15.3293	14.3467	14.9119	14.8544	14.743	12.807	13.9996	14.3689	14.4705	14.1189	14.435	12.604	13.9285	14.4387	13.0307	12.0639	15.6329	13.8072	14.6571	14.8127	13.5225	15.1301	13.2683	14.294	14.0166	14.8668	12.0556	13.216	12.8502	15.4035	15.2276	15.5719	14.1392	12.4069	14.2385	14.5936
sm_pos_1464	13.5825	13.7334	13.4246	12.8797	13.622	13.4331	13.7969	13.8954	13.7965	13.2908	13.443	13.66	13.2966	13.2043	13.2869	13.5137	13.3015	13.4267	13.7874	13.2775	13.5441	12.569	12.9763	13.2139	13.8179	13.3256	12.9195	13.9322	13.4197	13.129	12.9251	13.3398	13.5593	13.2376	13.49	13.5113	13.3448	12.496	13.3364	13.1471	13.8651	13.2874	13.2982	12.6168	13.5037	12.8024	11.7312	12.7251	12.9672
sm_pos_1466	12.3898	12.7021	7.62996	7.85258	8.7193	12.4083	7.85171	12.0227	8.19714	11.7759	7.79498	11.3922	7.99002	10.0355	12.6371	9.78983	13.1199	11.5202	7.94475	7.62402	9.27396	10.2617	7.67834	7.64826	12.2403	7.85123	7.68481	10.3778	12.0787	8.66025	10.2589	7.53546	7.69643	7.78668	7.72171	11.6896	7.8099	7.58923	8.90941	7.62598	13.2066	7.77654	8.96019	7.40455	9.70144	10.2923	7.7818	7.39394	7.53125
sm_pos_1468	12.4887	11.3561	7.62996	7.85258	8.7193	11.3992	7.85171	13.035	8.19714	9.41224	7.79498	9.48606	7.99002	10.6265	11.1333	8.31787	11.7649	11.9105	7.94475	7.62402	7.81996	11.2118	7.67834	7.64826	14.3666	7.85123	7.68481	7.85484	10.9027	9.67993	10.0402	9.1127	8.26887	7.78668	10.937	7.72615	10.1973	7.58923	10.7087	7.62598	14.022	7.77654	7.69325	10.1004	8.25629	8.33849	7.7818	7.43124	7.53125
sm_pos_1472	12.4019	12.2188	7.62996	7.85258	8.7193	11.9882	10.3206	12.8222	8.19714	11.0506	8.00885	11.1559	7.99002	11.6031	11.8903	11.3188	11.9745	12.072	7.94475	9.03172	9.08962	11.5722	10.2257	7.64826	13.918	7.87056	9.71078	10.8327	11.708	10.9581	11.2228	10.8382	10.7452	7.78668	11.5799	9.89369	11.1176	7.58923	11.2366	7.62598	13.8006	7.77654	9.30312	10.819	10.8427	9.78792	7.7818	8.77349	7.70147
sm_pos_1473	12.785	12.6986	14.6526	15.1325	11.5095	10.9055	14.0699	10.3723	12.5047	13.8908	13.7977	13.7119	13.6674	12.6338	13.8164	12.0029	12.2982	12.792	12.5888	12.1829	11.9786	10.351	13.9084	12.7906	11.3092	12.8544	13.6219	12.8	12.3348	13.9663	13.1781	14.0888	14.9845	15.2944	14.2831	13.0428	13.9666	11.6776	13.4512	13.2568	11.1134	12.9048	12.7559	11.4859	13.527	11.861	13.9821	11.9741	12.2215
sm_pos_1474	11.4146	10.403	11.0826	12.1452	8.67515	10.2751	11.4925	7.28526	10.2625	12.2534	11.0794	10.6068	11.5843	11.5962	11.938	10.7823	11.4206	9.30118	11.4334	11.6698	10.5918	9.93022	10.8909	11.3661	9.84987	10.6627	11.979	11.01	9.71235	10.5892	8.07458	11.4069	11.0717	13.2166	11.6051	11.6841	12.0613	10.2565	11.6258	12.4121	10.992	11.4115	10.6008	10.0054	9.24969	11.2466	12.2144	10.5873	8.29416
sm_pos_1475	13.032	13.3207	10.9842	7.85258	8.7193	13.3481	9.29718	13.1223	8.42113	13.0643	10.5585	13.2445	7.99002	10.8304	13.4183	12.0079	13.932	12.1903	11.3358	9.96958	12.2296	10.9124	9.61611	8.92537	12.2885	8.9743	9.12429	12.3298	13.1203	10.491	11.6853	9.63477	8.72852	8.90299	8.35907	13.6336	7.8099	10.0058	10.683	7.62598	13.1725	10.754	11.8469	9.99011	11.7087	11.2509	7.7818	9.87776	11.5322
sm_pos_1476	9.97931	9.58438	10.3899	10.8192	8.55748	5.71224	10.1706	6.02321	9.80504	13.5218	10.0034	5.82014	7.42815	10.5594	13.0076	6.81114	9.17208	6.77303	6.27654	7.73329	6.47404	5.63561	9.07945	9.68435	5.87166	9.04457	11.2867	7.81149	6.63972	9.58015	9.21269	10.8112	10.1462	15.0803	12.627	10.0629	12.5263	6.02962	12.2031	12.1873	5.86237	9.44688	6.00304	5.88509	6.48578	9.14787	11.4045	8.64946	7.87495
sm_pos_1477	10.3444	9.36268	10.2674	11.3317	8.67142	8.66968	10.605	7.24527	8.67289	11.3404	9.55169	9.29134	9.74436	9.9982	10.6421	9.16296	9.99783	8.7444	10.7745	10.8287	9.11552	9.24643	9.91812	9.94424	8.78336	9.50724	10.6757	9.9999	8.27428	9.59916	8.08191	10.4591	11.0382	11.8699	10.1311	10.5329	10.4907	8.52165	10.3717	11.0796	9.49693	10.2436	9.35675	8.41616	7.60149	10.1256	10.8924	9.759	7.63295
sm_pos_1479	12.3477	11.2831	12.2138	13.5557	8.66726	11.1516	13.0035	7.20056	10.8423	13.9219	11.9068	11.6597	12.8635	12.6704	13.6185	11.8082	12.8638	10.0206	12.9457	12.6197	11.5343	10.8209	12.0953	12.8625	10.576	12.0083	13.4416	12.1277	10.486	11.9718	8.75172	12.9352	12.0277	14.7662	12.8137	13.3444	13.367	11.2009	12.7756	14.0708	12.0709	12.5127	11.644	10.7516	11.0504	12.1968	13.5569	11.8311	8.96632
sm_pos_1481	10.5686	8.78765	11.9122	12.5596	8.63737	6.61169	11.4751	6.87997	9.01132	12.0558	10.8322	10.6832	10.0288	9.82504	12.2047	8.60127	9.73901	8.12529	9.2429	9.2333	9.17294	6.43659	10.882	10.4531	7.62152	8.45549	11.6925	8.08627	9.40651	11.0706	8.41992	11.9514	11.9947	13.7124	12.1189	10.4251	11.819	8.87942	10.7262	11.1311	8.49804	10.0551	9.64801	7.21993	8.57662	9.51994	12.1279	9.50355	7.70529
sm_pos_1482	9.04462	9.35953	12.1079	12.6322	8.58003	5.96608	9.98102	6.265	9.58104	9.39984	11.1873	9.84372	7.57909	8.87811	9.13821	6.93957	6.2143	9.62655	6.27897	6.99863	6.66154	5.86166	10.3905	6.21569	6.11993	8.87832	9.59727	7.81753	9.00868	12.8211	8.98896	10.6994	13.222	12.9318	12.5713	6.32382	10.4127	6.04278	10.4381	8.43816	6.10745	9.21418	6.23851	6.09677	6.97979	6.21057	10.0734	7.29594	7.82706
sm_pos_1483	10.3895	8.75759	10.428	11.3701	8.66019	8.7895	11.2942	7.1248	8.7845	12.3835	9.85911	9.77389	10.8866	10.9349	11.955	9.89839	11.2087	7.4191	10.9274	10.6223	9.37757	8.73837	10.2404	11.03	8.27619	9.72098	11.6397	10.099	8.34483	9.92912	8.19338	11.1091	10.0133	13.2461	10.9875	11.4658	11.6857	9.06807	10.8364	12.3672	10.0446	10.5453	9.69419	8.16385	7.56826	10.5063	11.805	9.93371	7.6568
sm_pos_1484	12.092	11.3406	12.9831	14.4785	8.65139	10.7982	13.5776	7.03043	10.9904	14.5296	11.8418	12.5346	13.4564	12.7334	14.3453	11.6137	13.1656	10.3429	13.243	12.2372	11.3356	10.4431	12.7508	13.2857	10.4019	11.8634	13.8338	11.7907	10.3631	12.1346	9.58912	13.8167	13.1717	15.5385	13.2427	13.722	13.5742	11.0355	12.912	14.5914	11.7978	12.763	12.3596	10.5872	11.048	11.8349	14.0893	11.4456	10.3902
sm_pos_1486	12.6224	10.428	12.0425	13.6678	8.65224	10.9735	13.1046	7.03947	9.06743	14.418	11.5832	11.2713	12.6052	12.9217	14.0471	11.5225	13.041	8.65084	12.8664	12.9321	11.4891	10.7097	11.6733	12.9177	10.2285	11.5805	13.6844	11.713	9.75868	11.5087	8.27234	12.7928	11.8426	15.4053	12.9541	13.4824	13.8156	11.0771	13.0667	14.5207	12.1215	12.7828	10.9445	10.1988	10.8425	12.4861	13.7029	11.9352	7.6737
sm_pos_1488	10.3115	9.1302	11.1102	12.6847	8.60302	6.22497	11.0049	6.5116	9.35258	12.576	10.5071	8.99811	9.3645	10.2778	12.2821	7.81581	8.31821	7.05947	8.76804	7.94911	6.85278	6.09221	10.3049	9.61994	6.37315	8.70877	11.2768	7.82369	6.26265	10.9196	8.76078	11.8692	11.3283	14.2684	12.0427	10.1189	11.5439	7.16436	10.9647	11.8476	7.32702	8.97685	6.47866	6.48617	6.93167	9.57187	11.6938	8.14738	7.77823
sm_pos_1489	11.8749	11.6375	10.8102	9.25805	8.7193	11.5874	11.6122	12.141	9.0707	11.4467	10.5967	11.8467	9.56661	11.34	11.5572	11.4667	11.2132	11.4441	10.5967	10.6747	11.219	10.563	10.536	10.8007	12.6273	9.34465	9.98162	11.3422	11.3655	10.9613	10.9796	11.3837	11.206	10.0448	11.4284	11.2471	10.7816	8.69455	11.4555	10.5143	12.2407	10.3222	11.172	10.4928	10.1477	10.5031	7.7818	10.3812	8.68964
sm_pos_1492	8.86731	7.97039	7.62996	9.00925	8.7193	10.404	11.1023	10.8337	10.8202	10.0256	9.54648	10.7358	9.39139	10.699	9.89081	9.63639	10.0659	10.1777	9.98688	9.31748	9.076	9.47361	8.94323	10.1617	9.48406	9.53147	10.2554	9.95198	9.21001	9.96728	8.47149	10.0467	10.7747	10.421	9.56142	7.72615	8.4975	9.44783	9.77263	8.42295	9.32851	10.0703	12.6248	10.1519	10.1475	8.3112	10.309	11.7763	10.6138
sm_pos_1502	8.40182	9.11859	9.35296	11.8278	10.1474	16.2098	14.4953	15.2371	15.0822	15.1243	13.7888	16.3779	14.5891	13.8729	15.0035	14.7861	14.399	14.6037	15.2381	13.2422	16.6493	15.1536	15.266	16.0763	11.9132	14.5481	15.1625	14.2933	14.7734	14.8137	14.4573	15.0849	16.1341	14.9086	15.2445	15.6863	14.1662	15.3506	14.224	13.0334	10.407	14.1842	15.5998	14.5651	14.2041	13.7436	17.6035	14.6108	16.5116
sm_pos_1505	8.84663	8.32446	7.62996	8.59447	8.7193	9.05506	10.5628	10.2512	10.5104	9.47334	8.54685	10.4882	8.97292	10.9257	9.54488	9.54628	9.6445	11.2487	8.7851	9.96728	8.23173	11.2483	9.47341	10.6674	11.1646	9.63583	11.2785	9.9873	11.2385	10.3218	10.2257	10.4032	10.8997	10.6142	11.4303	7.72615	10.9065	10.0494	10.3835	9.68335	8.70208	9.36452	11.4171	11.237	10.3887	8.64926	9.84885	10.9186	9.79136
sm_pos_1512	10.8078	10.723	10.9192	10.7432	9.85688	11.0914	10.2943	10.4629	8.57141	10.0991	7.79498	10.3789	8.50865	9.09325	9.57061	9.90001	10.1126	9.38939	10.7483	9.50762	9.6801	10.595	9.21454	9.29917	9.92408	9.04008	9.71286	8.53035	11.5443	10.1861	10.2687	10.2899	10.0771	10.3536	11.5412	10.3051	9.6787	9.91687	10.1586	11.3191	9.86659	9.13149	10.1018	9.75388	9.80278	9.57947	10.9059	9.62415	10.0582
sm_pos_1513	12.1029	11.5526	11.3081	9.97046	13.2737	12.1455	11.2715	12.0378	11.7963	9.17681	12.4833	10.8826	11.5995	10.8568	9.35965	12.2087	10.8312	12.0088	10.8512	11.5543	11.7159	11.3091	10.8577	10.9391	11.7307	11.2563	10.7415	11.7832	12.1714	11.1848	10.0649	9.96646	9.85017	9.87441	10.9318	11.2694	15.8065	12.022	10.7588	11.7221	13.2758	11.7611	11.0016	13.1051	12.4168	11.8546	11.281	16.5367	10.1935
sm_pos_1516	9.46573	9.53718	10.6278	9.78844	9.08534	10.5419	9.51836	10.9154	9.84346	10.7996	8.59513	10.5873	9.49425	10.1679	10.0413	8.95299	10.2735	11.071	9.61689	10.4371	9.88929	11.3234	9.90618	9.73754	12.1621	10.3358	9.70265	9.75937	10.8189	11.3118	9.64523	9.36833	9.23042	9.30485	10.7074	10.79	10.5947	9.24788	10.0786	9.02165	11.0038	9.67296	10.3335	11.489	9.46781	9.34329	11.6311	10.2423	10.8413
sm_pos_1517	11.208	11.9496	11.6934	9.35817	8.80291	11.3154	9.89501	11.0136	10.2348	10.7398	10.3639	8.65688	9.31123	8.92458	8.95764	10.1066	10.0213	10.0787	9.46889	8.77819	9.96374	9.78042	9.7805	9.6553	8.18814	8.87534	7.87929	10.2908	9.21277	8.85467	10.5123	7.53546	8.3145	10.2327	9.45582	9.39558	7.8099	8.8621	10.2476	8.71375	11.3059	10.7778	9.35505	10.2026	11.5151	9.29682	7.7818	10.1237	9.66184
sm_pos_1519	9.51344	9.31096	9.81246	10.4199	9.978	10.4153	10.1893	11.1116	9.18259	10.2789	9.40249	10.114	9.54534	10.1844	9.48167	9.23855	9.90244	10.0654	9.17196	10.3783	9.75174	10.0694	9.9706	9.9699	10.9158	9.98261	9.60457	9.09704	10.4172	10.3852	9.58566	9.981	9.91872	9.77532	10.443	10.2622	10.4136	9.79362	9.92847	9.85388	10.4325	9.62274	10.1504	10.5238	9.36056	8.81029	10.5359	9.73758	9.87771
sm_pos_1521	7.54969	8.06334	8.2789	7.85258	8.7193	8.79929	7.85171	8.56212	8.19714	9.18382	7.81651	9.45777	7.99002	8.50863	9.38184	8.83902	9.36249	9.55646	8.97669	9.22626	9.19434	9.5452	9.55401	9.15861	9.5605	7.89235	9.22696	9.35455	9.6696	8.41654	9.70284	9.18041	9.51051	12.2066	9.73206	9.86821	9.02654	7.90778	9.28444	11.6139	8.48752	8.18798	9.16805	8.96296	8.1244	8.22387	10.462	10.2817	9.44938
sm_pos_1522	11.4383	11.9848	12.1975	10.7398	8.7193	7.53432	11.7332	12.8511	9.76273	10.3396	8.36281	7.7067	7.99002	11.5048	7.41696	11.5323	10.5768	11.1573	7.94475	11.1999	7.81996	11.2636	11.8214	9.60519	13.272	7.85123	10.0717	8.20061	13.9118	11.158	9.90454	10.4699	10.1399	7.78668	12.6074	7.72615	11.3702	7.58923	12.2408	11.2636	12.8518	7.77654	7.69325	11.468	11.4014	12.201	7.7818	11.1913	7.53125
sm_pos_1537	11.3709	7.97039	8.48925	12.3817	9.43834	11.6017	13.0265	12.4869	11.2665	10.8726	10.3998	11.0432	9.74464	11.8357	10.4765	11.1241	10.294	10.0703	10.9713	10.4958	9.48823	9.22898	8.14482	9.67565	11.0206	8.02877	9.20676	8.91688	8.86625	11.2795	8.44561	10.8787	12.3642	9.38465	9.52334	8.55657	7.8099	8.01958	10.3044	8.44532	9.12884	9.3669	11.5336	8.9857	9.43324	9.41508	8.88846	11.0243	10.8691
sm_pos_1538	11.9081	14.2232	14.2402	13.4773	13.7654	13.5464	12.4517	13.1713	12.8412	13.4006	11.1635	13.5236	12.543	12.8867	12.7399	13.2625	13.1904	13.2548	12.6642	11.7466	13.8749	14.0209	13.8744	13.2799	12.2411	12.5694	13.0675	12.4153	14.1978	12.5556	13.466	12.5906	12.8486	13.6774	13.333	14.4533	13.6025	13.7961	13.3096	12.2621	12.2767	13.6052	13.0245	12.953	12.9901	11.3044	14.2985	12.5125	13.5879
sm_pos_1539	7.54969	7.97039	7.62996	7.85258	8.7193	7.53432	10.6877	8.07336	8.19714	7.38484	7.79498	7.7067	11.8524	8.96416	7.41696	7.733	11.3752	8.4107	9.20079	10.8518	7.81996	10.8859	10.1918	11.8516	11.3379	9.44054	8.15102	7.85484	10.0068	7.58905	9.20546	9.72238	12.1249	11.5675	11.3138	7.72615	10.4157	7.58923	11.1652	9.38458	7.62158	9.25153	10.7579	9.83935	8.14909	7.51538	9.71804	10.82	7.53125
sm_pos_1542	9.77686	7.99538	7.62996	7.85258	8.7193	7.53432	8.74006	9.15454	8.6782	7.59499	8.73	7.7067	7.99002	9.15411	9.01013	7.733	9.43838	7.79093	7.94475	9.65069	7.81996	7.8411	7.67834	7.64826	8.58723	8.12039	7.68481	7.88896	7.46671	8.34892	7.60674	7.53546	7.69643	8.80039	8.51691	8.72679	7.8099	7.58923	8.627	8.19615	11.0576	9.00178	7.69325	9.61824	9.08061	7.51538	7.7818	7.39394	7.53125
sm_pos_1543	8.03984	7.97039	9.41969	9.71067	9.77776	10.0273	9.11383	9.52025	8.19714	9.44204	9.24319	10.0619	7.99002	8.75249	8.98545	8.87304	9.65899	8.35811	10.2675	7.63632	8.98056	9.725	9.2632	9.28617	9.07821	8.48097	8.86017	7.85484	10.1135	10.0075	8.19067	9.89178	9.29786	8.4994	9.52387	9.34294	8.68898	8.97399	8.43346	7.62598	8.29117	7.77654	10.8914	9.84216	8.36427	9.2591	11.3797	9.93585	9.60902
sm_pos_1545	13.7024	13.1153	14.3118	14.3761	12.7181	11.8783	10.6278	10.3189	9.56342	9.83206	10.1827	9.75061	10.4528	10.6746	11.0831	10.7972	9.75571	12.3903	8.96646	11.9125	9.48974	10.1738	9.53145	9.6867	12.3151	9.60231	9.93085	9.18469	9.74345	12.0438	10.6898	10.0363	9.96074	13.3942	10.4502	10.8043	9.73333	9.42722	9.28656	12.5074	11.9492	8.18056	10.0876	9.03001	11.0398	10.0364	15.3826	12.9733	10.977
sm_pos_1547	7.54969	7.97039	7.62996	8.53585	8.7193	9.76589	9.05557	9.01427	8.19714	9.49565	7.79498	9.63939	7.99002	8.13329	8.71095	7.84316	10.3409	7.99801	7.94475	7.62402	8.37226	9.3394	9.34374	8.23045	8.70433	9.15018	7.68481	7.85484	9.18915	8.97191	7.64177	9.1881	8.27779	8.2677	9.44492	9.10591	7.8099	8.83354	7.93295	7.62598	7.67836	7.77654	9.7434	8.94424	8.07034	7.53006	8.91142	9.9401	8.81341
sm_pos_1551	7.54969	7.97039	7.62996	7.85258	8.7193	10.6238	10.7736	13.021	9.52576	12.1921	8.69171	10.5473	11.4074	10.9621	11.5575	10.0978	11.5049	10.6679	11.4316	10.574	11.4941	11.401	11.7931	11.228	11.0159	9.98567	10.6162	9.95841	11.0476	11.7333	11.2664	10.235	11.7557	11.2938	12.0042	11.5277	10.9537	10.3977	10.8774	8.57681	8.9949	11.3025	12.4299	12.0614	12.1422	10.9032	11.3107	12.4556	12.5647
sm_pos_1552	11.7228	10.1713	10.7399	10.8616	8.7193	11.501	11.4612	11.8846	10.5607	10.8033	11.6198	12.0919	9.78683	11.4783	11.623	11.4533	11.4394	10.8048	15.3358	11.4696	10.9029	10.616	9.56755	11.5879	10.8017	10.4936	10.8206	10.7438	14.7531	11.8253	12.1035	11.6303	11.979	11.3418	11.5989	10.4473	10.1977	10.2293	11.2066	10.415	11.2376	10.2705	12.3116	10.7206	11.0971	11.3185	10.6013	11.3491	11.4518
sm_pos_1557	13.9738	15.1016	14.869	14.8063	15.0513	15.4235	14.5138	15.6861	14.2477	14.7724	13.8521	15.0144	14.2446	14.2006	14.2588	14.4374	14.628	14.4984	14.369	13.9885	15.0361	14.2593	14.1039	14.2889	14.1984	14.4621	14.2745	14.3268	14.7556	15.1368	14.221	14.3652	14.4847	14.5173	15.2015	14.9591	14.6687	14.43	14.4464	14.3417	14.0896	14.6506	15.0812	14.6603	14.8468	13.3698	14.8755	14.3703	14.6408
sm_pos_1559	7.05074	10.2952	10.53	10.8728	10.6851	8.43217	9.78118	8.32219	8.95634	10.0515	7.09063	8.30643	11.0145	10.0256	10.3096	9.1201	9.17056	7.40601	9.23557	8.66653	8.28455	7.54613	9.88778	8.50726	7.0598	9.28152	8.57041	8.18969	6.8331	8.24221	12.0011	11.4724	10.4792	9.2461	8.68962	9.3564	8.49129	7.55302	8.22234	9.31037	6.95634	8.83898	8.72669	7.71712	8.70768	6.9421	8.45657	6.93346	11.4377
sm_pos_1561	8.07172	11.2821	10.5758	11.0738	11.9183	8.96835	9.83872	9.18839	10.1138	10.0888	7.71599	8.50908	11.1855	10.688	10.5312	9.76099	9.37769	8.21616	9.25984	9.49862	9.51595	8.21168	9.93213	8.60031	8.21385	10.1874	8.79948	9.19424	7.59999	8.5349	12.1793	11.6821	10.6099	9.55611	9.52691	9.31809	9.34778	8.26714	9.10213	9.65502	7.82813	9.90121	8.9659	8.65573	9.59739	7.54935	8.70383	8.09139	11.4914
sm_pos_1563	13.3379	16.4495	15.7125	16.2802	17.7108	14.1629	15.2001	14.4782	15.6448	15.0181	13.3325	13.8145	16.5265	15.7307	15.4443	14.9789	14.3707	13.5262	14.7638	14.6547	14.7654	13.2555	15.1037	13.9204	13.513	15.4244	14.1276	14.5871	12.7657	13.7903	17.1503	16.649	15.7318	14.8018	14.7533	14.5974	14.6461	13.4829	14.187	14.6818	13.0389	14.9867	14.1816	13.7139	14.9153	12.731	13.9645	13.1887	16.4773
sm_pos_1566	7.54969	7.97039	7.62996	7.85258	8.7193	7.53432	7.85171	8.12493	8.19714	7.38484	7.79498	9.59584	9.46038	8.96027	9.05119	8.19156	9.88161	8.84899	9.45616	7.62402	9.35225	10.8886	9.94139	10.6003	8.38441	10.0415	10.2843	10.339	10.9113	10.2215	9.89977	10.7622	9.64166	7.78668	11.9999	10.3707	11.288	11.5937	10.2886	7.62598	7.62158	7.77654	9.52232	11.1709	9.06848	9.89616	8.96197	10.2271	8.98937
sm_pos_1570	12.3958	13.2377	14.15	12.6412	12.2178	12.7247	11.556	12.8499	11.9588	12.1624	10.4458	12.8192	11.2119	11.1993	11.9009	12.1655	13.0759	12.2485	11.6153	10.3212	12.76	12.451	12.8621	12.0156	10.8853	12.1682	11.6661	12.6279	11.5345	12.4816	12.2168	11.72	10.3078	12.1954	11.5636	13.7149	12.0248	12.3701	12.071	12.5811	11.8227	12.5043	11.1177	11.051	12.2462	10.1271	7.7818	10.3461	11.7017
sm_pos_1571	7.54969	7.97039	7.62996	8.15752	8.7193	8.58288	8.87492	10.9898	9.20429	11.3732	8.82953	8.42967	9.10384	9.18802	9.10004	9.94486	9.31783	9.3308	10.677	8.12982	10.1763	10.3748	9.91712	10.2422	9.11143	9.10343	8.70547	9.41399	11.6908	9.43016	10.492	8.55436	8.24638	10.2103	10.2172	9.84392	9.78444	10.183	10.384	8.86577	7.62158	9.23567	10.9418	10.7775	9.43054	9.11819	10.8933	10.8976	10.9287
sm_pos_1577	10.4313	9.99292	9.16857	10.3977	8.7193	11.1737	11.3156	11.2598	10.8592	9.88646	9.66169	11.1108	9.86812	11.4304	10.4556	11.5039	10.6378	10.8251	10.3407	10.4635	9.72912	9.99489	9.65997	10.6205	11.274	10.0323	10.5771	10.7262	9.45844	11.1573	10.2304	10.5971	11.9959	10.7597	10.6782	9.08802	9.9168	10.0796	10.7339	9.76018	10.4737	10.189	12.3111	10.7603	10.3575	9.90834	10.5987	12.7117	10.5782
sm_pos_1582	11.6328	9.3046	9.2578	12.2527	10.3556	12.1008	13.3195	12.9938	11.558	11.6571	11.2967	12.0294	10.6943	12.6572	11.2263	11.9029	10.6869	10.8103	10.5845	11.3522	10.0754	9.98306	8.60702	10.3526	10.7862	8.85143	10.2656	9.51201	9.83657	11.8749	9.09206	11.4201	12.2136	8.76519	10.1096	9.67456	8.56756	8.84438	10.7566	8.16048	9.27618	9.40904	12.2309	10.0515	10.1503	10.8885	9.85369	11.3269	11.2201
sm_pos_1585	10.7676	12.679	12.0188	8.78315	8.7193	8.59596	7.85171	10.9011	12.5923	7.73086	11.2225	9.39131	7.99002	11.4718	9.65642	12.0701	9.25928	11.679	9.78366	10.1677	9.01762	8.22957	7.67834	10.1671	7.65382	12.5711	10.088	12.5789	7.46671	11.5887	8.66527	9.37561	7.69643	10.2593	9.88556	9.40063	8.69882	10.2465	10.7159	9.03319	10.6195	7.77654	7.69325	7.78016	9.64266	9.33263	7.7818	8.85715	8.48028
sm_pos_1586	8.37285	7.97039	10.9194	10.5968	8.7193	10.2022	8.85327	9.40173	8.19714	9.89894	8.6875	10.5938	7.99002	8.09514	9.27761	7.733	9.86603	8.42687	9.99987	7.62402	10.0367	10.0346	9.38735	10.0816	7.65382	9.47821	8.41741	7.85484	10.27	9.59929	8.84609	9.73305	8.73908	8.62805	8.91553	9.62909	7.8099	7.86632	8.03472	7.62598	7.62158	9.12562	10.3974	9.2471	8.07034	7.51538	11.2627	9.46587	10.0073
sm_pos_1587	9.11513	9.16931	8.71667	9.06525	10.363	8.87608	9.13921	9.22762	10.1638	8.42582	9.00571	9.18687	9.11507	8.91024	8.31963	9.06013	8.68046	8.85591	9.33411	8.79063	9.3017	8.72658	8.77181	8.84438	9.2611	9.03616	8.82011	9.27696	8.91588	8.56803	8.73174	8.21791	8.62819	8.68269	9.00666	9.1549	8.82753	8.84163	8.76194	8.90427	8.94357	8.98164	8.79955	8.88012	8.5858	9.07395	8.92799	8.75399	8.6028
sm_pos_1596	9.42154	8.35695	7.62996	9.37437	8.7193	9.89774	11.1777	10.6838	10.519	9.34962	9.29929	10.2053	9.87465	10.8759	9.42796	10.6698	9.95503	9.8194	10.1691	10.031	9.15096	9.66494	9.46624	10.4117	10.8794	9.44673	10.0406	9.77117	8.3396	10.3938	9.52376	9.93865	11.7425	10.7745	10.415	7.72615	9.38422	9.5817	10.1135	9.10986	9.97477	10.1335	12.0048	10.474	10.116	9.3796	10.2506	12.2323	10.0641
sm_pos_1602	9.0361	10.8531	11.6132	12.2689	11.881	9.34913	10.1525	8.28949	11.6977	12.397	8.31355	10.421	12.2105	10.6719	12.4836	10.0437	9.10499	9.55049	10.0108	9.93423	11.1544	9.91245	10.2315	10.1469	9.70868	10.6446	11.6126	11.5258	8.4858	9.18744	11.519	11.2001	11.1085	11.7198	10.4942	10.7527	10.5372	9.68516	9.18927	9.91907	9.60574	10.6653	10.2607	10.236	9.14214	9.30892	10.5872	8.68931	11.7118
sm_pos_1603	6.79299	8.8121	10.4418	11.7533	10.0863	6.98179	8.85068	6.88477	10.3218	12.131	6.85698	9.12633	11.2029	9.36498	12.1947	7.72555	7.9017	7.27832	8.52184	7.63539	9.35272	7.88585	8.86794	9.00175	7.67797	8.7893	10.509	10.0426	6.62291	8.45888	11.1899	10.677	10.2732	11.2434	8.52173	9.6769	8.64601	7.86935	8.42064	8.91903	7.24047	9.1299	8.92641	8.57116	7.33993	6.95806	9.57272	6.63224	11.1377
sm_pos_1605	12.2658	10.8147	12.8343	12.2047	12.3172	12.5524	12.1151	11.7461	11.1215	11.2215	10.4679	11.5512	10.6878	10.6498	10.823	10.4736	10.9497	10.9161	10.4688	10.1092	11.5451	10.4762	11.1403	11.1897	10.9564	10.4145	10.034	10.316	11.468	11.3612	10.6113	10.7976	11.0394	12.6632	11.3665	11.2419	10.8202	11.0255	11.0343	12.5338	10.3101	11.053	10.7516	11.5236	10.4086	9.45572	11.6388	10.5902	10.9612
sm_pos_1606	10.5995	10.2591	11.029	10.46	10.2514	10.8301	10.2859	10.1883	9.42567	9.47206	8.70889	9.87142	8.84244	9.22951	9.2427	8.93971	9.53886	10.4118	8.76409	8.36412	9.78664	9.92423	9.75888	9.49309	9.46289	8.60978	9.34576	8.58209	9.76379	9.71771	10.1087	9.0048	9.26773	10.8131	9.89551	9.52747	10.1694	10.3131	9.47344	10.6705	8.80376	9.4386	8.92427	10.7219	9.9611	8.93288	9.80986	9.05894	9.1894
sm_pos_1607	10.1502	11.8626	12.3111	12.95	13.0079	10.4246	11.1008	9.65955	12.6173	12.9465	9.61337	11.2343	12.981	11.4536	13.0212	10.9593	10.1008	10.7242	11.0103	10.8932	12.0467	10.801	11.0956	11.1143	10.7908	11.7269	12.3205	12.399	9.46601	10.3836	12.175	11.9269	11.8843	12.4853	11.312	11.6185	11.5101	10.8301	10.5196	10.7724	10.6678	11.6378	11.1446	11.1671	10.5307	10.3917	11.4743	9.82915	12.4633
[truncated: 372 more rows]
[truncated: 103 more columns]
