# Supplementary material for: Metabolome signature of autism in the human prefrontal cortex
Source: Commun Biol. 2019 Jun 21;2:234. doi: 10.1038/s42003-019-0485-4 (PMC6588695; doi:10.1038/s42003-019-0485-4)
Supplement: Supplementary file 3 — Supplementary Data 3 [file 42003_2019_485_MOESM3_ESM.xlsx]

## Sheet: annotation_positive_mode
peaks IDs	MZ	RT	HMDB/LIPID MAPS IDs
sm_pos_17	129.0920381	0.053433333	HMDB29165;HMDB30330;HMDB31174;HMDB31342;HMDB31351;HMDB31476;HMDB31477;HMDB31593;HMDB31681;HMDB32460;HMDB38271;HMDB40214
sm_pos_25	173.1173347	0.065983333	HMDB36213;HMDB36396;HMDB40165;HMDB40202;HMDB40203;HMDB59936;HMDB59937;HMDB60287
sm_pos_181	197.042179	0.5099	HMDB03070;HMDB12149
sm_pos_189	128.0202501	0.5099	HMDB32739
sm_pos_192	158.0100881	0.5099	HMDB29716
sm_pos_195	151.0352896	0.5099	HMDB38442;HMDB31303;HMDB31306;HMDB31847;HMDB33285;HMDB33517;HMDB38072;HMDB40594;HMDB40732
sm_pos_198	174.0248914	0.5099	HMDB41066
sm_pos_203	166.9863842	0.513283333	HMDB41810
sm_pos_225	133.0981624	0.536966667	HMDB00214;HMDB03374;HMDB32455;HMDB00162;HMDB03411;HMDB12880;HMDB30409;HMDB34208;HMDB40966
sm_pos_227	203.2231325	0.543733333	HMDB01256
sm_pos_235	207.0507028	0.55725	LMFA01130001;HMDB00379;HMDB03518;HMDB06471;HMDB14312;HMDB59932
sm_pos_242	226.9515139	0.560633333	HMDB60363
sm_pos_275	205.1547774	0.564016667	LMFA01060168;HMDB13010;HMDB31341;HMDB38972
sm_pos_366	147.9771492	0.5674	HMDB42052
sm_pos_376	263.1112771	0.580916667	HMDB00194;HMDB00745;HMDB05769
sm_pos_402	122.0821643	0.591066667	LMFA01050004;LMFA01050005;LMFA01050006;LMFA01050243;LMFA01050342;LMFA01050382;LMFA01050417;HMDB00011;HMDB00023;HMDB31212;HMDB59748
sm_pos_408	203.0527467	0.591066667	HMDB00122;HMDB00143;HMDB00169;HMDB00211;HMDB00346;HMDB00516;HMDB00660;HMDB01151;HMDB01266;HMDB01860;HMDB01889;HMDB02825;HMDB03345;HMDB03418;HMDB03449;HMDB06088;HMDB12326;HMDB32222;HMDB33704;HMDB34220
sm_pos_417	170.092566	0.59445	HMDB00001;HMDB00479;HMDB04193;HMDB04194;HMDB29709;HMDB30346
sm_pos_426	185.032409	0.59445	HMDB32927
sm_pos_437	357.0803167	0.59445	HMDB03841;HMDB41705;HMDB41707;HMDB41709;HMDB06273;HMDB12268;HMDB14975;HMDB60573;HMDB60991
sm_pos_440	283.0453489	0.59445	HMDB34034;HMDB40869
sm_pos_445	383.1162168	0.597833333	HMDB33339;HMDB33340;HMDB40673
sm_pos_455	106.050912	0.597833333	HMDB00187;HMDB03406;LMFA01060077;HMDB11111;HMDB40261
sm_pos_465	174.0163142	0.601216667	HMDB00816;HMDB60148
sm_pos_473	201.054131	0.601216667	HMDB37192;HMDB02205;HMDB60804;HMDB02040;HMDB30903;HMDB31055;HMDB33248;HMDB38712;HMDB38965;HMDB39471
sm_pos_474	194.1027265	0.601216667	LMFA01170081;LMFA01170083;HMDB12156;HMDB29169;HMDB31712
sm_pos_478	231.0647841	0.601216667	HMDB33329;HMDB39209;HMDB12127;HMDB29185;HMDB34315;HMDB36055;HMDB37308;HMDB38510;HMDB40892;HMDB41461;HMDB41692
sm_pos_482	365.0183073	0.6046	HMDB60397
sm_pos_483	184.0735647	0.6046	HMDB03447;HMDB30267;HMDB40028;HMDB40042;HMDB40048
sm_pos_484	133.0617783	0.6046	HMDB00026;HMDB00168;HMDB11733;HMDB12265;HMDB33780;HMDB29721;HMDB29728;HMDB31541;HMDB40277;HMDB40278
sm_pos_486	134.0457621	0.6046	HMDB00191;HMDB06483;HMDB11753
sm_pos_491	279.0477762	0.607983333	HMDB30809
sm_pos_493	259.0596406	0.607983333	HMDB15471;HMDB30831;HMDB30871;HMDB31760;HMDB31898;HMDB33088;HMDB33911;HMDB38677;HMDB30582;HMDB30858;HMDB33096;HMDB40407
sm_pos_500	288.0956744	0.607983333	HMDB33718;HMDB15229;HMDB60945;HMDB40694
sm_pos_502	104.1080351	0.611366667	HMDB31259;LMFA12000003;HMDB06478;HMDB30124;HMDB31206;HMDB31525;HMDB31526;HMDB31604;HMDB31605;HMDB33854;HMDB34465;HMDB39779
sm_pos_503	215.0697519	0.611366667	HMDB32018;HMDB32583;HMDB41807;HMDB30580;HMDB30752;HMDB31610;HMDB31623;HMDB32591;HMDB35275;HMDB35873;HMDB35894;HMDB37277;HMDB37877;HMDB40268;HMDB40446;HMDB41007;HMDB41481
sm_pos_509	362.1326162	0.614733333	HMDB40546;HMDB61041
sm_pos_510	196.9613013	0.614733333	HMDB60455
sm_pos_515	273.0752778	0.628266667	LMPK12140001;HMDB05897;HMDB29631;HMDB30873;HMDB31824;HMDB33308;HMDB33928;HMDB34002;HMDB34105;HMDB37254;HMDB38549;HMDB41656;HMDB41698;HMDB41704;HMDB38926;HMDB41857
sm_pos_516	258.1103443	0.628266667	HMDB00982;HMDB14643;HMDB39229;HMDB32129;HMDB32130;HMDB32559;HMDB36738;HMDB39612;HMDB33610
sm_pos_517	132.0664488	0.628266667	LMFA01100055;HMDB00725;HMDB00766;HMDB00783;HMDB02104;HMDB02113;HMDB06055;HMDB36576;HMDB59659;HMDB60460;HMDB31859;HMDB60461
sm_pos_521	120.0665695	0.63165	HMDB00167;HMDB00719;HMDB04041;HMDB61148;LMFA01050398;LMFA01060002;LMFA01060003;LMFA01060190;LMFA01060193;HMDB31646
sm_pos_522	363.1167523	0.63165	HMDB29468;HMDB29866;HMDB30610;HMDB34026;HMDB34214;HMDB37247;HMDB37585;HMDB37916;HMDB38755;HMDB40306;HMDB41251
sm_pos_550	118.0873076	0.651933333	LMFA01100040;HMDB00043;HMDB00883;HMDB01382;HMDB02141;HMDB13716;HMDB15550;HMDB02167;HMDB29599;HMDB31178;HMDB31598;HMDB31648;HMDB32351;HMDB32385;HMDB33840;HMDB33978;HMDB35143
sm_pos_551	274.1221645	0.651933333	HMDB60816
sm_pos_553	162.1126004	0.655316667	HMDB00062;HMDB01988;HMDB31176;HMDB36594;HMDB40433
sm_pos_554	176.103149	0.655316667	HMDB00904;HMDB03148;HMDB31670;HMDB34580;HMDB37856;HMDB37857;HMDB37862;HMDB37872;HMDB37873;HMDB37874;HMDB37875;HMDB37876;HMDB37878;HMDB37879;HMDB37880;HMDB37881;HMDB37882
sm_pos_562	153.0758006	0.662083333	HMDB00508;HMDB00568;HMDB01851;HMDB02917;HMDB33730
sm_pos_564	122.0280205	0.662083333	HMDB00574;HMDB03417
sm_pos_571	198.0891641	0.66885	HMDB32055;HMDB03269;HMDB29430;HMDB41912;HMDB59766
sm_pos_577	279.1189223	0.672233333	HMDB30277;HMDB39127;HMDB31772;HMDB38319;HMDB40352
sm_pos_579	249.071921	0.672233333	HMDB11163;HMDB28749;HMDB31722;HMDB41560;HMDB41679;HMDB41727;HMDB60736
sm_pos_588	254.0695062	0.678983333	HMDB33062;HMDB36372;HMDB36373;HMDB38968
sm_pos_589	182.048449	0.678983333	HMDB14797
sm_pos_590	129.0669437	0.678983333	HMDB00079;HMDB29874;HMDB31547;HMDB04230;HMDB38175;HMDB59810;HMDB59851;HMDB59905;HMDB59924
sm_pos_596	489.1156791	0.68575	HMDB01413;HMDB30106;HMDB33324;HMDB33325
sm_pos_600	205.0820115	0.689133333	HMDB11162;HMDB11667;HMDB28683;HMDB28746;HMDB31700;HMDB14989;HMDB29456;HMDB32607;HMDB33394;HMDB36522;HMDB37641;HMDB38354;HMDB59891
sm_pos_601	310.1136568	0.689133333	HMDB00230;HMDB00773;HMDB28831;HMDB29104
sm_pos_602	245.136021	0.689133333	HMDB32472
sm_pos_603	191.1028941	0.692516667	LMFA01170102;HMDB28697;HMDB29054;HMDB31412;HMDB39222;HMDB06488;HMDB13105;HMDB32219;HMDB32313;HMDB33700;HMDB34452;HMDB35714;HMDB40639
sm_pos_607	377.1053362	0.702666667	HMDB29778;HMDB39025;HMDB31758
sm_pos_609	343.1202717	0.702666667	HMDB00048;HMDB00055;HMDB00163;HMDB00186;HMDB00258;HMDB00740;HMDB00975;HMDB02923;HMDB05826;HMDB06603;HMDB06792;HMDB11740;HMDB11742;HMDB29461;HMDB29880;HMDB29882;HMDB29898;HMDB29902;HMDB29919;HMDB29933;HMDB30575;HMDB31289;HMDB31992;HMDB32736;HMDB33368;HMDB34182;HMDB38489;HMDB39237;HMDB39727;HMDB39876;HMDB41627;HMDB59746;HMDB60068;HMDB14610
sm_pos_612	116.0716986	0.7128	HMDB00162;HMDB03411;HMDB12880;HMDB30409;HMDB34208;HMDB13742;HMDB29609;HMDB40145
sm_pos_614	327.1337005	0.7128	HMDB33359;HMDB38584
sm_pos_619	311.1273282	0.719566667	HMDB00839;HMDB31744;HMDB33310;HMDB41298;HMDB30019;HMDB39044
sm_pos_627	146.11772	0.72295	HMDB06831;HMDB29165;HMDB30330;HMDB31174;HMDB31342;HMDB31351;HMDB31476;HMDB31477;HMDB31593;HMDB31681;HMDB32460;HMDB38271;HMDB40214
sm_pos_629	232.1294749	0.72295	HMDB15322;HMDB28744;HMDB29122
sm_pos_634	471.1766538	0.726333333	HMDB61104
sm_pos_635	162.0762257	0.726333333	LMFA01170098;HMDB29423;HMDB33747;HMDB29171
sm_pos_638	276.1192992	0.729716667	HMDB05766;HMDB11738;HMDB00884;HMDB02331;HMDB04813
sm_pos_639	164.0190568	0.729716667	HMDB06095;HMDB39828
sm_pos_643	179.0487022	0.74325	HMDB00078;HMDB28775;HMDB28838;HMDB36181
sm_pos_644	219.0977377	0.74325	HMDB03764;HMDB06248;HMDB28872;HMDB29040;HMDB36301;HMDB36226;HMDB37725
sm_pos_646	329.084383	0.746633333	HMDB29891
sm_pos_647	136.0229284	0.75	HMDB32930;HMDB31522
sm_pos_651	236.1130799	0.753383333	HMDB29592
sm_pos_652	263.087595	0.753383333	HMDB11164;HMDB30413;HMDB30419;HMDB30254;HMDB38627;HMDB41756
sm_pos_657	249.1082586	0.763533333	HMDB01180;HMDB40705
sm_pos_662	136.0428434	0.7703	HMDB00742;HMDB02108;HMDB39786
sm_pos_663	238.0381619	0.7703	HMDB29418
sm_pos_669	175.1076379	0.78045	HMDB03357;HMDB28854;HMDB29127;HMDB34365;HMDB00459;HMDB00959;HMDB14755;HMDB30893;HMDB31854;HMDB32120;HMDB32242;HMDB32536;HMDB36044;HMDB36598;HMDB37010;HMDB37024;HMDB37280;HMDB39008;HMDB39816;HMDB59761;HMDB59827
sm_pos_674	230.0959708	0.783816667	HMDB03045
sm_pos_691	324.0593284	0.79735	HMDB00095;HMDB11692;HMDB11640
sm_pos_692	198.087544	0.800733333	HMDB32055;HMDB03269;HMDB41912;HMDB59766
sm_pos_696	306.0490689	0.8075	HMDB11691
sm_pos_708	206.1024631	0.827783333	HMDB36394;HMDB40334;HMDB40335;HMDB40336;HMDB40337;HMDB59767
sm_pos_711	173.0921479	0.83455	HMDB00721;HMDB11178;LMPR0102090020;HMDB31570;HMDB31613;HMDB32063;HMDB32213;HMDB32626;HMDB33544
sm_pos_712	306.0753029	0.83455	HMDB34364;HMDB29282;HMDB38943
sm_pos_716	608.0900173	0.837933333	LMSL01010002;HMDB00290;HMDB13112;HMDB60522
sm_pos_734	249.1081972	0.875133333	HMDB01180;HMDB40705
sm_pos_736	176.1031053	0.878516667	HMDB00904;HMDB03148;HMDB31670;HMDB34580;HMDB37856;HMDB37857;HMDB37862;HMDB37872;HMDB37873;HMDB37874;HMDB37875;HMDB37876;HMDB37878;HMDB37879;HMDB37880;HMDB37881;HMDB37882
sm_pos_737	228.0979817	0.881883333	HMDB00014;HMDB31813;HMDB40046
sm_pos_746	325.0433461	0.9157	HMDB00288;HMDB01271;HMDB11641;HMDB60282;HMDB61101;HMDB15380
sm_pos_747	205.1184014	0.9157	HMDB29052;HMDB29136;HMDB33891;HMDB39948;HMDB12150;HMDB30006;HMDB32463;HMDB36191;HMDB37388;HMDB37829;HMDB38005;HMDB40595
sm_pos_748	192.0326054	0.9157	HMDB60015
sm_pos_750	233.1133517	0.929233333	HMDB01199;HMDB12161;HMDB28766;HMDB28873;HMDB29062;HMDB29123;HMDB29393;HMDB12245;HMDB32871;HMDB33102;HMDB37135;HMDB37642;HMDB37816;HMDB41573
sm_pos_753	141.0182914	0.939383333	HMDB60459;HMDB60518
sm_pos_755	157.0096782	0.939383333	HMDB00156;HMDB00744;HMDB31518;HMDB32872
sm_pos_764	177.039527	0.942766667	HMDB00044;HMDB06355;HMDB31193
sm_pos_768	245.0256301	0.942766667	HMDB39585
sm_pos_774	277.1032444	0.949516667	HMDB11737;HMDB42036;HMDB32796
sm_pos_777	245.113438	0.9529	HMDB14336;HMDB28864;HMDB29439;HMDB38894;HMDB60565;HMDB60920;HMDB60921
sm_pos_780	118.0872579	0.956283333	LMFA01100040;HMDB00043;HMDB00883;HMDB01382;HMDB02141;HMDB13716;HMDB15550;HMDB02167;HMDB29599;HMDB31178;HMDB31598;HMDB31648;HMDB32351;HMDB32385;HMDB33840;HMDB33978;HMDB35143
sm_pos_785	162.0761816	0.976583333	LMFA01170098;HMDB29423;HMDB33747;HMDB29171
sm_pos_796	256.0928874	1.010383333	HMDB28741;HMDB28806;HMDB29037;HMDB29053;HMDB29056;HMDB29158
sm_pos_798	231.0984249	1.017166667	HMDB02335;HMDB28761;HMDB29013;HMDB29756;HMDB31701;HMDB39110;HMDB15627;HMDB29867;HMDB29872;HMDB30150;HMDB30197;HMDB30681;HMDB31469;HMDB33778;HMDB34991;HMDB35224;HMDB38604;HMDB40218;HMDB40225;HMDB41411
sm_pos_799	219.0976572	1.023916667	HMDB03764;HMDB06248;HMDB28872;HMDB29040;HMDB36301;HMDB36226;HMDB37725
sm_pos_807	148.0969586	1.034066667	HMDB29449;HMDB33453;HMDB61157;LMFA01060007;LMFA01060008;HMDB06024;HMDB31214;HMDB31216;HMDB31218;HMDB33286;HMDB33302;HMDB33698;HMDB41602;HMDB59876
sm_pos_812	191.0486127	1.03745	HMDB32867
sm_pos_821	173.0920426	1.044216667	HMDB00721;HMDB11178;LMPR0102090020;HMDB31570;HMDB31613;HMDB32063;HMDB32213;HMDB32626;HMDB33544
sm_pos_822	233.1133365	1.044216667	HMDB01199;HMDB12161;HMDB28766;HMDB28873;HMDB29062;HMDB29123;HMDB29393;HMDB12245;HMDB32871;HMDB33102;HMDB37135;HMDB37642;HMDB37816;HMDB41573
sm_pos_823	143.1068199	1.044216667	HMDB31293;HMDB31343;HMDB31352;HMDB35422;HMDB37630;HMDB38310;HMDB40212;HMDB40215
sm_pos_829	129.0920377	1.047583333	HMDB29165;HMDB30330;HMDB31174;HMDB31342;HMDB31351;HMDB31476;HMDB31477;HMDB31593;HMDB31681;HMDB32460;HMDB38271;HMDB40214
sm_pos_831	244.0929796	1.050966667	HMDB00089;HMDB15122;HMDB60478;HMDB01904;HMDB14798;HMDB31770;HMDB33701
sm_pos_832	176.9842263	1.050966667	HMDB31871;HMDB32547;HMDB33047;HMDB39524;HMDB40239
sm_pos_833	246.1449347	1.050966667	HMDB28734;HMDB28735;HMDB28810;HMDB28902;HMDB28924;HMDB29125;HMDB29141;HMDB29162;HMDB06695;HMDB28871;HMDB29018;HMDB40573;HMDB29828;HMDB29875;HMDB30268
sm_pos_835	152.0568307	1.05435	HMDB00132;HMDB00403;HMDB00542;HMDB00156;HMDB00744;HMDB31518;HMDB32872;HMDB38974;HMDB39789;HMDB39790
sm_pos_837	146.092497	1.061116667	HMDB03464;HMDB00079;HMDB29874;HMDB31547
sm_pos_838	219.1339964	1.067883333	HMDB14515;HMDB28916;HMDB28938;HMDB29042;HMDB29043;HMDB29074;HMDB29137;HMDB33675;HMDB41313;HMDB30867;HMDB31030;HMDB32331;HMDB32901;HMDB34903
sm_pos_841	324.0593396	1.071266667	HMDB00095;HMDB11692;HMDB11640
sm_pos_851	206.0477829	1.084783333	HMDB11635;HMDB34782
sm_pos_854	345.002007	1.09155	HMDB14589
sm_pos_855	245.0771453	1.09155	HMDB00296;HMDB00767;HMDB06794;HMDB02056;HMDB13247;HMDB29226;HMDB29470;HMDB30725;HMDB31668;HMDB33776;HMDB34056;HMDB37130;HMDB37681;HMDB38563;HMDB41379
sm_pos_857	247.0925549	1.09155	HMDB00497;HMDB11160;HMDB28754;HMDB30680;HMDB30703;HMDB32552;HMDB32663;HMDB36203;HMDB40629;HMDB40890
sm_pos_860	295.060457	1.09155	HMDB02028;HMDB37131;LMPK12140001;HMDB05897;HMDB29631;HMDB30873;HMDB31824;HMDB33308;HMDB33928;HMDB34002;HMDB34105;HMDB37254;HMDB38549;HMDB41656;HMDB41698;HMDB41704
sm_pos_900	348.0705577	1.111833333	HMDB00045;HMDB01044;HMDB03540;HMDB11617;HMDB59594;HMDB11680;HMDB14910;HMDB30643;HMDB41395;HMDB41396;HMDB14821;HMDB59997
sm_pos_939	158.0449653	1.142283333	LMFA01170082;HMDB60459;HMDB60518;HMDB00034;HMDB32593
sm_pos_941	134.0458121	1.142283333	HMDB00191;HMDB06483;HMDB11753
sm_pos_943	755.1199653	1.142283333	HMDB38858
sm_pos_944	221.113236	1.142283333	HMDB01104;HMDB29071;HMDB38440
sm_pos_945	403.0274714	1.142283333	HMDB01274
sm_pos_964	325.1065115	1.152416667	HMDB13880;HMDB13881;HMDB13882;HMDB13883;HMDB13884;HMDB13885;HMDB13886;HMDB41296;HMDB41297;HMDB30717;HMDB33189;HMDB33996;HMDB38128;HMDB41653
sm_pos_969	150.0584826	1.159183333	HMDB00696;HMDB14997;HMDB33951;HMDB59667
sm_pos_973	204.1231747	1.162566667	HMDB30988;HMDB30992
sm_pos_981	203.1391449	1.176083333	HMDB28690;HMDB28691;HMDB28900;HMDB28922;HMDB06348;HMDB06548;HMDB31181;HMDB38108
sm_pos_984	349.0556928	1.182866667	HMDB00175;HMDB11681;HMDB12152;HMDB29199
sm_pos_986	139.0503141	1.186233333	HMDB00301;HMDB02730;HMDB31338;HMDB34174
sm_pos_988	148.042781	1.186233333	HMDB59611;HMDB33548
sm_pos_989	251.0697067	1.189616667	HMDB01049;HMDB04148;HMDB06275;LMPK13090005;HMDB15497;HMDB15575;HMDB29818;HMDB32217;HMDB34118;HMDB34257;HMDB34270;HMDB37667
sm_pos_991	168.0656067	1.20315	HMDB01545;HMDB04290;HMDB34887;HMDB34889;HMDB60374;HMDB01587;HMDB31515;HMDB32598;HMDB32612;HMDB40528
sm_pos_992	364.0654579	1.20315	HMDB01397;HMDB11670;HMDB59639;HMDB61089;HMDB61090
sm_pos_1001	308.091178	1.223433333	HMDB00125;HMDB29826;HMDB33247;HMDB38641;HMDB41121;HMDB15141;HMDB15166;HMDB30177
sm_pos_1003	308.1384246	1.223433333	HMDB59780
sm_pos_1004	233.0592445	1.223433333	HMDB34633
sm_pos_1005	308.1313964	1.223433333	HMDB31304;HMDB32992
sm_pos_1008	408.0161773	1.2302	HMDB12468
sm_pos_1009	179.0487499	1.2302	HMDB00078;HMDB28775;HMDB28838;HMDB36181
sm_pos_1015	233.1133204	1.24035	HMDB01199;HMDB12161;HMDB28766;HMDB28873;HMDB29062;HMDB29123;HMDB29393;HMDB12245;HMDB32871;HMDB33102;HMDB37135;HMDB37642;HMDB37816;HMDB41573
sm_pos_1027	219.0976393	1.270783333	HMDB03764;HMDB06248;HMDB28872;HMDB29040;HMDB36301;HMDB36226;HMDB37725
sm_pos_1030	124.0595863	1.287683333	HMDB00139;HMDB06372;HMDB31818
sm_pos_1031	123.0562776	1.291066667	HMDB01406;HMDB31861
sm_pos_1032	169.0357105	1.301216667	HMDB00289
sm_pos_1034	193.0344749	1.311366667	LMFA01060195;HMDB00094;HMDB00193;HMDB01874;HMDB06511;HMDB33717;HMDB41862
sm_pos_1039	247.1392226	1.328266667	HMDB28739;HMDB29012
sm_pos_1061	182.1038954	1.3959	HMDB02249;HMDB14685;HMDB00174;HMDB00849;HMDB02712;HMDB03081;HMDB05876;HMDB10207;HMDB12327;HMDB29196;HMDB33050;HMDB33051;HMDB33821;HMDB39783;HMDB59624;HMDB59625;HMDB60267
sm_pos_1068	175.1078778	1.399283333	HMDB03357;HMDB28854;HMDB29127;HMDB34365;HMDB00459;HMDB00959;HMDB14755;HMDB30893;HMDB31854;HMDB32120;HMDB32242;HMDB32536;HMDB36044;HMDB36598;HMDB37010;HMDB37024;HMDB37280;HMDB39008;HMDB39816;HMDB59761;HMDB59827
sm_pos_1071	220.0817116	1.419566667	HMDB38441;HMDB40275
sm_pos_1076	266.0885101	1.4331	HMDB01555;HMDB28827;HMDB29016
sm_pos_1097	290.1348121	1.49735	HMDB05765
sm_pos_1100	366.0970237	1.500733333	HMDB37475;HMDB60825;HMDB29285;HMDB29295;HMDB29296;HMDB31942
sm_pos_1113	132.0665845	1.537933333	LMFA01100055;HMDB00725;HMDB00766;HMDB00783;HMDB02104;HMDB02113;HMDB06055;HMDB36576;HMDB59659;HMDB60460;HMDB31859;HMDB60461
sm_pos_1116	283.1402199	1.548083333	HMDB40694;HMDB28736;HMDB28946;HMDB33481
sm_pos_1119	233.1133297	1.578516667	HMDB01199;HMDB12161;HMDB28766;HMDB28873;HMDB29062;HMDB29123;HMDB29393;HMDB12245;HMDB32871;HMDB33102;HMDB37135;HMDB37642;HMDB37816;HMDB41573
sm_pos_1129	333.063485	1.585266667	HMDB30802;HMDB33648;HMDB14763;HMDB15413;HMDB15621
sm_pos_1134	346.1247704	1.60895	HMDB01913;HMDB05009;HMDB14874;HMDB31796
sm_pos_1141	248.1492739	1.632616667	HMDB41448
sm_pos_1145	205.118408	1.656283333	HMDB29052;HMDB29136;HMDB33891;HMDB39948;HMDB12150;HMDB30006;HMDB32463;HMDB36191;HMDB37388;HMDB37829;HMDB38005;HMDB40595
sm_pos_1146	190.0711072	1.659666667	HMDB00590;HMDB01138;HMDB31574;HMDB32499
sm_pos_1148	172.0605219	1.659666667	HMDB12289;HMDB00152;HMDB00397;HMDB01856;HMDB13676;HMDB13677;HMDB29666;HMDB34299;HMDB02099;HMDB11599;HMDB11600;HMDB11614
sm_pos_1153	433.0545039	1.66305	HMDB30560
sm_pos_1161	406.1461151	1.676583333	HMDB32809;HMDB29227;HMDB29545;HMDB29547;HMDB29979;HMDB30095;HMDB31955;HMDB33275;HMDB36335;HMDB37571;HMDB40722;HMDB14600;HMDB38630
sm_pos_1167	219.1339717	1.679966667	HMDB14515;HMDB28916;HMDB28938;HMDB29042;HMDB29043;HMDB29074;HMDB29137;HMDB33675;HMDB41313;HMDB30867;HMDB31030;HMDB32331;HMDB32901;HMDB34903
sm_pos_1168	247.1290099	1.679966667	HMDB11166;HMDB11172;HMDB28756;HMDB28757;HMDB28903;HMDB28925;HMDB59717;HMDB29670
sm_pos_1171	262.128619	1.693483333	HMDB33865;HMDB34777;HMDB39082;HMDB31237
sm_pos_1180	307.9826944	1.723916667	HMDB59741
sm_pos_1184	257.0061812	1.723916667	HMDB34453
sm_pos_1189	279.0743452	1.7273	HMDB41200;HMDB06049;HMDB13926
sm_pos_1191	290.0329294	1.730683333	HMDB14543
sm_pos_1194	332.0099654	1.730683333	HMDB60641;HMDB60726;HMDB61102
sm_pos_1206	197.0473411	1.781416667	HMDB33044;HMDB33045
sm_pos_1214	219.1339773	1.821983333	HMDB14515;HMDB28916;HMDB28938;HMDB29042;HMDB29043;HMDB29074;HMDB29137;HMDB33675;HMDB41313;HMDB30867;HMDB31030;HMDB32331;HMDB32901;HMDB34903
sm_pos_1223	132.1028966	1.859183333	LMFA01100042;HMDB00172;HMDB00557;HMDB00687;HMDB03640;HMDB13773;HMDB29168;HMDB33923;HMDB36382;HMDB60650;HMDB00453;HMDB03843;HMDB29487;HMDB31491;HMDB31492;HMDB31559;HMDB33568;HMDB60476
sm_pos_1229	246.0062848	1.882866667	HMDB37638
sm_pos_1230	136.0758583	1.896383333	HMDB01250;HMDB10715;HMDB32628;HMDB32630;HMDB37071;HMDB37072;HMDB40008;HMDB40013;HMDB40222;HMDB40223;HMDB40224;HMDB32929
sm_pos_1231	182.0813951	1.896383333	HMDB00158;HMDB01119;HMDB02184;HMDB03831;HMDB06050;HMDB59720;HMDB60280;HMDB00205;HMDB01713;HMDB02035;HMDB02641;HMDB12225;HMDB30677;HMDB31629;HMDB41592
sm_pos_1232	395.1640043	1.899766667	HMDB12243;HMDB12244
sm_pos_1235	132.066586	1.909916667	LMFA01100055;HMDB00725;HMDB00766;HMDB00783;HMDB02104;HMDB02113;HMDB06055;HMDB36576;HMDB59659;HMDB60460;HMDB31859;HMDB60461
sm_pos_1267	230.029984	1.957266667	HMDB33136
sm_pos_1269	283.129001	1.9674	HMDB29073;HMDB29115;HMDB61146;HMDB59732;HMDB59772;HMDB11170;HMDB11171;HMDB36456
sm_pos_1272	233.1133005	1.97755	HMDB01199;HMDB12161;HMDB28766;HMDB28873;HMDB29062;HMDB29123;HMDB29393;HMDB12245;HMDB32871;HMDB33102;HMDB37135;HMDB37642;HMDB37816;HMDB41573
sm_pos_1289	404.0152	2.021516667	HMDB15142;HMDB34852
sm_pos_1300	132.1028894	2.028266667	LMFA01100042;HMDB00172;HMDB00557;HMDB00687;HMDB03640;HMDB13773;HMDB29168;HMDB33923;HMDB36382;HMDB60650;HMDB00453;HMDB03843;HMDB29487;HMDB31491;HMDB31492;HMDB31559;HMDB33568;HMDB60476
sm_pos_1309	205.0644019	2.075616667	HMDB13163;HMDB32049;HMDB59802;HMDB59803
sm_pos_1311	437.1342855	2.099283333	HMDB35174;HMDB37972;HMDB37984;HMDB37989;HMDB61021
sm_pos_1323	322.1056009	2.139866667	HMDB29395;HMDB30391;HMDB15176;HMDB29614;HMDB32909;HMDB38322;HMDB41450;HMDB32804;HMDB33026;HMDB39879
sm_pos_1327	247.1289884	2.156766667	HMDB11166;HMDB11172;HMDB28756;HMDB28757;HMDB28903;HMDB28925;HMDB59717;HMDB29670
sm_pos_1346	261.144654	2.231166667	HMDB11170;HMDB11171
sm_pos_1353	414.1261499	2.23455	HMDB37058
sm_pos_1356	339.0576644	2.237933333	HMDB06032
sm_pos_1364	304.0117149	2.275133333	HMDB41052
sm_pos_1371	220.0816575	2.295416667	HMDB38441;HMDB40275
sm_pos_1412	388.1100116	2.521983333	HMDB39721
sm_pos_1415	464.0977697	2.5389	HMDB01564
sm_pos_1417	465.101056	2.552433333	HMDB30775;HMDB33132;HMDB34360;HMDB34725;HMDB35883;HMDB37362;HMDB37932;HMDB40478
sm_pos_1418	244.0817739	2.56595	HMDB12199;HMDB12283;HMDB33842;HMDB33893;HMDB00389
sm_pos_1421	145.0860602	2.579483333	HMDB01988;HMDB31176;HMDB36594;HMDB40433
sm_pos_1424	218.1388771	2.599766667	HMDB30989;HMDB30990;HMDB36715;HMDB60606
sm_pos_1428	261.1446544	2.620066667	HMDB11170;HMDB11171
sm_pos_1434	268.1042231	2.636966667	HMDB00050;HMDB00085;HMDB00830;HMDB14340;HMDB14638;HMDB37842;HMDB28832;HMDB29126;HMDB60861
sm_pos_1435	136.0618486	2.636966667	HMDB00034;HMDB32593
sm_pos_1436	380.1126497	2.647116667	HMDB01066;HMDB29330;HMDB31944
sm_pos_1441	372.1065083	2.684316667	HMDB14854;HMDB14258;HMDB14720
sm_pos_1443	153.0659398	2.684316667	HMDB04193;HMDB04194;HMDB32931
sm_pos_1445	239.1027921	2.694466667	HMDB15084;HMDB28853;HMDB29105;HMDB29451;HMDB40988;HMDB38990;HMDB38991;HMDB40833
sm_pos_1449	380.1125456	2.718133333	HMDB01066;HMDB29330;HMDB31944
sm_pos_1473	152.0568145	2.745183333	HMDB00132;HMDB00403;HMDB00542;HMDB00156;HMDB00744;HMDB31518;HMDB32872;HMDB38974;HMDB39789;HMDB39790
sm_pos_1479	430.0885135	2.745183333	HMDB13855
sm_pos_1486	564.1290652	2.745183333	HMDB14582
sm_pos_1492	261.1447102	2.765466667	HMDB11170;HMDB11171
sm_pos_1502	257.1133522	2.836483333	HMDB11648;HMDB30763;HMDB36046;HMDB36607;HMDB38218
sm_pos_1505	203.1391862	2.84325	HMDB28690;HMDB28691;HMDB28900;HMDB28922;HMDB06348;HMDB06548;HMDB31181;HMDB38108
sm_pos_1512	375.1151121	2.873683333	HMDB12281;HMDB01013
sm_pos_1513	151.0966873	2.873683333	HMDB33172
sm_pos_1516	262.1650994	2.921033333	HMDB32472
sm_pos_1517	420.1076718	2.924416667	HMDB35174;HMDB37972;HMDB37984;HMDB37989
sm_pos_1519	204.086915	2.931166667	HMDB38440;HMDB41026;HMDB02249;HMDB14685
sm_pos_1521	271.0924478	2.948083333	HMDB39506;HMDB29575;HMDB29774;HMDB33515;HMDB41140
sm_pos_1522	464.0826215	2.951466667	HMDB00536;HMDB59653
sm_pos_1537	297.1083948	3.093483333	HMDB28765;HMDB29101;HMDB29234;HMDB33921;HMDB34132;HMDB40929
sm_pos_1538	285.0831736	3.096866667	HMDB00299;HMDB31360
sm_pos_1539	395.1853231	3.096866667	HMDB37298;HMDB30781;HMDB30782;HMDB30783;HMDB39060
sm_pos_1542	314.0912054	3.1104	HMDB15510;HMDB33662
sm_pos_1543	247.1290801	3.113783333	HMDB11166;HMDB11172;HMDB28756;HMDB28757;HMDB28903;HMDB28925;HMDB59717;HMDB29670
sm_pos_1545	209.0923221	3.12055	HMDB00684;HMDB12948;HMDB60757;HMDB00763;HMDB35514;HMDB60400
sm_pos_1547	279.1012755	3.157733333	HMDB34367;HMDB15190;HMDB29539;HMDB34992;HMDB37686;HMDB41678
sm_pos_1551	499.1171527	3.17465	HMDB38458;HMDB37450;HMDB37568
sm_pos_1557	367.1504902	3.205083333	HMDB29992;HMDB33108;HMDB39610;HMDB14258;HMDB14720;HMDB31753;HMDB32955;HMDB34179
sm_pos_1559	190.0866512	3.218616667	HMDB02302;HMDB14970;HMDB29738;HMDB01892
sm_pos_1570	250.093695	3.3505	HMDB01526;HMDB06878;HMDB37808;HMDB37809
sm_pos_1571	206.0484533	3.353883333	HMDB11635;HMDB34782
sm_pos_1577	219.1341219	3.411366667	HMDB14515;HMDB28916;HMDB28938;HMDB29042;HMDB29043;HMDB29074;HMDB29137;HMDB33675;HMDB41313;HMDB30867;HMDB31030;HMDB32331;HMDB32901;HMDB34903
sm_pos_1585	394.1284158	3.5162	HMDB29394;HMDB39424;HMDB39025;HMDB30171
sm_pos_1586	311.1241823	3.526333333	HMDB11741;HMDB30019;HMDB39044
sm_pos_1587	197.043838	3.533116667	HMDB30800;HMDB59809;HMDB03070;HMDB12149
sm_pos_1596	203.1392297	3.61765	HMDB28690;HMDB28691;HMDB28900;HMDB28922;HMDB06348;HMDB06548;HMDB31181;HMDB38108
sm_pos_1602	320.0431608	3.651466667	HMDB02899;HMDB15039
sm_pos_1605	319.0352314	3.65485	HMDB12491;HMDB31794
sm_pos_1608	220.1182061	3.65485	HMDB00210;HMDB12204;HMDB32306;HMDB33092;HMDB35175
sm_pos_1615	223.1073509	3.742766667	HMDB28848;HMDB28995;HMDB00671;HMDB04096;HMDB11621;HMDB30179;HMDB32755;HMDB59765;HMDB35076
sm_pos_1619	384.1154566	3.779966667	HMDB00912;HMDB40546
sm_pos_1632	232.1545825	3.91185	HMDB30984;HMDB30985;HMDB30986
sm_pos_1634	231.1704987	3.942283333	HMDB28920;HMDB28942;HMDB29130;HMDB29131;HMDB32215;HMDB39884
sm_pos_1641	206.0484575	4.06065	HMDB11635;HMDB34782
sm_pos_1643	253.1185112	4.0877	HMDB13940;HMDB13941;HMDB28699;HMDB29004;HMDB29046;HMDB29098;HMDB32776;HMDB33235;HMDB36155;HMDB37706
sm_pos_1661	205.0974138	4.283833333	HMDB00929;HMDB13609;HMDB13840;HMDB14892;HMDB30396;HMDB60533;HMDB60878;HMDB60967;HMDB00734;HMDB33249
sm_pos_1662	392.1491907	4.283833333	HMDB33084;HMDB36765
sm_pos_1664	298.0970861	4.307516667	HMDB01173;HMDB14802
sm_pos_1666	261.1326095	4.310883333	HMDB28827;HMDB29016
sm_pos_1674	281.1134491	4.405566667	HMDB00706;HMDB11167;HMDB15058;HMDB28760;HMDB28991;HMDB30420;HMDB38614;HMDB38676
sm_pos_1675	368.1279685	4.415716667	HMDB14561
sm_pos_1677	261.144701	4.473216667	HMDB11170;HMDB11171
sm_pos_1679	192.0691214	4.510416667	HMDB11745
sm_pos_1683	231.1704891	4.567883333	HMDB28920;HMDB28942;HMDB29130;HMDB29131;HMDB32215;HMDB39884
sm_pos_1685	190.0501774	4.662583333	HMDB00715;HMDB60331;HMDB60332
sm_pos_1686	368.1279254	4.703166667	HMDB14561
sm_pos_1687	324.1379565	4.703166667	HMDB15252;HMDB14342
sm_pos_1688	413.1420339	4.7133	HMDB38347;HMDB41623;HMDB37260
sm_pos_1690	283.1753709	4.841816667	HMDB14413
sm_pos_1691	295.1291684	4.895916667	HMDB00594;HMDB01894;HMDB28875;HMDB29106;HMDB29562;HMDB38514;HMDB36558
sm_pos_1697	190.107672	5.108966667	HMDB36604;HMDB34851
sm_pos_1699	246.1702327	5.186733333	HMDB30994
sm_pos_1702	389.1077896	5.237466667	HMDB15338;HMDB29830
sm_pos_1703	180.0661981	5.254366667	HMDB00714;HMDB00992;HMDB12884;HMDB32398;HMDB32595;HMDB02149;HMDB29865
sm_pos_1708	327.2015332	5.281416667	HMDB31031;HMDB59915;HMDB28963;HMDB29110
sm_pos_1725	1027.195964	5.29495	HMDB39933
sm_pos_1727	489.1195897	5.29495	HMDB30106;HMDB33324;HMDB33325
sm_pos_1754	352.116047	5.406533333	HMDB29337;HMDB32805
sm_pos_1756	422.1596016	5.46065	HMDB29556;HMDB15466;HMDB30170
sm_pos_1759	621.0689687	5.670316667	HMDB05790
sm_pos_1764	621.3195624	5.6737	HMDB60144
sm_pos_1773	710.5080028	5.6737	HMDB08918;HMDB08919
sm_pos_1781	377.1459377	5.734566667	HMDB00244;HMDB33300;HMDB33301;HMDB40600
sm_pos_1782	471.1374079	5.873216667	HMDB29999;HMDB30490;HMDB38878
sm_pos_1793	279.1650958	5.94085	HMDB02248;HMDB04985;HMDB04987;HMDB28758;HMDB28947
sm_pos_1814	281.0956586	6.238433333	HMDB60842;HMDB29944
sm_pos_1826	476.3071542	6.390616667	HMDB15090
sm_pos_1831	638.5475197	6.43795	HMDB37515;HMDB37525;HMDB37526
sm_pos_1835	382.1434623	6.522483333	HMDB15024
sm_pos_1838	204.1233782	6.56645	HMDB30988;HMDB30992
sm_pos_1845	503.3068988	6.684816667	HMDB41421
sm_pos_1864	436.17522	7.039883333	HMDB30108;HMDB30687;HMDB30401
sm_pos_1867	350.1171724	7.090616667	HMDB14559;HMDB15428
sm_pos_1869	238.1076151	7.124433333	HMDB13067;HMDB32775;HMDB29467;HMDB29473;HMDB41442
sm_pos_1873	350.1171595	7.286733333	HMDB14559;HMDB15428
sm_pos_1904	857.2627573	8.470316667	HMDB41211
sm_pos_2093	228.1960402	12.2578	HMDB32098;HMDB37390;HMDB40232
sm_pos_2157	230.248037	12.4979	HMDB30924
sm_pos_2174	479.1894949	12.5587	HMDB31742
sm_pos_2228	244.2637312	12.7414	HMDB31081;HMDB59813
sm_pos_2307	801.4063166	13.0017	HMDB31826
sm_pos_2330	311.1861096	13.093	HMDB05035
sm_pos_2356	258.2793603	13.1979	HMDB31052
sm_pos_2391	380.256243	13.3467	HMDB59630
sm_pos_2408	468.3089682	13.4211	HMDB15057
sm_pos_2522	292.1073944	13.7491	HMDB31766
sm_pos_2532	502.2933188	13.7626	HMDB05030
sm_pos_2549	281.2952676	13.7998	HMDB15375
sm_pos_2568	298.347027	13.8573	HMDB04659;HMDB40709
sm_pos_2571	502.2933182	13.8641	HMDB05030
sm_pos_2588	328.32114	13.9046	HMDB35572;HMDB35573;HMDB35574
sm_pos_2597	479.2614163	13.9249	HMDB15232
sm_pos_2604	448.1572024	13.9418	HMDB05042;HMDB10334;HMDB33098;HMDB33987
sm_pos_2607	446.1621238	13.9452	HMDB31697;HMDB38482
sm_pos_2666	327.3370937	14.1075	HMDB32740
sm_pos_2676	401.3417371	14.1312	HMDB35585;HMDB39871;HMDB35951
sm_pos_2697	318.1616448	14.1718	HMDB13938
sm_pos_2698	296.1463945	14.1718	HMDB30766;HMDB33262
sm_pos_2709	288.1312743	14.1921	HMDB28755;HMDB28881;HMDB29955
sm_pos_2723	522.3560203	14.2462	HMDB15110
sm_pos_2727	310.1528181	14.2563	HMDB14460
sm_pos_2741	389.305172	14.2969	HMDB38523
sm_pos_2745	204.138553	14.3104	HMDB14410
sm_pos_2749	440.314101	14.3206	HMDB11142
sm_pos_2767	522.3560319	14.3815	HMDB15110
sm_pos_2768	310.1544463	14.3815	HMDB14460;HMDB14578;HMDB14873
sm_pos_2828	422.2386709	14.5607	HMDB15589
sm_pos_2976	801.4079895	14.8245	HMDB31826
sm_pos_2997	766.5355879	14.8718	LMPK04000013;HMDB14352
sm_pos_3006	310.1534779	14.8955	HMDB14460
sm_pos_3071	310.1620803	15.024	HMDB14484;HMDB28887;HMDB30767;HMDB37774;HMDB37775
sm_pos_3174	280.2636423	15.2438	HMDB37519
sm_pos_3365	359.166918	15.6259	HMDB15535;HMDB06591;HMDB11668
sm_pos_3381	282.279293	15.7375	HMDB37543
sm_pos_3501	748.5331737	17.0462	HMDB09479;HMDB09480;HMDB09708
sm_pos_3505	422.2436835	17.0496	HMDB15589

## Sheet: annotation_negative_mode
peaks IDs	MZ	RT	HMDB/LIPID MAPS IDs
sm_neg_2	323.0284404	0.923333333	HMDB00288;HMDB01271;HMDB11641;HMDB60282
sm_neg_16	367.0518098	0.9504	HMDB01227
sm_neg_18	275.0884045	0.9504	HMDB11737;HMDB42036;HMDB02335;HMDB28761;HMDB29013;HMDB29756;HMDB31701;HMDB39110
sm_neg_19	237.0247595	0.9504	HMDB14836;LMFA01060195;HMDB00094;HMDB00193;HMDB01874;HMDB06511;HMDB33717;HMDB33845;HMDB41862
sm_neg_22	604.0707476	0.953783333	HMDB01163;HMDB03351;HMDB01178;HMDB12276
sm_neg_25	306.9996067	0.9673	HMDB01090;HMDB01981
sm_neg_37	613.1406412	1.03155	HMDB01176
sm_neg_39	189.0334484	1.034933333	HMDB14335
sm_neg_42	235.0390008	1.034933333	HMDB28750;HMDB28771;HMDB33350
sm_neg_46	288.0835558	1.051833333	HMDB00089;HMDB15122;HMDB60478
sm_neg_47	196.0468591	1.051833333	HMDB00132;HMDB00403;HMDB00542
sm_neg_57	221.0297152	1.075516667	HMDB39585;HMDB00044;HMDB06355;HMDB31193
sm_neg_72	333.094126	1.092416667	HMDB15186;HMDB29404;HMDB31768
sm_neg_76	243.0619805	1.092416667	HMDB00296;HMDB00767;HMDB15188
sm_neg_87	201.0509429	1.0958	HMDB29436;HMDB00544;HMDB01014;HMDB02320
sm_neg_89	179.0551775	1.0958	HMDB00122;HMDB00143;HMDB00169;HMDB00211;HMDB00346;HMDB00516;HMDB00660;HMDB01151;HMDB01266;HMDB03345;HMDB03418;HMDB03449;HMDB06088;HMDB12326;HMDB32222;HMDB33704;HMDB34220;LMFA01050384;HMDB01292;HMDB03224;HMDB12141;HMDB12485;HMDB29576
sm_neg_92	135.0287465	1.0958	HMDB00613;HMDB00943;HMDB31825;HMDB00190;HMDB00700;HMDB01051;HMDB01311;HMDB01882;HMDB29580;HMDB31232;HMDB41929
sm_neg_101	187.0005364	1.0958	HMDB02818
sm_neg_125	286.0544986	1.122866667	HMDB37548;HMDB37549
sm_neg_139	130.0498374	1.139766667	LMFA01100055;HMDB00725;HMDB00766;HMDB00783;HMDB02104;HMDB02113;HMDB06055;HMDB36576;HMDB59659;HMDB60460;HMDB02039;HMDB60427
sm_neg_150	349.0889447	1.14315	HMDB14561;HMDB01067
sm_neg_158	400.0051101	1.146533333	HMDB60524
sm_neg_161	318.9632086	1.153283333	HMDB12285
sm_neg_178	537.0986463	1.187116667	HMDB39523;HMDB40681
sm_neg_182	362.0508187	1.200633333	HMDB01397;HMDB11670;HMDB59639
sm_neg_183	506.9734921	1.200633333	HMDB00189
sm_neg_184	481.1249537	1.210783333	HMDB42038
sm_neg_185	669.1281779	1.214166667	HMDB36319;HMDB36264;HMDB38809
sm_neg_186	147.0288204	1.214166667	HMDB00426;HMDB00428;HMDB00606;HMDB00694;HMDB01900;HMDB11676;HMDB59655;LMFA01050398;LMFA01060002;LMFA01060003;LMFA01060190;LMFA01060193;HMDB31646
sm_neg_187	613.1609023	1.220933333	HMDB35435
sm_neg_189	272.0886456	1.220933333	HMDB00014
sm_neg_201	173.0082469	1.2446	HMDB00072;HMDB00958;HMDB01264;HMDB59784
sm_neg_204	217.0823433	1.268266667	HMDB03764;HMDB06248;HMDB28872;HMDB29040;HMDB36301;HMDB00721;HMDB11178
sm_neg_205	167.020065	1.291933333	HMDB00289;HMDB29572;HMDB31157;HMDB31708;HMDB31872;HMDB33552;HMDB41492
sm_neg_206	191.0189636	1.302083333	LMFA01060195;HMDB00094;HMDB00193;HMDB01874;HMDB06511;HMDB33717;HMDB33845;HMDB41862;HMDB00208;HMDB13701;HMDB33966;HMDB41390;HMDB41393
sm_neg_219	135.0291638	1.393383333	HMDB00613;HMDB00943;HMDB00190;HMDB00700;HMDB01051;HMDB01311;HMDB01882;HMDB29580;HMDB31232;HMDB41929
sm_neg_225	181.0358162	1.393383333	HMDB01970;HMDB01973;HMDB03099;HMDB11107;HMDB00157;HMDB00613;HMDB00943;HMDB14581;HMDB31160;HMDB33053;HMDB33054
sm_neg_231	289.0676386	1.4103	HMDB00296;HMDB00767
sm_neg_232	264.0736738	1.427216667	HMDB38441
sm_neg_249	288.1199108	1.5016	HMDB05765;HMDB28805;HMDB29015;HMDB29031;HMDB29157
sm_neg_253	572.0805393	1.545566667	HMDB06744
sm_neg_254	161.0081743	1.54895	HMDB02070;HMDB60466
sm_neg_261	662.1027822	1.592916667	HMDB39421
sm_neg_271	188.0556291	1.657166667	HMDB00590;HMDB01138;HMDB31574;HMDB32499;HMDB00894;HMDB14491;HMDB32161;HMDB61082
sm_neg_304	189.0396212	1.8533	HMDB12710;HMDB59927;HMDB29171
sm_neg_306	321.0151179	1.856683333	LMPK12010002;HMDB13856;HMDB13861;HMDB60433;HMDB60588
sm_neg_324	240.0508962	1.9446	HMDB37548;HMDB37549;HMDB00840;HMDB01229;HMDB02016;HMDB02404;HMDB04067;HMDB06116;HMDB13678;HMDB30726;HMDB38055;HMDB39119;HMDB60602
sm_neg_326	320.0621711	1.947983333	HMDB13220
sm_neg_334	303.0832763	2.019	HMDB01067;HMDB00884;HMDB02331;HMDB04813
sm_neg_336	128.034144	2.022383333	HMDB00267;HMDB00805;HMDB01369;HMDB01843;HMDB02234;HMDB60262;HMDB61093
sm_neg_337	406.1043484	2.029133333	HMDB14010;HMDB14012;HMDB14013;HMDB15465;HMDB61091
sm_neg_357	611.1453705	2.2388	HMDB03337;HMDB36254;HMDB36255
sm_neg_362	218.0663747	2.30305	HMDB38441;HMDB06488
sm_neg_374	383.1143294	2.418033333	HMDB00939;HMDB29541;HMDB30621;HMDB34914;HMDB35479;HMDB36281;HMDB38396;HMDB38874;HMDB38950;HMDB39617;HMDB39634;HMDB40134;HMDB40813;HMDB40837;HMDB40934;HMDB30618;HMDB30771;HMDB33315;HMDB33801;HMDB33901;HMDB34041;HMDB34087;HMDB35373;HMDB37920;HMDB38902
sm_neg_383	312.0949157	2.627683333	HMDB00050;HMDB00085;HMDB00830;HMDB14340;HMDB14638;HMDB37842
sm_neg_387	664.1185047	2.742666667	HMDB01487
sm_neg_402	596.1715952	2.74605	HMDB60904
sm_neg_408	415.004324	2.74605	HMDB41831;HMDB60274
sm_neg_412	328.0897609	2.74605	HMDB00133;HMDB03333
sm_neg_414	427.0066923	2.74605	HMDB03335;HMDB60600
sm_neg_433	202.0712881	2.925283333	HMDB38440;HMDB00459;HMDB00959;HMDB14755
sm_neg_434	462.0669621	2.942183333	HMDB00536;HMDB59653
sm_neg_436	268.1188883	3.036883333	HMDB15168
sm_neg_442	283.0681286	3.094366667	HMDB00299
sm_neg_446	365.1352633	3.205966667	HMDB29992;HMDB33108;HMDB38970
sm_neg_460	249.0624584	3.547516667	HMDB41031
sm_neg_465	382.1004394	3.784216667	HMDB00912;HMDB33374
sm_neg_484	190.0535282	4.507883333	HMDB11745
sm_neg_488	322.1228861	4.704033333	HMDB15252
sm_neg_513	471.9805296	5.282283333	HMDB14384
sm_neg_514	231.0476804	5.285666667	HMDB31070
sm_neg_515	231.099308	5.285666667	HMDB01199;HMDB12161;HMDB28766;HMDB28873;HMDB29062;HMDB29123;HMDB29393;HMDB28695;HMDB29010
sm_neg_522	231.0475548	5.295816667	HMDB31070
sm_neg_524	463.1472154	5.295816667	HMDB31350
sm_neg_537	299.056965	5.302583333	HMDB14376;HMDB14493;HMDB29492;HMDB29676;HMDB30617;HMDB30659;HMDB30667;HMDB32695;HMDB32696;HMDB33321;HMDB33720;HMDB33760;HMDB34443;HMDB37339;HMDB37441;HMDB42024;LMPK13040006;HMDB03312;HMDB04195;HMDB30699;HMDB30874;HMDB33153;HMDB36619
sm_neg_541	231.0426256	5.316116667	HMDB34633;HMDB14533;HMDB29674;HMDB33163
sm_neg_551	416.0897536	5.393883333	HMDB41837
sm_neg_558	202.1076696	6.5707	HMDB14447;HMDB33433
sm_neg_559	173.0809916	6.624816667	LMFA01170001;HMDB33838;HMDB29165;HMDB30330;HMDB31174;HMDB31342;HMDB31351;HMDB31476;HMDB31477;HMDB31593;HMDB31681;HMDB32460;HMDB38271;HMDB40214
sm_neg_560	236.092168	7.128683333	HMDB13067;HMDB32775;HMDB01896;HMDB33560
sm_neg_561	348.1021269	7.284233333	HMDB14559;HMDB15428;HMDB15336;HMDB31787
sm_neg_563	187.0967371	7.991	LMFA01170054;HMDB11717;HMDB36233;HMDB59814;HMDB31293;HMDB31343;HMDB31352;HMDB35422;HMDB37630;HMDB38310;HMDB40212;HMDB40215
sm_neg_564	145.0859359	8.051866667	LMFA01050395;HMDB39407;HMDB40254;LMFA06000109;HMDB00753;HMDB01318;HMDB02939;HMDB05842;HMDB05846;HMDB31220;HMDB31503;HMDB31578
sm_neg_569	459.2001571	11.2949	HMDB41407
sm_neg_571	227.1283029	12.1166	HMDB30994;HMDB30006;HMDB32463;HMDB36191;HMDB37388;HMDB37829;HMDB38005;HMDB40595
sm_neg_572	412.0461001	12.1268	HMDB29177
sm_neg_589	236.1048285	12.9215	HMDB06468;HMDB41939
sm_neg_590	221.1539871	12.9215	HMDB37820;HMDB40178
sm_neg_592	293.1757844	12.9215	HMDB05783;HMDB34779;HMDB40646;HMDB36221;HMDB36640
sm_neg_600	667.3083083	13.0432	HMDB30174
sm_neg_609	239.1284102	13.2529	HMDB14862;HMDB14018;HMDB32567;HMDB34450;HMDB38292;HMDB40439;HMDB41610
sm_neg_629	194.0814737	13.4016	HMDB14903;HMDB29217;HMDB41943;HMDB60065;HMDB60351;HMDB30175;HMDB39662;HMDB40016;HMDB40029;HMDB40043;HMDB40047;HMDB40050;HMDB40051
sm_neg_644	266.1031579	13.5301	HMDB14798;HMDB31770;HMDB33701
sm_neg_687	500.2784241	13.7635	HMDB05030
sm_neg_689	313.238292	13.7669	LMFA01170029;HMDB40888
sm_neg_721	500.2784275	13.8649	HMDB05030
sm_neg_744	333.1351328	13.9562	HMDB41826;HMDB30019;HMDB39044
sm_neg_821	546.2819916	14.193	HMDB05030
sm_neg_853	221.15401	14.291	HMDB37820;HMDB40178
sm_neg_863	546.2824964	14.3181	HMDB05030
sm_neg_871	924.4973896	14.3282	LMPK06000001
sm_neg_901	571.288896	14.406	HMDB00572;HMDB00739
sm_neg_959	924.4974628	14.5717	LMPK06000001
sm_neg_1016	700.530185	14.7273	HMDB08951;HMDB08952;HMDB08983;HMDB09048;HMDB09081
sm_neg_1041	750.537487	14.7374	HMDB09347;HMDB09348;HMDB09380;HMDB09381;HMDB09412;HMDB09445;HMDB09609
sm_neg_1139	640.2927143	15.0282	HMDB13058;HMDB13062;HMDB13063
sm_neg_1278	905.5062519	15.5321	HMDB31146
sm_neg_1319	905.5081061	15.8466	HMDB31146
sm_neg_1327	398.2333424	15.9954	HMDB15358;HMDB15502
sm_neg_1347	383.1891514	16.7765	HMDB14334
sm_neg_1394	750.5437126	17.0302	HMDB09347;HMDB09348;HMDB09380;HMDB09381;HMDB09412;HMDB09445;HMDB09609
