# Supplementary material for: Metabolome signature of autism in the human prefrontal cortex
Source: Commun Biol. 2019 Jun 21;2:234. doi: 10.1038/s42003-019-0485-4 (PMC6588695; doi:10.1038/s42003-019-0485-4)
Supplement: Supplementary file 4 — Supplementary Data 4 [file 42003_2019_485_MOESM4_ESM.xls]

## Sheet: ANCOVA
ID	Description	Number of genes linked to all detected metabolites	Number of genes linked to all detected metabolites from particular pathway	Number of genes linked to ASD-related metabolites	Number of genes linked to ASD-related metabolites from particular pathway	p-value	BH-corrected p-value
hsa00480	Glutathione metabolism	643	48	142	45	5.95767032071255e-29	3.2767186763919e-27
hsa00983	Drug metabolism - other enzymes	643	54	142	33	8.22346147142429e-11	1.93697597006757e-09
hsa01524	Platinum drug resistance	643	22	142	19	1.05653234730958e-10	1.93697597006757e-09
hsa05225	Hepatocellular carcinoma	643	23	142	19	4.93430785987456e-10	6.78467330732752e-09
hsa00240	Pyrimidine metabolism	643	49	142	28	2.64075252346898e-08	2.90482777581588e-07
hsa05418	Fluid shear stress and atherosclerosis	643	27	142	19	5.37313468405617e-08	4.92537346038482e-07
hsa00052	Galactose metabolism	643	22	142	15	3.10194318500699e-06	2.43724107393406e-05
hsa05200	Pathways in cancer	643	41	142	20	8.50762273512183e-05	0.000584899063039626
hsa00980	Metabolism of xenobiotics by cytochrome P450	643	43	142	20	0.000199267617799352	0.00109597189789643
hsa00982	Drug metabolism - cytochrome P450	643	43	142	20	0.000199267617799352	0.00109597189789643
hsa00620	Pyruvate metabolism	643	29	142	15	0.000321650295561604	0.00160825147780802
hsa00230	Purine metabolism	643	100	142	35	0.000862268596151548	0.00395206439902793
hsa05204	Chemical carcinogenesis	643	49	142	20	0.0016524288996944	0.00699104534486091
hsa00020	Citrate cycle (TCA cycle)	643	21	142	11	0.00192167865363879	0.00754945185358098
hsa00640	Propanoate metabolism	643	11	142	7	0.00331543509637434	0.0121565953533726
hsa00500	Starch and sucrose metabolism	643	21	142	10	0.00755344959763357	0.0259649829918654
hsa00270	Cysteine and methionine metabolism	643	37	142	13	0.0433480098377169	0.140176351623274
hsa00760	Nicotinate and nicotinamide metabolism	643	23	142	9	0.0458758968948897	0.140176351623274
hsa04922	Glucagon signaling pathway	643	25	142	9	0.0763563743914478	0.221031610080507
hsa00410	beta-Alanine metabolism	643	27	142	9	0.116936290487316	0.32157479884012
hsa04918	Thyroid hormone synthesis	643	20	142	7	0.128681370035823	0.337022635808107
hsa01200	Carbon metabolism	643	60	142	17	0.144505419783292	0.361263549458229
hsa00330	Arginine and proline metabolism	643	42	142	12	0.1935784727899	0.462905043628022
hsa04216	Ferroptosis	643	11	142	4	0.208582655987382	0.478001919971084
hsa01100	Metabolic pathways	643	439	142	101	0.235159804785057	0.517351570527125
hsa00310	Lysine degradation	643	12	142	4	0.262132253138259	0.554510535484778
hsa05230	Central carbon metabolism in cancer	643	17	142	5	0.314498150344847	0.624479074078822
hsa00650	Butanoate metabolism	643	13	142	4	0.317916619531037	0.624479074078822
hsa00010	Glycolysis / Gluconeogenesis	643	48	142	12	0.362899686435716	0.688258025998772
hsa05169	Epstein-Barr virus infection	643	10	142	3	0.385657059646526	0.707037942685298
hsa00590	Arachidonic acid metabolism	643	33	142	8	0.449273223432673	0.797097654477323
hsa00630	Glyoxylate and dicarboxylate metabolism	643	16	142	4	0.485694447268864	0.809490745448107
hsa04146	Peroxisome	643	16	142	4	0.485694447268864	0.809490745448107
hsa01210	2-Oxocarboxylic acid metabolism	643	17	142	4	0.538370230937792	0.870893020634664
hsa04973	Carbohydrate digestion and absorption	643	13	142	3	0.5746049702132	0.902950667477885
hsa00280	Valine, leucine and isoleucine degradation	643	21	142	4	0.717471987224867	0.999646767676945
hsa00561	Glycerolipid metabolism	643	16	142	3	0.723303917487698	0.999646767676945
hsa04066	HIF-1 signaling pathway	643	23	142	4	0.785614265718332	0.999646767676945
hsa00520	Amino sugar and nucleotide sugar metabolism	643	19	142	3	0.828437870854436	0.999646767676945
hsa00790	Folate biosynthesis	643	14	142	2	0.851952473506182	0.999646767676945
hsa00380	Tryptophan metabolism	643	32	142	5	0.871934993862265	0.999646767676945
hsa00340	Histidine metabolism	643	21	142	3	0.877909154355401	0.999646767676945
hsa00071	Fatty acid degradation	643	15	142	2	0.878598678380722	0.999646767676945
hsa00051	Fructose and mannose metabolism	643	16	142	2	0.900783644222583	0.999646767676945
hsa00770	Pantothenate and CoA biosynthesis	643	16	142	2	0.900783644222583	0.999646767676945
hsa00220	Arginine biosynthesis	643	19	142	2	0.946782538245008	0.999646767676945
hsa01230	Biosynthesis of amino acids	643	51	142	7	0.959202147754211	0.999646767676945
hsa04916	Melanogenesis	643	13	142	1	0.962330395116678	0.999646767676945
hsa04911	Insulin secretion	643	14	142	1	0.970821004471331	0.999646767676945
hsa04930	Type II diabetes mellitus	643	14	142	1	0.970821004471331	0.999646767676945
hsa00250	Alanine, aspartate and glutamate metabolism	643	30	142	3	0.977456364263514	0.999646767676945
hsa04934	Cushing's syndrome	643	17	142	1	0.986476177048358	0.999646767676945
hsa04910	Insulin signaling pathway	643	23	142	1	0.997131519759729	0.999646767676945
hsa00260	Glycine, serine and threonine metabolism	643	25	142	1	0.998295818683456	0.999646767676945
hsa00350	Tyrosine metabolism	643	31	142	1	0.999646767676945	0.999646767676945

## Sheet: Module1
ID	Description	Number of genes linked to all detected metabolites	Number of genes linked to all detected metabolites from particular pathway	Number of genes linked to ASD-related metabolites	Number of genes linked to ASD-related metabolites from particular pathway	p-value	BH-corrected p-value
hsa00640	Propanoate metabolism	643	11	29	7	5.2188696735147e-08	1.46128350858412e-06
hsa01100	Metabolic pathways	643	439	29	29	1.15102108611149e-05	0.00013441320955881
hsa00480	Glutathione metabolism	643	48	29	10	1.44014153098725e-05	0.00013441320955881
hsa00270	Cysteine and methionine metabolism	643	37	29	8	9.92900454527278e-05	0.000695030318169094
hsa00410	beta-Alanine metabolism	643	27	29	6	0.000754365580788438	0.00422444725241525
hsa00650	Butanoate metabolism	643	13	29	4	0.00180786862377836	0.00843672024429899
hsa04922	Glucagon signaling pathway	643	25	29	5	0.00369229393723865	0.0147691757489546
hsa00620	Pyruvate metabolism	643	29	29	5	0.00725945829387527	0.0225878556662152
hsa00983	Drug metabolism - other enzymes	643	54	29	7	0.00726038217842632	0.0225878556662152
hsa00280	Valine, leucine and isoleucine degradation	643	21	29	4	0.0117393948075894	0.0328703054612504
hsa00240	Pyrimidine metabolism	643	49	29	6	0.0176084019898315	0.0448213868832075
hsa00010	Glycolysis / Gluconeogenesis	643	48	29	5	0.056875236623167	0.132708885454056
hsa00310	Lysine degradation	643	12	29	2	0.0979710636351567	0.211014598598799
hsa00071	Fatty acid degradation	643	15	29	2	0.143459261228275	0.279142518877411
hsa00770	Pantothenate and CoA biosynthesis	643	16	29	2	0.159510010787092	0.279142518877411
hsa04146	Peroxisome	643	16	29	2	0.159510010787092	0.279142518877411
hsa01210	2-Oxocarboxylic acid metabolism	643	17	29	2	0.175893551006618	0.28970702518737
hsa00220	Arginine biosynthesis	643	19	29	2	0.209424876487689	0.32577203009196
hsa00380	Tryptophan metabolism	643	32	29	2	0.430019351924077	0.605782850261756
hsa00590	Arachidonic acid metabolism	643	33	29	2	0.446061423280345	0.605782850261756
hsa04916	Melanogenesis	643	13	29	1	0.454337137696317	0.605782850261756
hsa05230	Central carbon metabolism in cancer	643	17	29	1	0.548289957380346	0.69782358212044
hsa00330	Arginine and proline metabolism	643	42	29	2	0.578874068695936	0.704716257542879
hsa04066	HIF-1 signaling pathway	643	23	29	1	0.66056925604866	0.741179912380618
hsa00230	Purine metabolism	643	100	29	4	0.686579570927317	0.741179912380618
hsa01230	Biosynthesis of amino acids	643	51	29	2	0.688238490067716	0.741179912380618
hsa00350	Tyrosine metabolism	643	31	29	1	0.769140862592677	0.774249217110484
hsa01200	Carbon metabolism	643	60	29	2	0.774249217110484	0.774249217110484

## Sheet: Module2
ID	Description	Number of genes linked to all detected metabolites	Number of genes linked to all detected metabolites from particular pathway	Number of genes linked to ASD-related metabolites	Number of genes linked to ASD-related metabolites from particular pathway	p-value	BH-corrected p-value
hsa00760	Nicotinate and nicotinamide metabolism	643	23	33	8	5.73034700973262e-06	0.000154719369262781
hsa01100	Metabolic pathways	643	439	33	32	3.99453758175628e-05	0.000539262573537097
hsa00240	Pyrimidine metabolism	643	49	33	10	6.42187058042853e-05	0.000577968352238567
hsa00620	Pyruvate metabolism	643	29	33	6	0.00233066723700831	0.0157320038498061
hsa00020	Citrate cycle (TCA cycle)	643	21	33	5	0.00294802168142421	0.0159193170796907
hsa00230	Purine metabolism	643	100	33	11	0.00728428665101643	0.0296590193565546
hsa01200	Carbon metabolism	643	60	33	8	0.00768937538873637	0.0296590193565546
hsa00330	Arginine and proline metabolism	643	42	33	6	0.0158065056689752	0.0533469566327913
hsa00052	Galactose metabolism	643	22	33	4	0.0218496513228463	0.065548953968539
hsa00500	Starch and sucrose metabolism	643	21	33	3	0.0870573016314066	0.235054714404798
hsa00310	Lysine degradation	643	12	33	2	0.122229297706205	0.300017367097049
hsa00790	Folate biosynthesis	643	14	33	2	0.158193919947835	0.352633017875758
hsa00051	Fructose and mannose metabolism	643	16	33	2	0.195907232153199	0.352633017875758
hsa00561	Glycerolipid metabolism	643	16	33	2	0.195907232153199	0.352633017875758
hsa00630	Glyoxylate and dicarboxylate metabolism	643	16	33	2	0.195907232153199	0.352633017875758
hsa00520	Amino sugar and nucleotide sugar metabolism	643	19	33	2	0.254296265490327	0.429124948014928
hsa01230	Biosynthesis of amino acids	643	51	33	3	0.496014535811305	0.748413709177151
hsa00380	Tryptophan metabolism	643	32	33	2	0.498942472784768	0.748413709177151
hsa04146	Peroxisome	643	16	33	1	0.573966877231659	0.766786722643074
hsa00270	Cysteine and methionine metabolism	643	37	33	2	0.580022308648427	0.766786722643074
hsa04934	Cushing's syndrome	643	17	33	1	0.596389673166835	0.766786722643074
hsa00010	Glycolysis / Gluconeogenesis	643	48	33	2	0.724829480346546	0.831324502909594
hsa00480	Glutathione metabolism	643	48	33	2	0.724829480346546	0.831324502909594
hsa00260	Glycine, serine and threonine metabolism	643	25	33	1	0.738955113697417	0.831324502909594
hsa00250	Alanine, aspartate and glutamate metabolism	643	30	33	1	0.801777140483014	0.865919311721655
hsa05200	Pathways in cancer	643	41	33	1	0.892711536317142	0.927046595406263
hsa00983	Drug metabolism - other enzymes	643	54	33	1	0.948838018430844	0.948838018430844

## Sheet: Module3
ID	Description	Number of genes linked to all detected metabolites	Number of genes linked to all detected metabolites from particular pathway	Number of genes linked to ASD-related metabolites	Number of genes linked to ASD-related metabolites from particular pathway	p-value	BH-corrected p-value
hsa00480	Glutathione metabolism	643	48	47	39	9.35681616975283e-46	2.61990852753079e-44
hsa01524	Platinum drug resistance	643	22	47	19	6.60418630208802e-21	9.24586082292323e-20
hsa05225	Hepatocellular carcinoma	643	23	47	19	3.63484245707559e-20	3.39251962660388e-19
hsa05418	Fluid shear stress and atherosclerosis	643	27	47	19	7.64508786590484e-18	5.35156150613339e-17
hsa00980	Metabolism of xenobiotics by cytochrome P450	643	43	47	20	7.86509336675684e-14	3.67037690448652e-13
hsa00982	Drug metabolism - cytochrome P450	643	43	47	20	7.86509336675684e-14	3.67037690448652e-13
hsa05200	Pathways in cancer	643	41	47	19	4.5192547628752e-13	1.80770190515008e-12
hsa05204	Chemical carcinogenesis	643	49	47	20	1.78055167494519e-12	6.23193086230816e-12
hsa00983	Drug metabolism - other enzymes	643	54	47	19	1.88046498059379e-10	5.85033549518069e-10
hsa00020	Citrate cycle (TCA cycle)	643	21	47	8	4.43287548155628e-05	0.000124120513483576
hsa04918	Thyroid hormone synthesis	643	20	47	7	0.000267175774005751	0.000680083788378275
hsa00590	Arachidonic acid metabolism	643	33	47	8	0.00153018012006129	0.00357042028014301
hsa04216	Ferroptosis	643	11	47	4	0.00567048243961782	0.012213346793023
hsa01200	Carbon metabolism	643	60	47	8	0.0602368312627322	0.120473662525464
hsa05230	Central carbon metabolism in cancer	643	17	47	3	0.120721848084313	0.225347449757384
hsa00620	Pyruvate metabolism	643	29	47	4	0.154224264151645	0.269892462265378
hsa00310	Lysine degradation	643	12	47	2	0.216519721470176	0.356620717715584
hsa04066	HIF-1 signaling pathway	643	23	47	3	0.232445321476145	0.361581611185115
hsa04922	Glucagon signaling pathway	643	25	47	3	0.273384571691809	0.402882526703719
hsa00630	Glyoxylate and dicarboxylate metabolism	643	16	47	2	0.329006606033099	0.460609248446338
hsa01210	2-Oxocarboxylic acid metabolism	643	17	47	2	0.356777907092936	0.475703876123915
hsa00010	Glycolysis / Gluconeogenesis	643	48	47	4	0.473128167241922	0.602163121944264
hsa00270	Cysteine and methionine metabolism	643	37	47	3	0.518800271697141	0.631582939457389
hsa00380	Tryptophan metabolism	643	32	47	2	0.696966760616592	0.792446495632301
hsa04146	Peroxisome	643	16	47	1	0.707541513957412	0.792446495632301
hsa01230	Biosynthesis of amino acids	643	51	47	2	0.90481930193854	0.974420786703043
hsa00330	Arginine and proline metabolism	643	42	47	1	0.963062920355181	0.998731917405373
hsa01100	Metabolic pathways	643	439	47	18	0.999997438464616	0.999997438464616

## Sheet: Module4
ID	Description	Number of genes linked to all detected metabolites	Number of genes linked to all detected metabolites from particular pathway	Number of genes linked to ASD-related metabolites	Number of genes linked to ASD-related metabolites from particular pathway	p-value	BH-corrected p-value
hsa00230	Purine metabolism	643	100	49	28	1.96403166574724e-12	4.51727283121865e-11
hsa00240	Pyrimidine metabolism	643	49	49	20	4.6926600149003e-12	5.39655901713535e-11
hsa00052	Galactose metabolism	643	22	49	11	6.14872276996206e-08	4.71402079030425e-07
hsa00760	Nicotinate and nicotinamide metabolism	643	23	49	9	1.50657376204529e-05	8.66279913176042e-05
hsa00500	Starch and sucrose metabolism	643	21	49	7	0.000496522077704564	0.002284001557441
hsa05169	Epstein-Barr virus infection	643	10	49	3	0.0341229026955242	0.130804460332843
hsa04973	Carbohydrate digestion and absorption	643	13	49	3	0.0691358761089331	0.227160735786494
hsa01100	Metabolic pathways	643	439	49	38	0.0958216085186229	0.275487124491041
hsa00340	Histidine metabolism	643	21	49	3	0.210242923651095	0.506279973047999
hsa00983	Drug metabolism - other enzymes	643	54	49	6	0.220121727412174	0.506279973047999
hsa00410	beta-Alanine metabolism	643	27	49	3	0.339236620416623	0.709312933598394
hsa00330	Arginine and proline metabolism	643	42	49	3	0.638403051620763	0.993253489020496
hsa04911	Insulin secretion	643	14	49	1	0.674229847474325	0.993253489020496
hsa04930	Type II diabetes mellitus	643	14	49	1	0.674229847474325	0.993253489020496
hsa00250	Alanine, aspartate and glutamate metabolism	643	30	49	2	0.684686284200336	0.993253489020496
hsa00561	Glycerolipid metabolism	643	16	49	1	0.723046052724545	0.993253489020496
hsa05230	Central carbon metabolism in cancer	643	17	49	1	0.74468998161848	0.993253489020496
hsa00520	Amino sugar and nucleotide sugar metabolism	643	19	49	1	0.783123846059719	0.993253489020496
hsa04910	Insulin signaling pathway	643	23	49	1	0.84376167671766	0.993253489020496
hsa04922	Glucagon signaling pathway	643	25	49	1	0.867499903385525	0.993253489020496
hsa00380	Tryptophan metabolism	643	32	49	1	0.925902680255701	0.993253489020496
hsa00010	Glycolysis / Gluconeogenesis	643	48	49	1	0.980885915477652	0.993253489020496
hsa01200	Carbon metabolism	643	60	49	1	0.993253489020496	0.993253489020496

## Sheet: LogRegression
ID	Description	Number of genes linked to all detected metabolites	Number of genes linked to all detected metabolites from particular pathway	Number of genes linked to ASD-related metabolites	Number of genes linked to ASD-related metabolites from particular pathway	p-value	BH-corrected p-value
hsa00480	Glutathione metabolism	643	48	208	39	5.17424078371303e-13	4.96727115236450e-11
hsa00230	Purine metabolism	643	100	208	56	8.59548316743698e-08	4.12583192036975e-06
hsa01524	Platinum drug resistance	643	22	208	19	1.51663517265164e-07	4.85323255248525e-06
hsa05225	Hepatocellular carcinoma	643	23	208	19	6.20804301932173e-07	1.48993032463721e-05
hsa05418	Fluid shear stress and atherosclerosis	643	27	208	21	9.65831166923483e-07	1.85439584049309e-05
hsa00982	Drug metabolism - cytochrome P450	643	43	208	28	5.09323326027974e-06	8.14917321644758e-05
hsa00052	Galactose metabolism	643	22	208	17	1.41412710723772e-05	0.000193937431849744
hsa00980	Metabolism of xenobiotics by cytochrome P450	643	43	208	27	2.13269041332498e-05	0.000255922849598997
hsa00010	Glycolysis / Gluconeogenesis	643	48	208	28	0.000103527449220257	0.00110429279168274
hsa00983	Drug metabolism - other enzymes	643	54	208	30	0.000198516986801296	0.00190576307329244
hsa05204	Chemical carcinogenesis	643	49	208	27	0.000521085455465949	0.00454765488406647
hsa00500	Starch and sucrose metabolism	643	21	208	14	0.00109883134020708	0.00838399943462404
hsa04973	Carbohydrate digestion and absorption	643	13	208	10	0.00113533325677201	0.00838399943462404
hsa00620	Pyruvate metabolism	643	29	208	17	0.00258179177999139	0.0177037150627981
hsa00240	Pyrimidine metabolism	643	49	208	25	0.0037186806858892	0.0237995563896909
hsa05032	Morphine addiction	643	30	208	17	0.00424420904133061	0.0254652542479836
hsa01200	Carbon metabolism	643	60	208	29	0.00501097687623994	0.0282972811834726
hsa05200	Pathways in cancer	643	41	208	21	0.00748294499147177	0.0399090399545161
hsa04930	Type II diabetes mellitus	643	14	208	9	0.013254781004794	0.0669715250768539
hsa00220	Arginine biosynthesis	643	19	208	11	0.0176470327963561	0.0847057574225092
hsa05230	Central carbon metabolism in cancer	643	17	208	10	0.0205884750811979	0.0941187432283333
hsa00071	Fatty acid degradation	643	15	208	9	0.0239232883930949	0.104392531169869
hsa04922	Glucagon signaling pathway	643	25	208	13	0.030001255473716	0.125222631542467
hsa00640	Propanoate metabolism	643	11	208	7	0.0316281262938172	0.126512505175269
hsa00051	Fructose and mannose metabolism	643	16	208	9	0.03954017762051	0.151834282062758
hsa00020	Citrate cycle (TCA cycle)	643	21	208	11	0.0426160780991707	0.157351672981553
hsa04066	HIF-1 signaling pathway	643	23	208	11	0.084979767668642	0.302150285044061
hsa00270	Cysteine and methionine metabolism	643	37	208	16	0.102216235776844	0.350455665520606
hsa04924	Renin secretion	643	11	208	6	0.105909864881301	0.350598173400168
hsa00760	Nicotinate and nicotinamide metabolism	643	23	208	10	0.173992066797778	0.556774613752891
hsa00830	Retinol metabolism	643	18	208	8	0.193651449170263	0.58095434751079
hsa04022	cGMP-PKG signaling pathway	643	18	208	8	0.193651449170263	0.58095434751079
hsa04910	Insulin signaling pathway	643	23	208	9	0.308820459592091	0.89838679154063
hsa00562	Inositol phosphate metabolism	643	12	208	5	0.339545251059589	0.95871600299178
hsa04931	Insulin resistance	643	19	208	7	0.419701933034443	0.999999998766459
hsa04918	Thyroid hormone synthesis	643	20	208	7	0.48320162959261	0.999999998766459
hsa01210	2-Oxocarboxylic acid metabolism	643	17	208	6	0.487813185566774	0.999999998766459
hsa04216	Ferroptosis	643	11	208	4	0.499604309377802	0.999999998766459
hsa00350	Tyrosine metabolism	643	31	208	10	0.574083833197596	0.999999998766459
hsa00310	Lysine degradation	643	12	208	4	0.579633838536909	0.999999998766459
hsa01230	Biosynthesis of amino acids	643	51	208	16	0.616621496907865	0.999999998766459
hsa00770	Pantothenate and CoA biosynthesis	643	16	208	5	0.631700874363117	0.999999998766459
hsa00650	Butanoate metabolism	643	13	208	4	0.651842203990556	0.999999998766459
hsa04071	Sphingolipid signaling pathway	643	13	208	4	0.651842203990556	0.999999998766459
hsa05146	Amoebiasis	643	10	208	3	0.679040805798398	0.999999998766459
hsa05169	Epstein-Barr virus infection	643	10	208	3	0.679040805798398	0.999999998766459
hsa04020	Calcium signaling pathway	643	27	208	8	0.691572236553948	0.999999998766459
hsa00790	Folate biosynthesis	643	14	208	4	0.715316795717905	0.999999998766459
hsa04068	FoxO signaling pathway	643	11	208	3	0.746329491956121	0.999999998766459
hsa04151	PI3K-Akt signaling pathway	643	11	208	3	0.746329491956121	0.999999998766459
hsa04152	AMPK signaling pathway	643	11	208	3	0.746329491956121	0.999999998766459
hsa04742	Taste transduction	643	11	208	3	0.746329491956121	0.999999998766459
hsa00520	Amino sugar and nucleotide sugar metabolism	643	19	208	5	0.790620402187808	0.999999998766459
hsa00630	Glyoxylate and dicarboxylate metabolism	643	16	208	4	0.815968809157453	0.999999998766459
hsa04934	Cushing's syndrome	643	17	208	4	0.854219495658743	0.999999998766459
hsa00330	Arginine and proline metabolism	643	42	208	11	0.854398656199349	0.999999998766459
hsa00280	Valine, leucine and isoleucine degradation	643	21	208	5	0.863043082012779	0.999999998766459
hsa00340	Histidine metabolism	643	21	208	5	0.863043082012779	0.999999998766459
hsa04371	Apelin signaling pathway	643	21	208	5	0.863043082012779	0.999999998766459
hsa04928	Parathyroid hormone synthesis, secretion and action	643	18	208	4	0.885530589332893	0.999999998766459
hsa00590	Arachidonic acid metabolism	643	33	208	8	0.889756125425565	0.999999998766459
hsa00561	Glycerolipid metabolism	643	16	208	3	0.932959933237008	0.999999998766459
hsa04146	Peroxisome	643	16	208	3	0.932959933237008	0.999999998766459
hsa04666	Fc gamma R-mediated phagocytosis	643	13	208	2	0.956668638156535	0.999999998766459
hsa00250	Alanine, aspartate and glutamate metabolism	643	30	208	6	0.958658409390013	0.999999998766459
hsa04926	Relaxin signaling pathway	643	18	208	3	0.962693343109385	0.999999998766459
hsa00410	beta-Alanine metabolism	643	27	208	5	0.967964350960798	0.999999998766459
hsa04024	cAMP signaling pathway	643	39	208	8	0.968804366102217	0.999999998766459
hsa04911	Insulin secretion	643	14	208	2	0.968980137337716	0.999999998766459
hsa04925	Aldosterone synthesis and secretion	643	15	208	2	0.977896451163197	0.999999998766459
hsa04927	Cortisol synthesis and secretion	643	15	208	2	0.977896451163197	0.999999998766459
hsa00260	Glycine, serine and threonine metabolism	643	25	208	4	0.98267973420419	0.999999998766459
hsa00360	Phenylalanine metabolism	643	16	208	2	0.984315953724081	0.999999998766459
hsa04140	Autophagy - animal	643	11	208	1	0.986966680605711	0.999999998766459
hsa04370	VEGF signaling pathway	643	11	208	1	0.986966680605711	0.999999998766459
hsa04923	Regulation of lipolysis in adipocytes	643	17	208	2	0.988913696334407	0.999999998766459
hsa05034	Alcoholism	643	17	208	2	0.988913696334407	0.999999998766459
hsa04975	Fat digestion and absorption	643	12	208	1	0.991256127494971	0.999999998766459
hsa00380	Tryptophan metabolism	643	32	208	5	0.991854218286733	0.999999998766459
hsa04015	Rap1 signaling pathway	643	18	208	2	0.992191240487535	0.999999998766459
hsa04915	Estrogen signaling pathway	643	18	208	2	0.992191240487535	0.999999998766459
hsa01100	Metabolic pathways	643	439	208	129	0.992475786334045	0.999999998766459
hsa00730	Thiamine metabolism	643	13	208	1	0.994138418273174	0.999999998766459
hsa04730	Long-term depression	643	13	208	1	0.994138418273174	0.999999998766459
hsa04970	Salivary secretion	643	15	208	1	0.997372043473512	0.999999998766459
hsa04062	Chemokine signaling pathway	643	16	208	1	0.998242449456807	0.999999998766459
hsa04914	Progesterone-mediated oocyte maturation	643	16	208	1	0.998242449456807	0.999999998766459
hsa04270	Vascular smooth muscle contraction	643	35	208	4	0.999226136790851	0.999999998766459
hsa04750	Inflammatory mediator regulation of TRP channels	643	25	208	2	0.999380409662027	0.999999998766459
hsa04713	Circadian entrainment	643	22	208	1	0.999845335358605	0.999999998766459
hsa04912	GnRH signaling pathway	643	22	208	1	0.999845335358605	0.999999998766459
hsa04611	Platelet activation	643	24	208	1	0.999931647403457	0.999999998766459
hsa04921	Oxytocin signaling pathway	643	24	208	1	0.999931647403457	0.999999998766459
hsa04080	Neuroactive ligand-receptor interaction	643	45	208	4	0.999974760458709	0.999999998766459
hsa00970	Aminoacyl-tRNA biosynthesis	643	35	208	2	0.999986168122298	0.999999998766459
hsa00564	Glycerophospholipid metabolism	643	50	208	1	0.999999998766459	0.999999998766459

## Sheet: HumanSpecific
ID	Description	Number of genes linked to all detected metabolites	Number of genes linked to all detected metabolites from particular pathway	Number of genes linked to ASD-related metabolites	Number of genes linked to ASD-related metabolites from particular pathway	p-value	BH-corrected p-value
hsa00565	Ether lipid metabolism	643	26	204	25	2.22867018685616e-12	2.11723667751335e-10
hsa00592	alpha-Linolenic acid metabolism	643	20	204	20	5.49540155229822e-11	2.61031573734165e-09
hsa00564	Glycerophospholipid metabolism	643	50	204	36	1.26936688712279e-09	4.01966180922216e-08
hsa00561	Glycerolipid metabolism	643	16	204	15	2.65384719251388e-07	6.30288708222047e-06
hsa00591	Linoleic acid metabolism	643	26	204	20	1.7380640272065e-06	3.30232165169235e-05
hsa00230	Purine metabolism	643	100	204	52	3.5145832309962e-06	5.56475678241065e-05
hsa00052	Galactose metabolism	643	22	204	17	1.0459497295446e-05	0.000140638901293878
hsa04014	Ras signaling pathway	643	30	204	21	1.18432758984318e-05	0.000140638901293878
hsa04975	Fat digestion and absorption	643	12	204	11	2.34620982469624e-05	0.000247655481495714
hsa00330	Arginine and proline metabolism	643	42	204	26	3.00515488381672e-05	0.000285489713962589
hsa04270	Vascular smooth muscle contraction	643	35	204	21	0.000365267842847866	0.00315458591550429
hsa00590	Arachidonic acid metabolism	643	33	204	20	0.000423904474178834	0.00335591042058244
hsa00620	Pyruvate metabolism	643	29	204	18	0.000560916165165323	0.00403971685976224
hsa01200	Carbon metabolism	643	60	204	31	0.000595326695122857	0.00403971685976224
hsa00020	Citrate cycle (TCA cycle)	643	21	204	14	0.000878872306216531	0.00503130625428882
hsa00500	Starch and sucrose metabolism	643	21	204	14	0.000878872306216531	0.00503130625428882
hsa04666	Fc gamma R-mediated phagocytosis	643	13	204	10	0.000953300132391565	0.00503130625428882
hsa04973	Carbohydrate digestion and absorption	643	13	204	10	0.000953300132391565	0.00503130625428882
hsa00310	Lysine degradation	643	12	204	9	0.00240393532664712	0.0119396745687851
hsa01100	Metabolic pathways	643	439	204	155	0.0025136156986916	0.0119396745687851
hsa00640	Propanoate metabolism	643	11	204	8	0.00590655321277693	0.0255055706915368
hsa04370	VEGF signaling pathway	643	11	204	8	0.00590655321277693	0.0255055706915368
hsa05032	Morphine addiction	643	30	204	16	0.0098122595166822	0.0400597670737407
hsa00051	Fructose and mannose metabolism	643	16	204	10	0.0101203622081029	0.0400597670737407
hsa04930	Type II diabetes mellitus	643	14	204	9	0.0115273945305187	0.043804099215971
hsa04010	MAPK signaling pathway	643	10	204	7	0.0140787894990124	0.0495364815705991
hsa04664	Fc epsilon RI signaling pathway	643	10	204	7	0.0140787894990124	0.0495364815705991
hsa01210	2-Oxocarboxylic acid metabolism	643	17	204	10	0.0178266401412518	0.06048324333639
hsa00010	Glycolysis / Gluconeogenesis	643	48	204	22	0.0236900763888533	0.0775898824406087
hsa04730	Long-term depression	643	13	204	8	0.0245020681391396	0.0775898824406087
hsa00240	Pyrimidine metabolism	643	49	204	22	0.0308554082542645	0.0945568962630686
hsa01230	Biosynthesis of amino acids	643	51	204	22	0.0499458017089766	0.147823701157494
hsa00410	beta-Alanine metabolism	643	27	204	13	0.0513492856652347	0.147823701157494
hsa04972	Pancreatic secretion	643	22	204	11	0.0537506855718066	0.150185739097695
hsa00071	Fatty acid degradation	643	15	204	8	0.0656194757594644	0.178110005632832
hsa04066	HIF-1 signaling pathway	643	23	204	11	0.074895726547592	0.197641500611701
hsa05231	Choline metabolism in cancer	643	18	204	9	0.0790833112460331	0.203051745091166
hsa00280	Valine, leucine and isoleucine degradation	643	21	204	10	0.0906702838266222	0.226675709566556
hsa00220	Arginine biosynthesis	643	19	204	9	0.110015924968687	0.26798750953911
hsa04912	GnRH signaling pathway	643	22	204	10	0.121436615705635	0.288411962300883
hsa05230	Central carbon metabolism in cancer	643	17	204	8	0.133881734082368	0.310213774093291
hsa04217	Necroptosis	643	15	204	7	0.163550707613031	0.369936124362808
hsa04750	Inflammatory mediator regulation of TRP channels	643	25	204	10	0.242043486415204	0.522593891123736
hsa04922	Glucagon signaling pathway	643	25	204	10	0.242043486415204	0.522593891123736
hsa04924	Renin secretion	643	11	204	5	0.24825545227651	0.524094843694855
hsa00760	Nicotinate and nicotinamide metabolism	643	23	204	9	0.285726347847636	0.57753197969203
hsa04910	Insulin signaling pathway	643	23	204	9	0.285726347847636	0.57753197969203
hsa00562	Inositol phosphate metabolism	643	12	204	5	0.322029760649328	0.637350567951795
hsa00340	Histidine metabolism	643	21	204	8	0.336820877591698	0.65302006880023
hsa04931	Insulin resistance	643	19	204	7	0.396341278174947	0.726144030039694
hsa00630	Glyoxylate and dicarboxylate metabolism	643	16	204	6	0.397468311179622	0.726144030039694
hsa04146	Peroxisome	643	16	204	6	0.397468311179622	0.726144030039694
hsa04726	Serotonergic synapse	643	20	204	7	0.458752546975993	0.822292301183384
hsa04611	Platelet activation	643	24	204	8	0.510053507662105	0.881001513234545
hsa04921	Oxytocin signaling pathway	643	24	204	8	0.510053507662105	0.881001513234545
hsa04022	cGMP-PKG signaling pathway	643	18	204	6	0.530918687136693	0.884864478561155
hsa04928	Parathyroid hormone synthesis, secretion and action	643	18	204	6	0.530918687136693	0.884864478561155
hsa04913	Ovarian steroidogenesis	643	22	204	7	0.578037789452431	0.946786034447948
hsa00380	Tryptophan metabolism	643	32	204	10	0.592168715657017	0.953491999786722
hsa00650	Butanoate metabolism	643	13	204	4	0.633621573261419	0.969850301483594
hsa04071	Sphingolipid signaling pathway	643	13	204	4	0.633621573261419	0.969850301483594
hsa04072	Phospholipase D signaling pathway	643	30	204	9	0.651346147199967	0.969850301483594
hsa00860	Porphyrin and chlorophyll metabolism	643	10	204	3	0.663581785225617	0.969850301483594
hsa05146	Amoebiasis	643	10	204	3	0.663581785225617	0.969850301483594
hsa05169	Epstein-Barr virus infection	643	10	204	3	0.663581785225617	0.969850301483594
hsa00790	Folate biosynthesis	643	14	204	4	0.698006885797366	0.99330182060965
hsa04068	FoxO signaling pathway	643	11	204	3	0.731906604659742	0.99330182060965
hsa04151	PI3K-Akt signaling pathway	643	11	204	3	0.731906604659742	0.99330182060965
hsa04152	AMPK signaling pathway	643	11	204	3	0.731906604659742	0.99330182060965
hsa04742	Taste transduction	643	11	204	3	0.731906604659742	0.99330182060965
hsa00520	Amino sugar and nucleotide sugar metabolism	643	19	204	5	0.77348352387596	0.999987397016903
hsa00270	Cysteine and methionine metabolism	643	37	204	10	0.790233282652233	0.999987397016903
hsa04934	Cushing's syndrome	643	17	204	4	0.841416912780458	0.999987397016903
hsa04371	Apelin signaling pathway	643	21	204	5	0.849303997824033	0.999987397016903
hsa04020	Calcium signaling pathway	643	27	204	6	0.906023710135921	0.999987397016903
hsa04140	Autophagy - animal	643	11	204	2	0.91008480539527	0.999987397016903
hsa00260	Glycine, serine and threonine metabolism	643	25	204	5	0.939164823356115	0.999987397016903
hsa04926	Relaxin signaling pathway	643	18	204	3	0.958068218173634	0.999987397016903
hsa04024	cAMP signaling pathway	643	39	204	8	0.96255856602763	0.999987397016903
hsa04911	Insulin secretion	643	14	204	2	0.965547982767703	0.999987397016903
hsa04925	Aldosterone synthesis and secretion	643	15	204	2	0.975223622174214	0.999987397016903
hsa04927	Cortisol synthesis and secretion	643	15	204	2	0.975223622174214	0.999987397016903
hsa04216	Ferroptosis	643	11	204	1	0.985569166298006	0.999987397016903
hsa04724	Glutamatergic synapse	643	48	204	9	0.98796426584713	0.999987397016903
hsa04915	Estrogen signaling pathway	643	18	204	2	0.990999295426188	0.999987397016903
hsa04970	Salivary secretion	643	15	204	1	0.99697849050905	0.999987397016903
hsa05200	Pathways in cancer	643	41	204	6	0.997210977529569	0.999987397016903
hsa00983	Drug metabolism - other enzymes	643	54	204	9	0.997223723562764	0.999987397016903
hsa04062	Chemokine signaling pathway	643	16	204	1	0.997959999961525	0.999987397016903
hsa04914	Progesterone-mediated oocyte maturation	643	16	204	1	0.997959999961525	0.999987397016903
hsa04923	Regulation of lipolysis in adipocytes	643	17	204	1	0.998623732031459	0.999987397016903
hsa05418	Fluid shear stress and atherosclerosis	643	27	204	2	0.999630814122804	0.999987397016903
hsa04713	Circadian entrainment	643	22	204	1	0.999809883516603	0.999987397016903
hsa00250	Alanine, aspartate and glutamate metabolism	643	30	204	2	0.999877586845402	0.999987397016903
hsa00480	Glutathione metabolism	643	48	204	4	0.999987397016903	0.999987397016903
