# Supplementary material for: Metabolome signature of autism in the human prefrontal cortex
Source: Commun Biol. 2019 Jun 21;2:234. doi: 10.1038/s42003-019-0485-4 (PMC6588695; doi:10.1038/s42003-019-0485-4)
Supplement: Supplementary file 5 — Supplementary Data 5 [file 42003_2019_485_MOESM5_ESM.xls]

## Sheet: S5
peaks IDs	HMDB/LIPID MAPS IDs	entrez IDs
sm_pos_376	HMDB00194;HMDB00745;HMDB05769	57571; 84735; 55748
sm_pos_402	LMFA01050004;LMFA01050005;LMFA01050006;LMFA01050243;LMFA01050342;LMFA01050382;LMFA01050417;HMDB00011;HMDB00023;HMDB31212;HMDB59748	160287; 3939; 3945; 3948; 92483; 56898; 622; 11112; 1962; 26275; 3033
sm_pos_562	HMDB00508;HMDB00568;HMDB01851;HMDB02917;HMDB33730	5236; 55276; 9942; 231; 51181; 57016
sm_pos_590	HMDB00079;HMDB29874;HMDB31547;HMDB04230;HMDB38175;HMDB59810;HMDB59851;HMDB59905;HMDB59924	1806; 1807; 1890
sm_pos_609	HMDB00048;HMDB00055;HMDB00163;HMDB00186;HMDB00258;HMDB00740;HMDB00975;HMDB02923;HMDB05826;HMDB06603;HMDB06792;HMDB11740;HMDB11742;HMDB29461;HMDB29880;HMDB29882;HMDB29898;HMDB29902;HMDB29919;HMDB29933;HMDB30575;HMDB31289;HMDB31992;HMDB32736;HMDB33368;HMDB34182;HMDB38489;HMDB39237;HMDB39727;HMDB39876;HMDB41627;HMDB59746;HMDB60068;HMDB14610	2717; 178; 2548; 2595; 8972; 2683; 2720; 3906; 3938; 8704; 2645; 6476; 11181
sm_pos_643	HMDB00078;HMDB28775;HMDB28838;HMDB36181	124975; 2678; 2686; 2687; 290; 51056
sm_pos_644	HMDB03764;HMDB06248;HMDB28872;HMDB29040;HMDB36301;HMDB36226;HMDB37725	124975; 2678; 2686; 2687; 79017
sm_pos_755	HMDB00156;HMDB00744;HMDB31518;HMDB32872	10873; 2271; 23483; 4190; 4191; 4199; 4200
sm_pos_984	HMDB00175;HMDB11681;HMDB12152;HMDB29199	115024; 122622; 124583; 159; 22978; 270; 271; 272; 2766; 30833; 3251; 3614; 3615; 3704; 377841; 471; 4860; 4907; 51251; 51292; 56953; 84618; 93034; 953; 955; 956; 957; 9583
sm_pos_989	HMDB01049;HMDB04148;HMDB06275;LMPK13090005;HMDB15497;HMDB15575;HMDB29818;HMDB32217;HMDB34118;HMDB34257;HMDB34270;HMDB37667	2729; 2730; 2937; 79017
sm_pos_1001	HMDB00125;HMDB29826;HMDB33247;HMDB38641;HMDB41121;HMDB15141;HMDB15166;HMDB30177	119391; 124975; 221357; 257202; 2678; 2686; 2687; 2876; 2877; 2878; 2879; 2880; 2882; 2936; 2937; 2938; 2939; 2940; 2941; 2944; 2946; 2947; 2948; 2949; 2950; 2952; 2953; 373156; 4257; 4258; 4259; 51060; 653689; 9446
sm_pos_1009	HMDB00078;HMDB28775;HMDB28838;HMDB36181	124975; 2678; 2686; 2687; 290; 51056
sm_pos_1032	HMDB00289	50484; 6240; 6241; 7498
sm_pos_1068	HMDB03357;HMDB28854;HMDB29127;HMDB34365;HMDB00459;HMDB00959;HMDB14755;HMDB30893;HMDB31854;HMDB32120;HMDB32242;HMDB32536;HMDB36044;HMDB36598;HMDB37010;HMDB37024;HMDB37280;HMDB39008;HMDB39816;HMDB59761;HMDB59827	162417; 95
sm_pos_1171	HMDB33865;HMDB34777;HMDB39082;HMDB31237	57733
sm_pos_1570	HMDB01526;HMDB06878;HMDB37808;HMDB37809	1737; 5160; 5161; 5162
sm_pos_1615	HMDB28848;HMDB28995;HMDB00671;HMDB04096;HMDB11621;HMDB30179;HMDB32755;HMDB59765;HMDB35076	438
sm_pos_1664	HMDB01173;HMDB14802	4507; 6611; 6723
sm_neg_16	HMDB01227	115024; 1841; 22978; 30833; 377841; 4907; 51251; 56953; 7083; 7084; 7298; 84618; 93034; 953; 956
sm_neg_189	HMDB00014	115024; 1633; 22978; 30833; 4907; 51251; 56953; 84618; 93034; 978
sm_neg_201	HMDB00072;HMDB00958;HMDB01264;HMDB59784	48; 50
sm_neg_253	HMDB06744	4967; 55753
sm_neg_324	HMDB37548;HMDB37549;HMDB00840;HMDB01229;HMDB02016;HMDB02404;HMDB04067;HMDB06116;HMDB13678;HMDB30726;HMDB38055;HMDB39119;HMDB60602	7299
sm_neg_336	HMDB00267;HMDB00805;HMDB01369;HMDB01843;HMDB02234;HMDB60262;HMDB61093	26873; 79017; 29920; 4967; 55753; 5831; 58510; 65263; 8659; 1610
