# Supplementary material for: Metabolome signature of autism in the human prefrontal cortex
Source: Commun Biol. 2019 Jun 21;2:234. doi: 10.1038/s42003-019-0485-4 (PMC6588695; doi:10.1038/s42003-019-0485-4)
Supplement: Supplementary file 6 — Supplementary Data 6 [file 42003_2019_485_MOESM6_ESM.xls]

## Sheet: Frontal.Cortex
ID	Gene.Symbol	Fold.Change	p.value	p.adjust
ILMN_1750800	ACO1	0.222665	0.04585	0.175758
ILMN_1654861	ACO2	0.0165223	0.726485	0.835458
ILMN_1683883	ACY1	0.0307601	0.709775	0.835458
ILMN_2092664	ADSS	-0.261394	0.0122818	0.0941603
ILMN_1720235	ADSSL1	-0.107271	0.252714	0.476184
ILMN_1664006	AGL	-0.164413	0.0174127	0.106798
ILMN_2371825	AGL	-0.148942	0.25362	0.476184
ILMN_1701731	AKR1B1	-0.178175	0.0639621	0.190126
ILMN_1656368	ALDH4A1	0.34112	0.0594135	0.190126
ILMN_1673991	ATIC	-0.0983981	0.0839065	0.220554
ILMN_1753755	B4GALT2	0.340302	0.0317502	0.14011
ILMN_1799280	BDH1	-0.0995147	0.183837	0.402393
ILMN_1664012	CANT1	-0.00540354	0.937246	0.975745
ILMN_1694653	CNDP1	-0.327676	0.323201	0.527653
ILMN_1726769	CNDP2	0.026576	0.709812	0.835458
ILMN_1681437	DCXR	0.0242199	0.822179	0.900481
ILMN_1706583	DLAT	-0.218597	0.00773899	0.0711987
ILMN_2087941	ENTPD3	-0.341172	0.00407379	0.0613841
ILMN_1806304	ENTPD4	-0.130012	0.340408	0.530806
ILMN_2091792	ENTPD6	-0.213606	0.0319816	0.14011
ILMN_1719392	FH	-0.256152	6.8114e-06	0.000626649
ILMN_1765801	GAA	0.0867233	0.3924	0.58227
ILMN_2410783	GAA	-0.00255364	0.976901	0.983729
ILMN_2225974	GCLM	-0.00460521	0.949687	0.975745
ILMN_2101526	GGCT	-0.135725	0.404949	0.591094
ILMN_1766637	GLA	0.122532	0.134536	0.334302
ILMN_1735155	GLB1	-0.0531939	0.533065	0.7006
ILMN_2397721	GLB1	-0.0353795	0.649105	0.81805
ILMN_1677919	GMPR2	-0.250327	0.000723456	0.0267295
ILMN_2365595	GMPR2	-0.258523	0.000871613	0.0267295
ILMN_1749662	GPX1	0.147355	0.214048	0.437609
ILMN_1726666	GPX3	-0.420855	0.0394621	0.165023
ILMN_1734353	GPX4	-0.0284594	0.694105	0.835458
ILMN_2378952	GPX4	-0.0236813	0.744066	0.845112
ILMN_1726030	GPX7	0.00305375	0.954533	0.975745
ILMN_1683462	GSS	-0.203674	0.00527238	0.0613841
ILMN_1771964	GSTA4	-0.316933	0.0149462	0.100826
ILMN_1725241	GSTK1	0.0816833	0.309307	0.526967
ILMN_1668134	GSTM1	-0.190998	0.414221	0.591094
ILMN_2391861	GSTM1	0.0665	0.66452	0.82616
ILMN_2201580	GSTM2	0.119499	0.50886	0.67848
ILMN_1736184	GSTM3	-0.0446612	0.821311	0.900481
ILMN_1651800	GSTM4	0.173869	0.0820708	0.220554
ILMN_1750790	GSTM5	-0.0138126	0.948556	0.975745
ILMN_2227573	GSTO1	-0.118518	0.140442	0.334302
ILMN_1740234	GSTO2	-0.107607	0.326915	0.527653
ILMN_1679809	GSTP1	0.172163	0.0671883	0.192958
ILMN_1730054	GSTT1	-0.445333	0.358191	0.540223
ILMN_2355549	GSTT2B	0.0647519	0.719769	0.835458
ILMN_1719906	HADH	0.0752232	0.339493	0.530806
ILMN_1804150	HIBADH	0.0639661	0.437142	0.609349
ILMN_1656977	HIBCH	0.201044	0.044431	0.175758
ILMN_2056975	HPRT1	-0.412444	0.0267087	0.138945
ILMN_1676515	IMPDH1	0.0993682	0.229104	0.458208
ILMN_1705737	IMPDH2	0.0126031	0.816933	0.900481
ILMN_1718334	ITPA	0.0305414	0.678712	0.832553
ILMN_2407482	ITPA	-0.155399	0.184272	0.402393
ILMN_1683792	LAP3	0.160628	0.308758	0.526967
ILMN_1807106	LDHA	-0.295491	0.0307098	0.14011
ILMN_1728132	LDHB	-0.0845162	0.141715	0.334302
ILMN_1656913	MDH1	-0.336295	0.00767222	0.0711987
ILMN_2079004	MDH2	-0.164997	0.0104439	0.0873489
ILMN_1736042	ME1	0.0498067	0.570688	0.739483
ILMN_2048636	ME2	0.0557377	0.351996	0.539727
ILMN_1793615	ME3	-0.391814	0.00477189	0.0613841
ILMN_1781952	MGST1	0.405948	0.0556749	0.189707
ILMN_2355168	MGST1	0.487205	0.0633549	0.190126
ILMN_1802027	MGST2	0.105317	0.417621	0.591094
ILMN_1751956	MGST3	-0.226247	0.0262226	0.138945
ILMN_1753639	MTAP	-0.207026	0.0692132	0.192958
ILMN_1806432	NT5C	0.0212365	0.871153	0.933818
ILMN_1682165	NT5C2	0.210261	0.0271849	0.138945
ILMN_2352121	NT5C3A	0.0432906	0.598789	0.765119
ILMN_1750511	NT5C3B	-0.0904542	0.205177	0.429006
ILMN_1697220	NT5E	0.176891	0.0537219	0.189707
ILMN_1733869	OGDH	0.138132	0.260648	0.479592
ILMN_1714577	OGDHL	-0.322048	0.00474183	0.0613841
ILMN_1711030	OPLAH	-0.00231035	0.983729	0.983729
ILMN_1772369	PDHA1	-0.0703717	0.268902	0.485077
ILMN_1739274	PDHB	-0.234269	0.00533775	0.0613841
ILMN_1800659	PGM1	0.012035	0.872917	0.933818
ILMN_1673543	PGM2	-0.118935	0.0640643	0.190126
ILMN_2172174	PNP	0.541697	0.0153431	0.100826
ILMN_1808568	PYCR2	0.053911	0.482111	0.652268
ILMN_1771593	RRM1	-0.076228	0.326834	0.527653
ILMN_2170595	RRM2B	-0.148162	0.188075	0.402393
ILMN_2225318	SMS	-0.163186	0.184308	0.402393
ILMN_1661337	SRM	0.144322	0.0553247	0.189707
ILMN_1685567	TGDS	0.084013	0.240964	0.471674
ILMN_1783753	TXNDC12	-0.0530493	0.463782	0.636836
ILMN_2109708	TYMP	0.543726	0.137178	0.334302
ILMN_1806040	TYMS	-0.188519	0.292027	0.516663

## Sheet: Temporal.Cortex
ID	Gene.Symbol	Fold.Change	p.value	p.adjust
ILMN_1750800	ACO1	0.25608	0.117842	0.338796
ILMN_1654861	ACO2	-0.00814258	0.925316	0.967375
ILMN_1683883	ACY1	0.0672624	0.55704	0.792848
ILMN_2092664	ADSS	-0.274656	0.076553	0.267135
ILMN_1720235	ADSSL1	-0.0295669	0.775499	0.939583
ILMN_1664006	AGL	-0.0893248	0.342678	0.630528
ILMN_2371825	AGL	-0.0454906	0.806816	0.939583
ILMN_1701731	AKR1B1	-0.175544	0.177009	0.417559
ILMN_1656368	ALDH4A1	0.426038	0.130486	0.35308
ILMN_1673991	ATIC	-0.12511	0.0497901	0.241089
ILMN_1753755	B4GALT2	0.0481283	0.739617	0.919524
ILMN_1799280	BDH1	-0.1139	0.109087	0.329338
ILMN_1664012	CANT1	0.0298724	0.673049	0.87212
ILMN_1694653	CNDP1	-0.47718	0.172318	0.417559
ILMN_1726769	CNDP2	0.0463681	0.534576	0.786543
ILMN_1681437	DCXR	0.0786161	0.630655	0.865974
ILMN_1706583	DLAT	-0.077141	0.437464	0.706082
ILMN_2087941	ENTPD3	-0.464673	0.0293486	0.206183
ILMN_1806304	ENTPD4	-0.0721918	0.698479	0.892501
ILMN_2091792	ENTPD6	-0.334887	0.0131342	0.150356
ILMN_1719392	FH	-0.182251	0.0057351	0.104825
ILMN_1765801	GAA	-0.0811308	0.384611	0.680466
ILMN_2410783	GAA	-0.0350462	0.671335	0.87212
ILMN_2225974	GCLM	0.0370373	0.664861	0.87212
ILMN_2101526	GGCT	-0.081479	0.709944	0.894724
ILMN_1766637	GLA	-0.0481405	0.538611	0.786543
ILMN_1735155	GLB1	-0.0375354	0.448684	0.706178
ILMN_2397721	GLB1	-0.0576225	0.409452	0.696442
ILMN_1677919	GMPR2	-0.236531	0.0421621	0.215495
ILMN_2365595	GMPR2	-0.247215	0.0284805	0.206183
ILMN_1749662	GPX1	-0.0172551	0.859421	0.941271
ILMN_1726666	GPX3	-0.614098	0.00590391	0.104825
ILMN_1734353	GPX4	-0.084978	0.399322	0.693162
ILMN_2378952	GPX4	-0.0160512	0.828349	0.940841
ILMN_1726030	GPX7	0.0261701	0.652373	0.87212
ILMN_1683462	GSS	-0.21727	0.0298536	0.206183
ILMN_1771964	GSTA4	-0.293369	0.139602	0.366954
ILMN_1725241	GSTK1	-0.0178705	0.849547	0.941271
ILMN_1668134	GSTM1	0.0420734	0.854315	0.941271
ILMN_2391861	GSTM1	0.149326	0.490584	0.752229
ILMN_2201580	GSTM2	0.25004	0.322322	0.605176
ILMN_1736184	GSTM3	0.0578895	0.787108	0.939583
ILMN_1651800	GSTM4	0.16996	0.0953433	0.302468
ILMN_1750790	GSTM5	-0.00631055	0.984299	0.984299
ILMN_2227573	GSTO1	-0.105355	0.370261	0.667923
ILMN_1740234	GSTO2	-0.183587	0.0893938	0.293723
ILMN_1679809	GSTP1	0.20093	0.0646817	0.258727
ILMN_1730054	GSTT1	-0.715558	0.243816	0.521486
ILMN_2355549	GSTT2B	0.129772	0.560164	0.792848
ILMN_1719906	HADH	0.229921	0.00292483	0.0896949
ILMN_1804150	HIBADH	0.230914	0.0737485	0.267135
ILMN_1656977	HIBCH	0.354173	0.00683641	0.104825
ILMN_2056975	HPRT1	-0.462831	0.190146	0.437336
ILMN_1676515	IMPDH1	-0.0194581	0.826468	0.940841
ILMN_1705737	IMPDH2	-0.0700043	0.297957	0.578301
ILMN_1718334	ITPA	-0.11945	0.123573	0.344505
ILMN_2407482	ITPA	-0.181434	0.245471	0.521486
ILMN_1683792	LAP3	0.21478	0.175428	0.417559
ILMN_1807106	LDHA	-0.159194	0.437061	0.706082
ILMN_1728132	LDHB	-0.00217045	0.976257	0.984299
ILMN_1656913	MDH1	-0.334244	0.0783982	0.267135
ILMN_2079004	MDH2	-0.213896	0.0323173	0.206183
ILMN_1736042	ME1	0.276873	0.0131202	0.150356
ILMN_2048636	ME2	0.223536	0.00260281	0.0896949
ILMN_1793615	ME3	-0.415038	0.038099	0.206183
ILMN_1781952	MGST1	0.477476	0.0641616	0.258727
ILMN_2355168	MGST1	0.798306	0.0354181	0.206183
ILMN_1802027	MGST2	-0.0191213	0.885744	0.94754
ILMN_1751956	MGST3	-0.175514	0.256502	0.524404
ILMN_1753639	MTAP	-0.234528	0.0372233	0.206183
ILMN_1806432	NT5C	0.0121237	0.942312	0.973556
ILMN_1682165	NT5C2	0.273411	0.0573102	0.251073
ILMN_2352121	NT5C3A	-0.0474377	0.521106	0.785931
ILMN_1750511	NT5C3B	-0.215699	0.0527918	0.242842
ILMN_1697220	NT5E	0.365483	0.0751789	0.267135
ILMN_1733869	OGDH	-0.0240343	0.899079	0.95075
ILMN_1714577	OGDHL	-0.409888	0.000705826	0.064936
ILMN_1711030	OPLAH	0.0251243	0.884408	0.94754
ILMN_1772369	PDHA1	-0.0977884	0.249407	0.521486
ILMN_1739274	PDHB	-0.116934	0.24157	0.521486
ILMN_1800659	PGM1	0.0666335	0.605396	0.843886
ILMN_1673543	PGM2	0.0632052	0.416351	0.696442
ILMN_2172174	PNP	0.609814	0.0147087	0.150356
ILMN_1808568	PYCR2	-0.0052674	0.952392	0.973556
ILMN_1771593	RRM1	-0.0186164	0.799475	0.939583
ILMN_2170595	RRM2B	-0.112267	0.301722	0.578301
ILMN_2225318	SMS	-0.162172	0.452875	0.706178
ILMN_1661337	SRM	0.14759	0.110973	0.329338
ILMN_1685567	TGDS	0.174873	0.0273151	0.206183
ILMN_1783753	TXNDC12	-0.0932713	0.277061	0.554121
ILMN_2109708	TYMP	0.471405	0.147326	0.376501
ILMN_1806040	TYMS	-0.0482607	0.794291	0.939583

## Sheet: Cerebellum
ID	Gene.Symbol	Fold.Change	p.value	p.adjust
ILMN_1750800	ACO1	-0.126723	0.171424	0.890678
ILMN_1654861	ACO2	-0.178993	0.16957	0.890678
ILMN_1683883	ACY1	-0.136844	0.161061	0.890678
ILMN_2092664	ADSS	-0.180553	0.23048	0.932469
ILMN_1720235	ADSSL1	0.0119544	0.912202	0.977487
ILMN_1664006	AGL	-0.120521	0.484186	0.977487
ILMN_2371825	AGL	-0.197846	0.126094	0.888707
ILMN_1701731	AKR1B1	-0.104677	0.321431	0.932469
ILMN_1656368	ALDH4A1	-0.0223514	0.899998	0.977487
ILMN_1673991	ATIC	0.0106416	0.889917	0.977487
ILMN_1753755	B4GALT2	0.289458	0.0718975	0.789705
ILMN_1799280	BDH1	-0.13461	0.131286	0.888707
ILMN_1664012	CANT1	0.0769799	0.402657	0.932469
ILMN_1694653	CNDP1	-0.165021	0.590896	0.977487
ILMN_1726769	CNDP2	0.00799418	0.954938	0.977487
ILMN_1737152	DAO	-0.0152402	0.938691	0.977487
ILMN_1681437	DCXR	-0.0551039	0.402426	0.932469
ILMN_1706583	DLAT	-0.0782294	0.435784	0.958725
ILMN_2087941	ENTPD3	-0.161554	0.350493	0.932469
ILMN_2091792	ENTPD6	-0.340592	0.000505591	0.022246
ILMN_1719392	FH	-0.190241	0.122426	0.888707
ILMN_2410783	GAA	-0.243393	0.0849921	0.789705
ILMN_2225974	GCLM	0.0320472	0.824743	0.977487
ILMN_2101526	GGCT	0.13317	0.402471	0.932469
ILMN_1766637	GLA	0.00688498	0.923709	0.977487
ILMN_1735155	GLB1	-0.0563358	0.47017	0.977487
ILMN_2397721	GLB1	-0.161494	0.0267741	0.785374
ILMN_1677919	GMPR2	-0.0427632	0.651928	0.977487
ILMN_2365595	GMPR2	-0.0914067	0.293092	0.932469
ILMN_1749662	GPX1	-0.0736719	0.636064	0.977487
ILMN_1726666	GPX3	0.0571846	0.826671	0.977487
ILMN_1734353	GPX4	0.0551853	0.649233	0.977487
ILMN_2378952	GPX4	0.0468773	0.619173	0.977487
ILMN_1726030	GPX7	0.0674699	0.569491	0.977487
ILMN_1683462	GSS	-0.179955	0.0557351	0.789705
ILMN_1771964	GSTA4	-0.0223014	0.900096	0.977487
ILMN_1725241	GSTK1	-0.105433	0.370816	0.932469
ILMN_1668134	GSTM1	0.0798818	0.700749	0.977487
ILMN_2391861	GSTM1	-0.087311	0.709364	0.977487
ILMN_2201580	GSTM2	0.118456	0.637559	0.977487
ILMN_1736184	GSTM3	0.0632076	0.769552	0.977487
ILMN_1651800	GSTM4	0.0812211	0.370022	0.932469
ILMN_1750790	GSTM5	-0.0615459	0.807043	0.977487
ILMN_2227573	GSTO1	0.0437913	0.627413	0.977487
ILMN_1679809	GSTP1	-0.0191835	0.84466	0.977487
ILMN_1730054	GSTT1	-0.156823	0.774337	0.977487
ILMN_1719906	HADH	-0.0765158	0.340997	0.932469
ILMN_1804150	HIBADH	-0.0423799	0.643349	0.977487
ILMN_1656977	HIBCH	0.201933	0.0871375	0.789705
ILMN_2056975	HPRT1	-0.0650503	0.833668	0.977487
ILMN_1676515	IMPDH1	0.255289	0.232484	0.932469
ILMN_1705737	IMPDH2	-0.0458492	0.37353	0.932469
ILMN_1718334	ITPA	0.0826374	0.344884	0.932469
ILMN_2407482	ITPA	0.0776331	0.449218	0.964176
ILMN_1683792	LAP3	-0.0341523	0.844754	0.977487
ILMN_1807106	LDHA	-0.136944	0.278542	0.932469
ILMN_1728132	LDHB	-0.0536421	0.674351	0.977487
ILMN_1656913	MDH1	-0.18032	0.506252	0.977487
ILMN_2079004	MDH2	-0.143002	0.172063	0.890678
ILMN_1736042	ME1	-0.17629	0.331533	0.932469
ILMN_2048636	ME2	-0.0314619	0.835534	0.977487
ILMN_1793615	ME3	-0.198622	0.0897392	0.789705
ILMN_1781952	MGST1	0.21952	0.420621	0.949094
ILMN_2355168	MGST1	0.101527	0.693105	0.977487
ILMN_1802027	MGST2	0.0112576	0.884211	0.977487
ILMN_1751956	MGST3	-0.0804209	0.645687	0.977487
ILMN_1753639	MTAP	-0.235324	0.204	0.932469
ILMN_1806432	NT5C	-0.0510124	0.54527	0.977487
ILMN_1682165	NT5C2	0.0195652	0.865496	0.977487
ILMN_2352121	NT5C3A	-0.0012243	0.991956	0.991956
ILMN_1750511	NT5C3B	0.0792583	0.287577	0.932469
ILMN_1733869	OGDH	0.0674516	0.70562	0.977487
ILMN_1714577	OGDHL	-0.321527	0.000406359	0.022246
ILMN_1711030	OPLAH	-0.258207	0.0682193	0.789705
ILMN_1772369	PDHA1	0.0468467	0.571178	0.977487
ILMN_1739274	PDHB	-0.171233	0.253054	0.932469
ILMN_1800659	PGM1	0.0101187	0.955271	0.977487
ILMN_1673543	PGM2	-0.0260359	0.714287	0.977487
ILMN_2172174	PNP	0.153817	0.343208	0.932469
ILMN_1808568	PYCR2	-0.0134226	0.870026	0.977487
ILMN_1771593	RRM1	0.0489655	0.654133	0.977487
ILMN_2170595	RRM2B	-0.265261	0.0641197	0.789705
ILMN_2225318	SMS	0.00444651	0.986104	0.991956
ILMN_1661337	SRM	0.0232088	0.825224	0.977487
ILMN_1685567	TGDS	-0.0675777	0.227789	0.932469
ILMN_1783753	TXNDC12	-0.0153332	0.750603	0.977487
ILMN_2109708	TYMP	0.308808	0.371988	0.932469
ILMN_1806040	TYMS	0.088007	0.594114	0.977487
